# Supplementary material for: Variation in parental investment preferences for nestlings of the Gray‐backed Shrike (Lanius tephronotus) in alpine environments
Source: Ecol Evol. 2024 Sep 18;14(9):e70267. doi: 10.1002/ece3.70267 (PMC11410560; doi:10.1002/ece3.70267)
Supplement: Supplementary file 1 — Data S1. [file ECE3-14-e70267-s001.zip]

Archive with 6 entries (6 files):
- GLMManalysisvolume.xlsx
- GLMMfeedingfoodamount.xlsx
- GLMMnestlingweight.xlsx
- GLMMpreferfemale.xlsx
- GLMMprefermale.xlsx
- statistic.rar
