# Supplementary material for: Variation in parental investment preferences for nestlings of the Gray‐backed Shrike (Lanius tephronotus) in alpine environments
Source: Ecol Evol. 2024 Sep 18;14(9):e70267. doi: 10.1002/ece3.70267 (PMC11410560; doi:10.1002/ece3.70267)
Supplement: Supplementary file 1 — Data S1. [file ECE3-14-e70267-s001.zip › GLMManalysisvolume.xlsx]

## Sheet: egg volume
A	year	month	time	nestnumber	place	CS	volume	T1	MP	MMW	Sequence
1	2017	5	5.3	332山谷第二巢	332山谷	5	5.17007	5.17	6.23	2.3	1
2	2017	5	5.3	332山谷第二巢	332山谷	5	5.03211	5.03	6.23	2.3	2
3	2017	5	5.3	332山谷第二巢	332山谷	5	4.68326	4.68	6.23	2.3	3
4	2017	5	5.3	332山谷第二巢	332山谷	5	4.75004	4.75	6.23	2.3	4
5	2017	5	5.3	332山谷第二巢	332山谷	5	4.70791	4.71	6.23	2.3	5
6	2017	6	6.12	2号岛第一巢	2号岛	5	3.3904	3.39	9.6	2.1	1
7	2017	6	6.12	2号岛第一巢	2号岛	5	3.71051	3.71	9.6	2.1	2
8	2017	6	6.12	2号岛第一巢	2号岛	5	3.57492	3.57	9.6	2.1	3
9	2017	6	6.12	2号岛第一巢	2号岛	5	3.70983	3.71	9.6	2.1	4
10	2017	6	6.12	2号岛第一巢	2号岛	5	3.41884	3.42	9.6	2.1	5
11	2017	6	6.12	2号岛第三巢	2号岛	4	4.25058	4.25	9.6	2.1	1
12	2017	6	6.12	2号岛第三巢	2号岛	4	4.0047	4	9.6	2.1	2
13	2017	6	6.12	2号岛第三巢	2号岛	4	4.53144	4.53	9.6	2.1	3
14	2017	6	6.12	2号岛第三巢	2号岛	4	3.96631	3.97	9.6	2.1	4
15	2017	6	6.16	桥头第1巢	桥头	5	4.42652	4.43	9.6	2.1	1
16	2017	6	6.16	桥头第1巢	桥头	5	4.48973	4.49	9.6	2.1	2
17	2017	6	6.16	桥头第1巢	桥头	5	4.22628	4.23	9.6	2.1	3
18	2017	6	6.16	桥头第1巢	桥头	5	4.15645	4.16	9.6	2.1	4
19	2017	6	6.16	桥头第1巢	桥头	5	4.29531	4.3	9.6	2.1	5
20	2017	6	6.17	332山谷第3巢	332山谷	4	4.04724	4.05	9.6	2.1	1
21	2017	6	6.17	332山谷第3巢	332山谷	4	3.94014	3.94	9.6	2.1	2
22	2017	6	6.17	332山谷第3巢	332山谷	4	3.78406	3.78	9.6	2.1	3
23	2017	6	6.17	332山谷第3巢	332山谷	4	3.70147	3.7	9.6	2.1	4
24	2017	6	6.17	332山谷第4巢	332山谷	4	4.24798	4.25	9.6	2.1	1
25	2017	6	6.17	332山谷第4巢	332山谷	4	4.04021	4.04	9.6	2.1	2
26	2017	6	6.17	332山谷第4巢	332山谷	4	4.08499	4.08	9.6	2.1	3
27	2017	6	6.17	332山谷第4巢	332山谷	4	4.03514	4.04	9.6	2.1	4
28	2018	6	6.14	西仓-1	西仓	5	4.31284	4.31	10.61	2.2	1
29	2018	6	6.14	西仓-1	西仓	5	4.37573	4.38	10.61	2.2	2
30	2018	6	6.14	西仓-1	西仓	5	4.31709	4.32	10.61	2.2	3
31	2018	6	6.14	西仓-1	西仓	5	4.64697	4.65	10.61	2.2	4
32	2018	6	6.14	西仓-1	西仓	5	4.51773	4.52	10.61	2.2	5
33	2018	6	6.12	桥头第一巢	桥头	4	4.07652	4.08	10.61	2.2	1
34	2018	6	6.12	桥头第一巢	桥头	4	4.13008	4.13	10.61	2.2	2
35	2018	6	6.12	桥头第一巢	桥头	4	4.38789	4.39	10.61	2.2	3
36	2018	6	6.12	桥头第一巢	桥头	4	4.33877	4.34	10.61	2.2	4
37	2018	6	6.6	2号岛第二巢	2号岛	5	3.8961	3.9	10.61	2.2	1
38	2018	6	6.6	2号岛第二巢	2号岛	5	3.80996	3.81	10.61	2.2	2
39	2018	6	6.6	2号岛第二巢	2号岛	5	3.99067	3.99	10.61	2.2	3
40	2018	6	6.6	2号岛第二巢	2号岛	5	4.15392	4.15	10.61	2.2	4
41	2018	6	6.6	2号岛第二巢	2号岛	5	3.84334	3.84	10.61	2.2	5
42	2018	6	6.2	2号岛第一巢	2号岛	4	3.91659	3.92	10.61	2.2	1
43	2018	6	6.2	2号岛第一巢	2号岛	4	4.28613	4.29	10.61	2.2	2
44	2018	6	6.2	2号岛第一巢	2号岛	4	4.37284	4.37	10.61	2.2	3
45	2018	6	6.2	2号岛第一巢	2号岛	4	4.56849	4.57	10.61	2.2	4
46	2018	6	6.2	332山谷第三巢	332山谷	5	3.98936	3.99	10.61	2.2	1
47	2018	6	6.2	332山谷第三巢	332山谷	5	3.90712	3.91	10.61	2.2	2
48	2018	6	6.2	332山谷第三巢	332山谷	5	3.9317	3.93	10.61	2.2	3
49	2018	6	6.2	332山谷第三巢	332山谷	5	4.21169	4.21	10.61	2.2	4
50	2018	6	6.2	332山谷第三巢	332山谷	5	4.36436	4.36	10.61	2.2	5
51	2018	6	6.2	332山谷第二巢	332山谷	5	4.78194	4.78	10.61	2.2	1
52	2018	6	6.2	332山谷第二巢	332山谷	5	4.76126	4.76	10.61	2.2	2
53	2018	6	6.2	332山谷第二巢	332山谷	5	4.8343	4.83	10.61	2.2	3
54	2018	6	6.2	332山谷第二巢	332山谷	5	4.86206	4.86	10.61	2.2	4
55	2018	6	6.2	332山谷第二巢	332山谷	5	5.01288	5.01	10.61	2.2	5
56	2018	6	6.2	332山谷第一巢	332山谷	5	4.28167	4.28	10.61	2.2	1
57	2018	6	6.2	332山谷第一巢	332山谷	5	4.26052	4.26	10.61	2.2	2
58	2018	6	6.2	332山谷第一巢	332山谷	5	4.27164	4.27	10.61	2.2	3
59	2018	6	6.2	332山谷第一巢	332山谷	5	4.40909	4.41	10.61	2.2	4
60	2018	6	6.2	332山谷第一巢	332山谷	5	4.35496	4.35	10.61	2.2	5
61	2018	5	5.31	槽沟第一巢	槽沟	3	3.8305	3.83	7.71	2.9	1
62	2018	5	5.31	槽沟第一巢	槽沟	3	4.03094	4.03	7.71	2.9	2
63	2018	5	5.31	槽沟第一巢	槽沟	3	4.16222	4.16	7.71	2.9	3
64	2018	5	5.23	度假村第一巢	度假村	5	4.02547	4.03	7.71	2.9	1
65	2018	5	5.23	度假村第一巢	度假村	5	4.05892	4.06	7.71	2.9	2
66	2018	5	5.23	度假村第一巢	度假村	5	4.06581	4.07	7.71	2.9	3
67	2018	5	5.23	度假村第一巢	度假村	5	4.0066	4.01	7.71	2.9	4
68	2018	5	5.23	度假村第一巢	度假村	5	4.19099	4.19	7.71	2.9	5
69	2019	6	6.6	2号岛第一巢	2号岛	6	3.63386	3.63	10.71	2.2	1
70	2019	6	6.6	2号岛第一巢	2号岛	6	3.7471	3.75	10.71	2.2	2
71	2019	6	6.6	2号岛第一巢	2号岛	6	3.70046	3.7	10.71	2.2	3
72	2019	6	6.6	2号岛第一巢	2号岛	6	3.88296	3.88	10.71	2.2	4
73	2019	6	6.6	2号岛第一巢	2号岛	6	3.82297	3.82	10.71	2.2	5
74	2019	6	6.6	2号岛第一巢	2号岛	6	3.99697	4	10.71	2.2	6
75	2019	6	6.11	红科01	红科	4	4.34826	4.35	10.71	2.2	1
76	2019	6	6.11	红科01	红科	4	4.18531	4.19	10.71	2.2	2
77	2019	6	6.11	红科01	红科	4	4.04666	4.05	10.71	2.2	3
78	2019	6	6.11	红科01	红科	4	3.9344	3.93	10.71	2.2	4
79	2019	6	6.12	332山谷第一巢	332山谷	5	4.39501	4.4	10.71	2.2	1
80	2019	6	6.12	332山谷第一巢	332山谷	5	4.48992	4.49	10.71	2.2	2
81	2019	6	6.12	332山谷第一巢	332山谷	5	4.30488	4.3	10.71	2.2	3
82	2019	6	6.12	332山谷第一巢	332山谷	5	4.4979	4.5	10.71	2.2	4
83	2019	6	6.12	332山谷第一巢	332山谷	5	4.58722	4.59	10.71	2.2	5
84	2019	6	6.12	332山谷第二巢	332山谷	4	4.70514	4.71	10.71	2.2	1
85	2019	6	6.12	332山谷第二巢	332山谷	4	4.69369	4.69	10.71	2.2	2
86	2019	6	6.12	332山谷第二巢	332山谷	4	4.69506	4.7	10.71	2.2	3
87	2019	6	6.12	332山谷第二巢	332山谷	4	4.5917	4.59	10.71	2.2	4
88	2019	6	6.12	332山谷第三巢	332山谷	4	4.56057	4.56	10.71	2.2	1
89	2019	6	6.12	332山谷第三巢	332山谷	4	4.59794	4.6	10.71	2.2	2
90	2019	6	6.12	332山谷第三巢	332山谷	4	4.64797	4.65	10.71	2.2	3
91	2019	6	6.12	332山谷第三巢	332山谷	4	4.56107	4.56	10.71	2.2	4
92	2019	6	6.14	欢乐园第2巢	欢乐园	5	3.79606	3.8	10.71	2.2	1
93	2019	6	6.14	欢乐园第2巢	欢乐园	5	3.793	3.79	10.71	2.2	2
94	2019	6	6.14	欢乐园第2巢	欢乐园	5	3.83308	3.83	10.71	2.2	3
95	2019	6	6.14	欢乐园第2巢	欢乐园	5	3.84941	3.85	10.71	2.2	4
96	2019	6	6.14	欢乐园第2巢	欢乐园	5	3.92863	3.93	10.71	2.2	5
97	2019	6	6.14	桥头第一巢	桥头	5	4.75357	4.75	10.71	2.2	1
98	2019	6	6.14	桥头第一巢	桥头	5	4.55425	4.55	10.71	2.2	2
99	2019	6	6.14	桥头第一巢	桥头	5	4.7693	4.77	10.71	2.2	3
100	2019	6	6.14	桥头第一巢	桥头	5	4.47138	4.47	10.71	2.2	4
101	2019	6	6.14	桥头第一巢	桥头	5	4.62348	4.62	10.71	2.2	5
102	2019	6	6.19	槽沟第一巢	槽沟	3	4.78194	4.78	10.71	2.2	1
103	2019	8	8.17	332山谷第4巢	332山谷	3	4.76462	4.76	11.49	2	1
104	2020	6	6.5	33201	332山谷	6	4.80102	4.8	10.45	2.4	1
105	2020	6	6.5	33201	332山谷	6	4.61426	4.61	10.45	2.4	2
106	2020	6	6.5	33201	332山谷	6	4.68924	4.69	10.45	2.4	3
107	2020	6	6.5	33201	332山谷	6	4.7156	4.72	10.45	2.4	4
108	2020	6	6.5	33201	332山谷	6	4.33623	4.34	10.45	2.4	5
109	2020	6	6.5	33201	332山谷	6	4.64484	4.64	10.45	2.4	6
110	2020	6	6.5	33202	332山谷	5	4.8525	4.85	10.45	2.4	1
111	2020	6	6.5	33202	332山谷	5	4.59072	4.59	10.45	2.4	2
112	2020	6	6.5	33202	332山谷	5	4.34285	4.34	10.45	2.4	3
113	2020	6	6.5	33202	332山谷	5	4.31182	4.31	10.45	2.4	4
114	2020	6	6.5	33202	332山谷	5	4.77771	4.78	10.45	2.4	5
115	2020	6	6.5	33203	332山谷	4	4.00021	4	10.45	2.4	1
116	2020	6	6.5	33203	332山谷	4	3.58242	3.58	10.45	2.4	2
117	2020	6	6.5	33203	332山谷	4	3.72598	3.73	10.45	2.4	3
118	2020	6	6.5	33203	332山谷	4	3.64566	3.65	10.45	2.4	4
119	2020	6	6.7	红科01	红科	5	4.77939	4.78	10.45	2.4	1
120	2020	6	6.7	红科01	红科	5	4.88727	4.89	10.45	2.4	2
121	2020	6	6.7	红科01	红科	5	4.82251	4.82	10.45	2.4	3
122	2020	6	6.7	红科01	红科	5	4.98545	4.99	10.45	2.4	4
123	2020	6	6.7	红科01	红科	5	5.04816	5.05	10.45	2.4	5
124	2020	6	6.7	红科03	红科	3	4.44043	4.44	10.45	2.4	1
125	2020	6	6.7	红科03	红科	3	4.45178	4.45	10.45	2.4	2
126	2020	6	6.7	红科03	红科	3	4.47859	4.48	10.45	2.4	3
127	2020	6	6.7	红科02	红科	5	3.82216	3.82	10.45	2.4	1
128	2020	6	6.7	红科02	红科	5	3.78067	3.78	10.45	2.4	2
129	2020	6	6.7	红科02	红科	5	3.95821	3.96	10.45	2.4	3
130	2020	6	6.7	红科02	红科	5	3.96094	3.96	10.45	2.4	4
131	2020	6	6.7	红科02	红科	5	4.16469	4.16	10.45	2.4	5
132	2020	6	6.7	红科04	红科	5	4.03501	4.04	10.45	2.4	1
133	2020	6	6.7	红科04	红科	5	4.12156	4.12	10.45	2.4	2
134	2020	6	6.7	红科04	红科	5	4.13858	4.14	10.45	2.4	3
135	2020	6	6.7	红科04	红科	5	4.21503	4.22	10.45	2.4	4
136	2020	6	6.7	红科04	红科	5	4.2473	4.25	10.45	2.4	5
137	2020	6	6.8	欢乐园01	欢乐园	5	3.90897	3.91	10.45	2.4	2
138	2020	6	6.8	欢乐园01	欢乐园	5	3.89897	3.9	10.45	2.4	3
139	2020	6	6.8	欢乐园01	欢乐园	5	4.01214	4.01	10.45	2.4	4
140	2020	6	6.8	欢乐园01	欢乐园	5	3.80113	3.8	10.45	2.4	5
141	2020	6	6.8	欢乐园01	欢乐园	5	4.20646	4.21	10.45	2.4	6
142	2020	6	6.9	红科05	红科	5	3.93164	3.93	10.45	2.4	1
143	2020	6	6.9	红科05	红科	5	4.13265	4.13	10.45	2.4	2
144	2020	6	6.9	红科05	红科	5	4.00876	4.01	10.45	2.4	3
145	2020	6	6.9	红科05	红科	5	3.8734	3.87	10.45	2.4	4
146	2020	6	6.9	红科05	红科	5	4.08166	4.08	10.45	2.4	5
147	2020	6	6.12	33204	332山谷	5	4.40605	4.41	10.45	2.4	1
148	2020	6	6.12	33204	332山谷	5	4.37183	4.37	10.45	2.4	2
149	2020	6	6.12	33204	332山谷	5	4.54089	4.54	10.45	2.4	3
150	2020	6	6.12	33204	332山谷	5	4.11321	4.11	10.45	2.4	4
151	2020	6	6.12	33204	332山谷	5	4.54089	4.54	10.45	2.4	5
152	2021	5	5.16	33201	332山谷	5	4.7146	4.71	7.1	2.8	1
153	2021	5	5.16	33201	332山谷	5	4.6762	4.68	7.1	2.8	2
154	2021	5	5.16	33201	332山谷	5	4.76236	4.76	7.1	2.8	3
155	2021	5	5.16	33201	332山谷	5	4.92087	4.92	7.1	2.8	4
156	2021	5	5.16	33201	332山谷	5	4.48119	4.48	7.1	2.8	5
157	2021	5	5.19	33202	332山谷	5	4.64553	4.65	7.1	2.8	1
158	2021	5	5.19	33202	332山谷	5	4.31689	4.32	7.1	2.8	2
159	2021	5	5.19	33202	332山谷	5	4.4073	4.41	7.1	2.8	3
160	2021	5	5.19	33202	332山谷	5	4.07442	4.07	7.1	2.8	4
161	2021	5	5.19	33202	332山谷	5	3.84824	3.85	7.1	2.8	5
162	2021	5	5.21	33203	332山谷	5	5.35016	5.35	7.1	2.8	1
163	2021	5	5.21	33203	332山谷	5	5.11125	5.11	7.1	2.8	2
164	2021	5	5.21	33203	332山谷	5	5.19868	5.2	7.1	2.8	3
165	2021	5	5.21	33203	332山谷	5	5.34109	5.34	7.1	2.8	4
166	2021	5	5.21	33203	332山谷	5	5.01596	5.02	7.1	2.8	5
167	2021	5	5.23	33204	332山谷	5	4.66008	4.66	7.1	2.8	1
168	2021	5	5.23	33204	332山谷	5	4.63757	4.64	7.1	2.8	2
169	2021	5	5.23	33204	332山谷	5	4.4631	4.46	7.1	2.8	3
170	2021	5	5.23	33204	332山谷	5	4.64823	4.65	7.1	2.8	4
171	2021	5	5.23	33204	332山谷	5	4.45874	4.46	7.1	2.8	5
172	2021	5	5.27	桥头01	桥头	6	4.39749	4.4	7.1	2.8	1
173	2021	5	5.27	桥头01	桥头	6	4.32677	4.33	7.1	2.8	2
174	2021	5	5.27	桥头01	桥头	6	4.36442	4.36	7.1	2.8	3
175	2021	5	5.27	桥头01	桥头	6	4.26066	4.26	7.1	2.8	4
176	2021	5	5.27	桥头01	桥头	6	4.26548	4.27	7.1	2.8	5
177	2021	5	5.27	桥头01	桥头	6	4.28925	4.29	7.1	2.8	6
178	2021	5	5.26	唐龙多01	唐龙多	5	4.156	4.16	7.1	2.8	1
179	2021	5	5.26	唐龙多01	唐龙多	5	4.26814	4.27	7.1	2.8	2
180	2021	5	5.26	唐龙多01	唐龙多	5	4.39089	4.39	7.1	2.8	3
181	2021	5	5.26	唐龙多01	唐龙多	5	4.07647	4.08	7.1	2.8	4
182	2021	5	5.26	唐龙多01	唐龙多	5	4.53261	4.53	7.1	2.8	5
183	2021	5	5.26	唐龙多02	唐龙多	4	4.94888	4.95	7.1	2.8	1
184	2021	5	5.26	唐龙多02	唐龙多	4	5.28155	5.28	7.1	2.8	2
185	2021	5	5.26	唐龙多02	唐龙多	4	5.26979	5.27	7.1	2.8	3
186	2021	5	5.26	唐龙多02	唐龙多	4	5.21262	5.21	7.1	2.8	4
187	2021	6	6.8	红科01	红科	5	4.62251	4.62	11.11	2.7	1
188	2021	6	6.8	红科01	红科	5	4.53095	4.53	11.11	2.7	2
189	2021	6	6.8	红科01	红科	5	4.4629	4.46	11.11	2.7	3
190	2021	6	6.8	红科01	红科	5	4.31184	4.31	11.11	2.7	4
191	2021	6	6.8	红科01	红科	5	4.26637	4.27	11.11	2.7	5
192	2021	6	6.8	红科03	红科	5	4.6172	4.62	11.11	2.7	1
193	2021	6	6.8	红科03	红科	5	4.64679	4.65	11.11	2.7	2
194	2021	6	6.8	红科03	红科	5	4.54015	4.54	11.11	2.7	3
195	2021	6	6.8	红科03	红科	5	4.85255	4.85	11.11	2.7	4
196	2021	6	6.8	红科03	红科	5	4.68693	4.69	11.11	2.7	5
197	2021	6	6.11	33205	332山谷	5	4.93447	4.93	11.11	2.7	1
198	2021	6	6.11	33205	332山谷	5	4.89823	4.9	11.11	2.7	2
199	2021	6	6.11	33205	332山谷	5	4.84781	4.85	11.11	2.7	3
200	2021	6	6.11	33205	332山谷	5	4.73279	4.73	11.11	2.7	4
201	2021	6	6.11	33205	332山谷	5	4.6956	4.7	11.11	2.7	5
202	2021	6	6.19	唐龙多03	唐龙多	6	3.25875	3.26	11.11	2.7	1
203	2021	6	6.19	唐龙多03	唐龙多	6	3.08605	3.09	11.11	2.7	2
204	2021	6	6.19	唐龙多03	唐龙多	6	3.10858	3.11	11.11	2.7	3
205	2021	6	6.19	唐龙多03	唐龙多	6	3.22439	3.22	11.11	2.7	4
206	2021	6	6.19	唐龙多03	唐龙多	6	3.39807	3.4	11.11	2.7	5
207	2021	6	6.19	唐龙多03	唐龙多	6	3.439	3.44	11.11	2.7	6
208	2021	6	6.21	青海路02	青海路	3	4.09749	4.1	11.11	2.7	3
209	2021	6	6.21	青海路02	青海路	4	4.09984	4.1	11.11	2.7	4
210	2021	6	6.21	青海路02	青海路	5	3.9506	3.95	11.11	2.7	5
211	2021	6	6.21	青海路02	青海路	6	4.12425	4.12	11.11	2.7	6
212	2021	6	6.21	青海路03	青海路	3	4.76408	4.76	11.11	2.7	3
213	2021	6	6.21	青海路03	青海路	4	4.67516	4.68	11.11	2.7	4
214	2021	6	6.21	青海路03	青海路	5	4.37768	4.38	11.11	2.7	5
215	2021	7	7.2	33206	332山谷	3	4.28111	4.28	12.94	2.4	3
216	2021	7	7.2	33206	332山谷	4	4.35798	4.36	12.94	2.4	4
217	2021	7	7.13	33207	332山谷	3	4.32341	4.32	12.94	2.4	3
