# Supplementary material for: Variation in parental investment preferences for nestlings of the Gray‐backed Shrike (Lanius tephronotus) in alpine environments
Source: Ecol Evol. 2024 Sep 18;14(9):e70267. doi: 10.1002/ece3.70267 (PMC11410560; doi:10.1002/ece3.70267)
Supplement: Supplementary file 1 — Data S1. [file ECE3-14-e70267-s001.zip › GLMMfeedingfoodamount.xlsx]

## Sheet: Female bird
Id	month	Time	Feedingfoodamount	Typesoffood	Beggingintensity	Place	Nestnumber	Na	Sexratio	Nt	Nestlingnumber	Year	Month	T1	Mp	MMW
9	6	6.5	6	鳞翅目幼虫	2	332	332山谷第1巢	4	1	2	4	2021	6	11.11	51.5	2.7
10	6	6.6	3	鳞翅目幼虫	2	332	332山谷第1巢	5	1	2	4	2021	6	11.11	51.5	2.7
12	6	6.6	11	肉块	2	332	332山谷第1巢	5	1	2	4	2021	6	11.11	51.5	2.7
13	6	6.6	3	鳞翅目幼虫	2	332	332山谷第1巢	4	1	1	4	2021	6	11.11	51.5	2.7
14	6	6.6	11	鳞翅目幼虫	2	332	332山谷第1巢	4	1	1	4	2021	6	11.11	51.5	2.7
15	6	6.7	8	鳞翅目幼虫	2	332	332山谷第1巢	5	1	1	4	2021	6	11.11	51.5	2.7
16	6	6.7	10	鳞翅目幼虫	2	332	332山谷第1巢	6	1	2	4	2021	6	11.11	51.5	2.7
17	6	6.7	10	直翅目	2	332	332山谷第1巢	6	1	2	4	2021	6	11.11	51.5	2.7
18	6	6.8	10	鳞翅目幼虫	2	332	332山谷第1巢	6	1	1	4	2021	6	11.11	51.5	2.7
19	6	6.8	10	鳞翅目幼虫	2	332	332山谷第1巢	6	1	1	4	2021	6	11.11	51.5	2.7
20	6	6.8	3	鳞翅目幼虫	3	332	332山谷第1巢	7	1	2	4	2021	6	11.11	51.5	2.7
21	6	6.8	3	鳞翅目幼虫	3	332	332山谷第1巢	7	1	2	4	2021	6	11.11	51.5	2.7
22	6	6.9	10	直翅目	3	332	332山谷第1巢	8	1	2	4	2021	6	11.11	51.5	2.7
24	6	6.9	10	未知	3	332	332山谷第1巢	8	1	2	4	2021	6	11.11	51.5	2.7
25	6	6.9	10	鳞翅目幼虫	3	332	332山谷第1巢	8	1	2	4	2021	6	11.11	51.5	2.7
28	6	6.1	4	鳞翅目幼虫	2	332	332山谷第1巢	9	1	2	4	2021	6	11.11	51.5	2.7
29	6	6.1	13	未知	2	332	332山谷第1巢	8	1	1	4	2021	6	11.11	51.5	2.7
30	6	6.1	13	鳞翅目幼虫	2	332	332山谷第1巢	9	1	2	4	2021	6	11.11	51.5	2.7
31	6	6.1	9	鳞翅目幼虫	2	332	332山谷第1巢	9	1	2	4	2021	6	11.11	51.5	2.7
32	6	6.1	9	鳞翅目幼虫	2	332	332山谷第1巢	8	1	1	4	2021	6	11.11	51.5	2.7
33	6	6.1	9	鳞翅目幼虫	2	332	332山谷第1巢	9	1	2	4	2021	6	11.11	51.5	2.7
34	6	6.11	11	鳞翅目幼虫	3	332	332山谷第1巢	10	1	2	4	2021	6	11.11	51.5	2.7
35	6	6.11	11	未知	2	332	332山谷第1巢	9	1	1	4	2021	6	11.11	51.5	2.7
36	6	6.11	11	鳞翅目幼虫	3	332	332山谷第1巢	9	1	1	4	2021	6	11.11	51.5	2.7
37	6	6.11	11	鳞翅目幼虫	2	332	332山谷第1巢	10	1	2	4	2021	6	11.11	51.5	2.7
38	6	6.11	11	鳞翅目幼虫	3	332	332山谷第1巢	9	1	1	4	2021	6	11.11	51.5	2.7
39	6	6.11	7	鳞翅目幼虫	3	332	332山谷第1巢	10	1	2	4	2021	6	11.11	51.5	2.7
41	6	6.11	7	未知	3	332	332山谷第1巢	9	1	1	4	2021	6	11.11	51.5	2.7
42	6	6.13	7	鳞翅目幼虫	2	332	332山谷第1巢	12	1	2	4	2021	6	11.11	51.5	2.7
43	6	6.13	7	未知	3	332	332山谷第1巢	10	1	2	4	2021	6	11.11	51.5	2.7
44	6	6.13	7	鳞翅目幼虫	2	332	332山谷第1巢	10	1	2	4	2021	6	11.11	51.5	2.7
45	6	6.13	7	鳞翅目幼虫	2	332	332山谷第1巢	12	1	2	4	2021	6	11.11	51.5	2.7
46	6	6.13	17	鳞翅目幼虫	3	332	332山谷第1巢	12	1	2	4	2021	6	11.11	51.5	2.7
47	6	6.13	17	鳞翅目幼虫	2	332	332山谷第1巢	12	1	2	4	2021	6	11.11	51.5	2.7
49	6	6.13	17	鳞翅目幼虫	2	332	332山谷第1巢	10	1	2	4	2021	6	11.11	51.5	2.7
50	6	6.13	17	未知	2	332	332山谷第1巢	12	1	2	4	2021	6	11.11	51.5	2.7
52	6	6.13	17	鳞翅目幼虫	2	332	332山谷第1巢	10	1	2	4	2021	6	11.11	51.5	2.7
53	6	6.13	17	膜翅目	2	332	332山谷第1巢	12	1	2	4	2021	6	11.11	51.5	2.7
54	6	6.13	17	未知	2	332	332山谷第1巢	11	1	1	4	2021	6	11.11	51.5	2.7
55	6	6.13	17	鳞翅目幼虫	3	332	332山谷第1巢	12	1	2	4	2021	6	11.11	51.5	2.7
190	6	6.28	12	蛛形目	3	332	332第一巢	6	2	2	5	2019	6	10.71	128.5	2.2
191	6	6.28	12	直翅目	3	332	332第一巢	5	2	1	5	2019	6	10.71	128.5	2.2
192	6	6.28	12	膜翅目	3	332	332第一巢	6	2	2	5	2019	6	10.71	128.5	2.2
193	6	6.28	12	直翅目	3	332	332第一巢	6	2	2	5	2019	6	10.71	128.5	2.2
194	6	6.28	12	鞘翅目	3	332	332第一巢	6	2	2	5	2019	6	10.71	128.5	2.2
195	6	6.28	12	直翅目	3	332	332第一巢	6	2	2	5	2019	6	10.71	128.5	2.2
196	6	6.28	12	蛛形目	3	332	332第一巢	6	2	2	5	2019	6	10.71	128.5	2.2
197	6	6.28	12	直翅目	3	332	332第一巢	6	2	2	5	2019	6	10.71	128.5	2.2
198	6	6.28	12	鞘翅目	3	332	332第一巢	5	2	1	5	2019	6	10.71	128.5	2.2
199	6	6.28	12	蠕虫	3	332	332第一巢	5	2	1	5	2019	6	10.71	128.5	2.2
200	6	6.28	5	鳞翅目幼虫	3	332	332第一巢	6	2	2	5	2019	6	10.71	128.5	2.2
201	6	6.28	5	蛛形目	3	332	332第一巢	6	2	2	5	2019	6	10.71	128.5	2.2
202	6	6.28	29	直翅目	3	332	332第一巢	6	2	2	5	2019	6	10.71	128.5	2.2
203	6	6.28	29	鞘翅目	3	332	332第一巢	6	2	2	5	2019	6	10.71	128.5	2.2
204	6	6.28	29	直翅目	2	332	332第一巢	6	2	2	5	2019	6	10.71	128.5	2.2
205	6	6.28	29	蛛形目	2	332	332第一巢	6	2	2	5	2019	6	10.71	128.5	2.2
206	6	6.28	29	鳞翅目	3	332	332第一巢	6	2	2	5	2019	6	10.71	128.5	2.2
207	6	6.28	29	直翅目	3	332	332第一巢	5	2	1	5	2019	6	10.71	128.5	2.2
208	6	6.28	29	鳞翅目幼虫	3	332	332第一巢	6	2	2	5	2019	6	10.71	128.5	2.2
209	6	6.28	29	蛛形目	3	332	332第一巢	6	2	2	5	2019	6	10.71	128.5	2.2
210	6	6.28	29	直翅目	3	332	332第一巢	6	2	2	5	2019	6	10.71	128.5	2.2
211	6	6.28	29	蜻蜓目	2	332	332第一巢	6	2	2	5	2019	6	10.71	128.5	2.2
212	6	6.28	29	直翅目	2	332	332第一巢	6	2	2	5	2019	6	10.71	128.5	2.2
213	6	6.28	29	蛹	3	332	332第一巢	6	2	2	5	2019	6	10.71	128.5	2.2
214	6	6.3	24	鳞翅目幼虫	3	332	332第一巢	8	2	2	5	2019	6	10.71	128.5	2.2
215	6	6.3	24	膜翅目	2	332	332第一巢	8	2	2	5	2019	6	10.71	128.5	2.2
216	6	6.3	24	未知	2	332	332第一巢	8	2	2	5	2019	6	10.71	128.5	2.2
217	6	6.3	24	膜翅目	3	332	332第一巢	8	2	2	5	2019	6	10.71	128.5	2.2
218	6	6.3	24	鳞翅目	2	332	332第一巢	8	2	2	5	2019	6	10.71	128.5	2.2
219	6	6.3	24	蚯蚓	2	332	332第一巢	8	2	2	5	2019	6	10.71	128.5	2.2
220	6	6.3	24	蛛形目	2	332	332第一巢	8	2	2	5	2019	6	10.71	128.5	2.2
221	6	6.3	24	鳞翅目	2	332	332第一巢	8	2	2	5	2019	6	10.71	128.5	2.2
222	6	6.3	20	膜翅目	2	332	332第一巢	8	2	2	5	2019	6	10.71	128.5	2.2
223	6	6.3	20	膜翅目	2	332	332第一巢	8	2	2	5	2019	6	10.71	128.5	2.2
224	6	6.3	20	蛛形目	3	332	332第一巢	7	2	1	5	2019	6	10.71	128.5	2.2
225	6	6.3	20	蛛形目	3	332	332第一巢	8	2	2	5	2019	6	10.71	128.5	2.2
226	6	6.3	20	蚯蚓	3	332	332第一巢	7	2	1	5	2019	6	10.71	128.5	2.2
227	6	6.3	20	鳞翅目	2	332	332第一巢	8	2	2	5	2019	6	10.71	128.5	2.2
228	6	6.3	20	蛛形目	3	332	332第一巢	7	2	1	5	2019	6	10.71	128.5	2.2
229	6	6.3	20	膜翅目	3	332	332第一巢	8	2	2	5	2019	6	10.71	128.5	2.2
230	6	6.3	11	鳞翅目幼虫	3	332	332第一巢	8	2	2	5	2019	6	10.71	128.5	2.2
231	6	6.3	11	鳞翅目	3	332	332第一巢	8	2	2	5	2019	6	10.71	128.5	2.2
232	6	6.3	11	蛛形目	3	332	332第一巢	8	2	2	5	2019	6	10.71	128.5	2.2
233	6	6.3	21	直翅目	3	332	332第一巢	7	2	1	5	2019	6	10.71	128.5	2.2
234	6	6.3	21	鳞翅目	3	332	332第一巢	8	2	2	5	2019	6	10.71	128.5	2.2
235	6	6.3	21	蛛形目	2	332	332第一巢	7	2	1	5	2019	6	10.71	128.5	2.2
236	6	6.3	21	蛛形目	3	332	332第一巢	8	2	2	5	2019	6	10.71	128.5	2.2
237	6	6.3	21	直翅目	3	332	332第一巢	8	2	2	5	2019	6	10.71	128.5	2.2
238	6	6.3	21	鳞翅目幼虫	3	332	332第一巢	8	2	2	5	2019	6	10.71	128.5	2.2
239	6	6.3	21	蛛形目	3	332	332第一巢	8	2	2	5	2019	6	10.71	128.5	2.2
240	6	6.3	21	鞘翅目	2	332	332第一巢	8	2	2	5	2019	6	10.71	128.5	2.2
241	6	6.3	21	蛛形目	3	332	332第一巢	8	2	2	5	2019	6	10.71	128.5	2.2
242	6	6.3	21	未知	3	332	332第一巢	8	2	2	5	2019	6	10.71	128.5	2.2
243	6	6.3	21	未知	2	332	332第一巢	7	2	1	5	2019	6	10.71	128.5	2.2
244	6	6.3	21	脉翅目	2	332	332第一巢	8	2	2	5	2019	6	10.71	128.5	2.2
245	7	7.1	10	蛹	2	332	332第一巢	8	2	1	5	2019	7	11.45	124.1	2
246	7	7.1	10	未知	2	332	332第一巢	9	2	2	5	2019	7	11.45	124.1	2
247	7	7.1	10	鳞翅目幼虫	3	332	332第一巢	9	2	2	5	2019	7	11.45	124.1	2
248	7	7.1	26	直翅目	2	332	332第一巢	9	2	2	5	2019	7	11.45	124.1	2
249	7	7.1	26	蛹	2	332	332第一巢	9	2	2	5	2019	7	11.45	124.1	2
250	7	7.1	26	膜翅目	2	332	332第一巢	9	2	2	5	2019	7	11.45	124.1	2
251	7	7.1	26	膜翅目	2	332	332第一巢	9	2	2	5	2019	7	11.45	124.1	2
252	7	7.1	26	鞘翅目	3	332	332第一巢	9	2	2	5	2019	7	11.45	124.1	2
253	7	7.1	26	鞘翅目幼虫	2	332	332第一巢	9	2	2	5	2019	7	11.45	124.1	2
254	7	7.1	26	鳞翅目幼虫	3	332	332第一巢	9	2	2	5	2019	7	11.45	124.1	2
255	7	7.1	26	直翅目	2	332	332第一巢	9	2	2	5	2019	7	11.45	124.1	2
256	7	7.1	26	直翅目	3	332	332第一巢	9	2	2	5	2019	7	11.45	124.1	2
257	7	7.1	26	直翅目	2	332	332第一巢	9	2	2	5	2019	7	11.45	124.1	2
258	7	7.1	26	鳞翅目幼虫	3	332	332第一巢	9	2	2	5	2019	7	11.45	124.1	2
259	7	7.1	26	鞘翅目幼虫	2	332	332第一巢	9	2	2	5	2019	7	11.45	124.1	2
260	7	7.1	26	鞘翅目	3	332	332第一巢	9	2	2	5	2019	7	11.45	124.1	2
261	7	7.1	26	膜翅目	2	332	332第一巢	9	2	2	5	2019	7	11.45	124.1	2
262	6	6.22	43	未知	3	10	欢乐园第三巢	8	1.2	2	5	2019	6	10.71	128.5	2.2
263	6	6.22	43	未知	3	10	欢乐园第三巢	8	1.2	2	5	2019	6	10.71	128.5	2.2
264	6	6.22	43	鳞翅目幼虫	3	10	欢乐园第三巢	8	1.2	2	5	2019	6	10.71	128.5	2.2
265	6	6.22	43	未知	3	10	欢乐园第三巢	8	1.2	2	5	2019	6	10.71	128.5	2.2
266	6	6.22	43	未知	3	10	欢乐园第三巢	7	1.2	1	5	2019	6	10.71	128.5	2.2
267	6	6.22	43	鞘翅目	3	10	欢乐园第三巢	7	1.2	1	5	2019	6	10.71	128.5	2.2
268	6	6.22	43	鳞翅目	3	10	欢乐园第三巢	7	1.2	1	5	2019	6	10.71	128.5	2.2
269	6	6.22	43	未知	3	10	欢乐园第三巢	7	1.2	1	5	2019	6	10.71	128.5	2.2
270	6	6.22	43	未知	3	10	欢乐园第三巢	8	1.2	2	5	2019	6	10.71	128.5	2.2
271	6	6.22	43	未知	3	10	欢乐园第三巢	7	1.2	1	5	2019	6	10.71	128.5	2.2
272	6	6.22	43	脉翅目	3	10	欢乐园第三巢	7	1.2	1	5	2019	6	10.71	128.5	2.2
273	6	6.22	43	鼠肉	3	10	欢乐园第三巢	7	1.2	1	5	2019	6	10.71	128.5	2.2
274	6	6.22	43	未知	3	10	欢乐园第三巢	8	1.2	2	5	2019	6	10.71	128.5	2.2
275	6	6.22	43	鞘翅目	3	10	欢乐园第三巢	8	1.2	2	5	2019	6	10.71	128.5	2.2
276	6	6.22	43	鞘翅目	3	10	欢乐园第三巢	7	1.2	1	5	2019	6	10.71	128.5	2.2
277	6	6.22	43	未知	3	10	欢乐园第三巢	7	1.2	1	5	2019	6	10.71	128.5	2.2
278	6	6.22	43	未知	3	10	欢乐园第三巢	8	1.2	2	5	2019	6	10.71	128.5	2.2
279	6	6.22	43	鳞翅目幼虫	3	10	欢乐园第三巢	8	1.2	2	5	2019	6	10.71	128.5	2.2
280	6	6.22	43	未知	3	10	欢乐园第三巢	8	1.2	2	5	2019	6	10.71	128.5	2.2
281	6	6.22	43	鳞翅目幼虫	3	10	欢乐园第三巢	7	1.2	1	5	2019	6	10.71	128.5	2.2
282	6	6.22	43	鞘翅目	3	10	欢乐园第三巢	8	1.2	2	5	2019	6	10.71	128.5	2.2
283	6	6.22	43	鞘翅目	3	10	欢乐园第三巢	8	1.2	2	5	2019	6	10.71	128.5	2.2
284	6	6.22	43	鞘翅目	3	10	欢乐园第三巢	7	1.2	1	5	2019	6	10.71	128.5	2.2
285	6	6.22	43	鞘翅目	3	10	欢乐园第三巢	8	1.2	2	5	2019	6	10.71	128.5	2.2
286	6	6.22	43	鞘翅目	3	10	欢乐园第三巢	8	1.2	2	5	2019	6	10.71	128.5	2.2
287	6	6.22	37	鞘翅目幼虫	3	10	欢乐园第三巢	8	1.2	2	5	2019	6	10.71	128.5	2.2
288	6	6.22	37	蛹	3	10	欢乐园第三巢	7	1.2	1	5	2019	6	10.71	128.5	2.2
289	6	6.22	37	鞘翅目	3	10	欢乐园第三巢	7	1.2	1	5	2019	6	10.71	128.5	2.2
290	6	6.22	37	膜翅目	3	10	欢乐园第三巢	7	1.2	1	5	2019	6	10.71	128.5	2.2
291	6	6.22	37	膜翅目	3	10	欢乐园第三巢	7	1.2	1	5	2019	6	10.71	128.5	2.2
292	6	6.22	37	鳞翅目幼虫	3	10	欢乐园第三巢	7	1.2	1	5	2019	6	10.71	128.5	2.2
293	6	6.22	37	鞘翅目	3	10	欢乐园第三巢	7	1.2	1	5	2019	6	10.71	128.5	2.2
294	6	6.22	37	鞘翅目	3	10	欢乐园第三巢	7	1.2	1	5	2019	6	10.71	128.5	2.2
295	6	6.22	37	鞘翅目	3	10	欢乐园第三巢	8	1.2	2	5	2019	6	10.71	128.5	2.2
296	6	6.22	37	鞘翅目	3	10	欢乐园第三巢	8	1.2	2	5	2019	6	10.71	128.5	2.2
297	6	6.22	37	鞘翅目	3	10	欢乐园第三巢	7	1.2	1	5	2019	6	10.71	128.5	2.2
298	6	6.22	37	鞘翅目	3	10	欢乐园第三巢	8	1.2	2	5	2019	6	10.71	128.5	2.2
299	6	6.22	37	未知	3	10	欢乐园第三巢	7	1.2	1	5	2019	6	10.71	128.5	2.2
300	6	6.22	37	未知	3	10	欢乐园第三巢	8	1.2	2	5	2019	6	10.71	128.5	2.2
301	6	6.22	37	未知	3	10	欢乐园第三巢	8	1.2	2	5	2019	6	10.71	128.5	2.2
302	6	6.22	37	鞘翅目	3	10	欢乐园第三巢	7	1.2	1	5	2019	6	10.71	128.5	2.2
303	6	6.22	37	未知	3	10	欢乐园第三巢	8	1.2	2	5	2019	6	10.71	128.5	2.2
304	6	6.22	37	未知	3	10	欢乐园第三巢	8	1.2	2	5	2019	6	10.71	128.5	2.2
305	6	6.22	37	未知	3	10	欢乐园第三巢	8	1.2	2	5	2019	6	10.71	128.5	2.2
306	6	6.22	37	鞘翅目	3	10	欢乐园第三巢	7	1.2	1	5	2019	6	10.71	128.5	2.2
307	6	6.22	37	未知	3	10	欢乐园第三巢	8	1.2	2	5	2019	6	10.71	128.5	2.2
308	6	6.22	37	鞘翅目	3	10	欢乐园第三巢	7	1.2	1	5	2019	6	10.71	128.5	2.2
309	6	6.22	37	鞘翅目	3	10	欢乐园第三巢	8	1.2	2	5	2019	6	10.71	128.5	2.2
310	6	6.22	37	鞘翅目	3	10	欢乐园第三巢	7	1.2	1	5	2019	6	10.71	128.5	2.2
311	6	6.22	24	鞘翅目	3	10	欢乐园第三巢	7	1.2	1	5	2019	6	10.71	128.5	2.2
312	6	6.22	24	鞘翅目幼虫	3	10	欢乐园第三巢	8	1.2	2	5	2019	6	10.71	128.5	2.2
313	6	6.22	24	未知	3	10	欢乐园第三巢	7	1.2	1	5	2019	6	10.71	128.5	2.2
314	6	6.22	24	未知	3	10	欢乐园第三巢	7	1.2	1	5	2019	6	10.71	128.5	2.2
315	6	6.22	24	未知	3	10	欢乐园第三巢	8	1.2	2	5	2019	6	10.71	128.5	2.2
316	6	6.22	24	未知	3	10	欢乐园第三巢	7	1.2	1	5	2019	6	10.71	128.5	2.2
317	6	6.22	24	膜翅目	3	10	欢乐园第三巢	8	1.2	2	5	2019	6	10.71	128.5	2.2
318	6	6.22	24	未知	3	10	欢乐园第三巢	7	1.2	1	5	2019	6	10.71	128.5	2.2
319	6	6.22	24	鳞翅目幼虫	3	10	欢乐园第三巢	8	1.2	2	5	2019	6	10.71	128.5	2.2
320	6	6.22	24	膜翅目	3	10	欢乐园第三巢	7	1.2	1	5	2019	6	10.71	128.5	2.2
321	6	6.22	24	膜翅目	3	10	欢乐园第三巢	8	1.2	2	5	2019	6	10.71	128.5	2.2
322	6	6.22	24	鞘翅目	3	10	欢乐园第三巢	8	1.2	2	5	2019	6	10.71	128.5	2.2
323	6	6.22	34	脉翅目	3	10	欢乐园第三巢	8	1.2	2	5	2019	6	10.71	128.5	2.2
324	6	6.22	34	鞘翅目	3	10	欢乐园第三巢	8	1.2	2	5	2019	6	10.71	128.5	2.2
325	6	6.22	34	鞘翅目	3	10	欢乐园第三巢	7	1.2	1	5	2019	6	10.71	128.5	2.2
326	6	6.22	34	未知	3	10	欢乐园第三巢	7	1.2	1	5	2019	6	10.71	128.5	2.2
327	6	6.22	34	鞘翅目	3	10	欢乐园第三巢	8	1.2	2	5	2019	6	10.71	128.5	2.2
328	6	6.22	34	鞘翅目	3	10	欢乐园第三巢	8	1.2	2	5	2019	6	10.71	128.5	2.2
329	6	6.22	34	鳞翅目	3	10	欢乐园第三巢	7	1.2	1	5	2019	6	10.71	128.5	2.2
330	6	6.22	34	未知	3	10	欢乐园第三巢	7	1.2	1	5	2019	6	10.71	128.5	2.2
331	6	6.22	34	未知	3	10	欢乐园第三巢	7	1.2	1	5	2019	6	10.71	128.5	2.2
332	6	6.22	34	未知	3	10	欢乐园第三巢	8	1.2	2	5	2019	6	10.71	128.5	2.2
333	6	6.22	34	鞘翅目	2	10	欢乐园第三巢	7	1.2	1	5	2019	6	10.71	128.5	2.2
334	6	6.22	34	鞘翅目幼虫	3	10	欢乐园第三巢	7	1.2	1	5	2019	6	10.71	128.5	2.2
335	6	6.22	34	未知	3	10	欢乐园第三巢	8	1.2	2	5	2019	6	10.71	128.5	2.2
336	6	6.22	34	未知	3	10	欢乐园第三巢	7	1.2	1	5	2019	6	10.71	128.5	2.2
337	6	6.22	34	鞘翅目	3	10	欢乐园第三巢	8	1.2	2	5	2019	6	10.71	128.5	2.2
338	6	6.22	34	鞘翅目	3	10	欢乐园第三巢	7	1.2	1	5	2019	6	10.71	128.5	2.2
339	6	6.22	34	鞘翅目	3	10	欢乐园第三巢	8	1.2	2	5	2019	6	10.71	128.5	2.2
340	6	6.22	34	鞘翅目	3	10	欢乐园第三巢	8	1.2	2	5	2019	6	10.71	128.5	2.2
341	6	6.22	34	未知	3	10	欢乐园第三巢	7	1.2	1	5	2019	6	10.71	128.5	2.2
342	6	6.22	34	鞘翅目	3	10	欢乐园第三巢	8	1.2	2	5	2019	6	10.71	128.5	2.2
343	6	6.22	34	膜翅目	3	10	欢乐园第三巢	7	1.2	1	5	2019	6	10.71	128.5	2.2
344	6	6.24	29	鞘翅目	3	10	欢乐园第三巢	10	1.2	2	5	2019	6	10.71	128.5	2.2
345	6	6.24	29	未知	3	10	欢乐园第三巢	10	1.2	2	5	2019	6	10.71	128.5	2.2
346	6	6.24	29	鳞翅目幼虫	3	10	欢乐园第三巢	9	1.2	1	5	2019	6	10.71	128.5	2.2
347	6	6.24	29	未知	3	10	欢乐园第三巢	9	1.2	1	5	2019	6	10.71	128.5	2.2
348	6	6.24	29	未知	3	10	欢乐园第三巢	9	1.2	1	5	2019	6	10.71	128.5	2.2
349	6	6.24	29	未知	3	10	欢乐园第三巢	10	1.2	2	5	2019	6	10.71	128.5	2.2
350	6	6.24	29	鳞翅目幼虫	2	10	欢乐园第三巢	9	1.2	1	5	2019	6	10.71	128.5	2.2
351	6	6.24	29	未知	2	10	欢乐园第三巢	9	1.2	1	5	2019	6	10.71	128.5	2.2
352	6	6.24	29	鞘翅目幼虫	3	10	欢乐园第三巢	10	1.2	2	5	2019	6	10.71	128.5	2.2
353	6	6.24	29	膜翅目	3	10	欢乐园第三巢	9	1.2	1	5	2019	6	10.71	128.5	2.2
354	6	6.24	29	未知	3	10	欢乐园第三巢	9	1.2	1	5	2019	6	10.71	128.5	2.2
355	6	6.24	29	未知	3	10	欢乐园第三巢	10	1.2	2	5	2019	6	10.71	128.5	2.2
356	6	6.24	29	未知	3	10	欢乐园第三巢	10	1.2	2	5	2019	6	10.71	128.5	2.2
357	6	6.24	29	鞘翅目	3	10	欢乐园第三巢	10	1.2	2	5	2019	6	10.71	128.5	2.2
358	6	6.24	29	未知	3	10	欢乐园第三巢	10	1.2	2	5	2019	6	10.71	128.5	2.2
359	6	6.24	29	蛛形目	3	10	欢乐园第三巢	9	1.2	1	5	2019	6	10.71	128.5	2.2
360	6	6.24	29	未知	3	10	欢乐园第三巢	9	1.2	1	5	2019	6	10.71	128.5	2.2
361	6	6.24	29	未知	2	10	欢乐园第三巢	9	1.2	1	5	2019	6	10.71	128.5	2.2
362	6	6.24	29	未知	2	10	欢乐园第三巢	9	1.2	1	5	2019	6	10.71	128.5	2.2
363	6	6.24	29	未知	3	10	欢乐园第三巢	9	1.2	1	5	2019	6	10.71	128.5	2.2
364	6	6.24	29	鞘翅目	3	10	欢乐园第三巢	10	1.2	2	5	2019	6	10.71	128.5	2.2
365	6	6.24	29	鞘翅目	3	10	欢乐园第三巢	10	1.2	2	5	2019	6	10.71	128.5	2.2
366	6	6.24	29	鞘翅目	3	10	欢乐园第三巢	9	1.2	1	5	2019	6	10.71	128.5	2.2
367	6	6.24	29	鞘翅目	3	10	欢乐园第三巢	10	1.2	2	5	2019	6	10.71	128.5	2.2
368	6	6.24	29	未知	4	10	欢乐园第三巢	10	1.2	2	5	2019	6	10.71	128.5	2.2
369	6	6.24	29	鞘翅目	3	10	欢乐园第三巢	10	1.2	2	5	2019	6	10.71	128.5	2.2
370	6	6.24	31	鞘翅目	3	10	欢乐园第三巢	10	1.2	2	5	2019	6	10.71	128.5	2.2
371	6	6.24	31	鞘翅目	3	10	欢乐园第三巢	9	1.2	1	5	2019	6	10.71	128.5	2.2
372	6	6.24	31	未知	4	10	欢乐园第三巢	9	1.2	1	5	2019	6	10.71	128.5	2.2
373	6	6.24	31	鞘翅目	2	10	欢乐园第三巢	10	1.2	2	5	2019	6	10.71	128.5	2.2
374	6	6.24	31	未知	3	10	欢乐园第三巢	9	1.2	1	5	2019	6	10.71	128.5	2.2
375	6	6.24	31	鞘翅目	3	10	欢乐园第三巢	9	1.2	1	5	2019	6	10.71	128.5	2.2
376	6	6.24	31	未知	3	10	欢乐园第三巢	9	1.2	1	5	2019	6	10.71	128.5	2.2
377	6	6.24	31	鞘翅目	3	10	欢乐园第三巢	10	1.2	2	5	2019	6	10.71	128.5	2.2
378	6	6.24	31	鞘翅目	3	10	欢乐园第三巢	9	1.2	1	5	2019	6	10.71	128.5	2.2
379	6	6.24	31	未知	3	10	欢乐园第三巢	10	1.2	2	5	2019	6	10.71	128.5	2.2
380	6	6.24	31	鞘翅目	3	10	欢乐园第三巢	10	1.2	2	5	2019	6	10.71	128.5	2.2
381	6	6.24	31	膜翅目	3	10	欢乐园第三巢	10	1.2	2	5	2019	6	10.71	128.5	2.2
382	6	6.24	31	鳞翅目幼虫	3	10	欢乐园第三巢	9	1.2	1	5	2019	6	10.71	128.5	2.2
383	6	6.24	31	未知	4	10	欢乐园第三巢	9	1.2	1	5	2019	6	10.71	128.5	2.2
384	6	6.24	31	蠕虫	3	10	欢乐园第三巢	10	1.2	2	5	2019	6	10.71	128.5	2.2
385	6	6.24	31	蜻蜓目	3	10	欢乐园第三巢	9	1.2	1	5	2019	6	10.71	128.5	2.2
386	6	6.24	9	未知	3	10	欢乐园第三巢	10	1.2	2	5	2019	6	10.71	128.5	2.2
387	6	6.24	9	鞘翅目	3	10	欢乐园第三巢	10	1.2	2	5	2019	6	10.71	128.5	2.2
388	6	6.24	9	鞘翅目	3	10	欢乐园第三巢	10	1.2	2	5	2019	6	10.71	128.5	2.2
389	6	6.24	9	鞘翅目	3	10	欢乐园第三巢	10	1.2	2	5	2019	6	10.71	128.5	2.2
390	6	6.24	9	鞘翅目	3	10	欢乐园第三巢	9	1.2	1	5	2019	6	10.71	128.5	2.2
391	6	6.24	9	未知	3	10	欢乐园第三巢	10	1.2	2	5	2019	6	10.71	128.5	2.2
392	6	6.24	27	未知	3	10	欢乐园第三巢	9	1.2	1	5	2019	6	10.71	128.5	2.2
393	6	6.24	27	膜翅目	3	10	欢乐园第三巢	9	1.2	1	5	2019	6	10.71	128.5	2.2
394	6	6.24	27	膜翅目	3	10	欢乐园第三巢	9	1.2	1	5	2019	6	10.71	128.5	2.2
395	6	6.24	27	鞘翅目幼虫	4	10	欢乐园第三巢	10	1.2	2	5	2019	6	10.71	128.5	2.2
396	6	6.24	27	鞘翅目	3	10	欢乐园第三巢	10	1.2	2	5	2019	6	10.71	128.5	2.2
397	6	6.24	27	鞘翅目	3	10	欢乐园第三巢	10	1.2	2	5	2019	6	10.71	128.5	2.2
398	6	6.24	27	鞘翅目	3	10	欢乐园第三巢	10	1.2	2	5	2019	6	10.71	128.5	2.2
399	6	6.24	27	鞘翅目	3	10	欢乐园第三巢	9	1.2	1	5	2019	6	10.71	128.5	2.2
400	6	6.24	27	鞘翅目	3	10	欢乐园第三巢	9	1.2	1	5	2019	6	10.71	128.5	2.2
401	6	6.24	27	鞘翅目	3	10	欢乐园第三巢	10	1.2	2	5	2019	6	10.71	128.5	2.2
402	6	6.24	27	鞘翅目	3	10	欢乐园第三巢	9	1.2	1	5	2019	6	10.71	128.5	2.2
403	6	6.24	27	未知	3	10	欢乐园第三巢	9	1.2	1	5	2019	6	10.71	128.5	2.2
404	6	6.24	27	未知	3	10	欢乐园第三巢	9	1.2	1	5	2019	6	10.71	128.5	2.2
405	6	6.24	27	鳞翅目	3	10	欢乐园第三巢	10	1.2	2	5	2019	6	10.71	128.5	2.2
406	6	6.24	27	未知	3	10	欢乐园第三巢	10	1.2	2	5	2019	6	10.71	128.5	2.2
407	6	6.24	27	鳞翅目	3	10	欢乐园第三巢	10	1.2	2	5	2019	6	10.71	128.5	2.2
408	6	6.24	27	鞘翅目	3	10	欢乐园第三巢	9	1.2	1	5	2019	6	10.71	128.5	2.2
409	6	6.24	27	鞘翅目	3	10	欢乐园第三巢	9	1.2	1	5	2019	6	10.71	128.5	2.2
410	6	6.24	27	鞘翅目幼虫	3	10	欢乐园第三巢	9	1.2	1	5	2019	6	10.71	128.5	2.2
411	6	6.24	27	鳞翅目幼虫	3	10	欢乐园第三巢	10	1.2	2	5	2019	6	10.71	128.5	2.2
412	6	6.24	40	蚯蚓	3	10	欢乐园第三巢	9	1.2	1	5	2019	6	10.71	128.5	2.2
413	6	6.24	40	鳞翅目	3	10	欢乐园第三巢	10	1.2	2	5	2019	6	10.71	128.5	2.2
414	6	6.24	40	鞘翅目	2	10	欢乐园第三巢	9	1.2	1	5	2019	6	10.71	128.5	2.2
415	6	6.24	40	鳞翅目幼虫	3	10	欢乐园第三巢	10	1.2	2	5	2019	6	10.71	128.5	2.2
416	6	6.24	40	未知	3	10	欢乐园第三巢	9	1.2	1	5	2019	6	10.71	128.5	2.2
417	6	6.24	40	未知	3	10	欢乐园第三巢	9	1.2	1	5	2019	6	10.71	128.5	2.2
418	6	6.24	40	未知	3	10	欢乐园第三巢	9	1.2	1	5	2019	6	10.71	128.5	2.2
419	6	6.24	40	未知	3	10	欢乐园第三巢	9	1.2	1	5	2019	6	10.71	128.5	2.2
420	6	6.24	40	未知	3	10	欢乐园第三巢	9	1.2	1	5	2019	6	10.71	128.5	2.2
421	6	6.24	40	鞘翅目	3	10	欢乐园第三巢	10	1.2	2	5	2019	6	10.71	128.5	2.2
422	6	6.24	40	鞘翅目	3	10	欢乐园第三巢	9	1.2	1	5	2019	6	10.71	128.5	2.2
423	6	6.24	40	鞘翅目	3	10	欢乐园第三巢	9	1.2	1	5	2019	6	10.71	128.5	2.2
424	6	6.24	40	鞘翅目	3	10	欢乐园第三巢	10	1.2	2	5	2019	6	10.71	128.5	2.2
425	6	6.24	40	膜翅目	3	10	欢乐园第三巢	9	1.2	1	5	2019	6	10.71	128.5	2.2
426	6	6.24	40	未知	3	10	欢乐园第三巢	10	1.2	2	5	2019	6	10.71	128.5	2.2
427	6	6.24	40	鞘翅目	3	10	欢乐园第三巢	9	1.2	1	5	2019	6	10.71	128.5	2.2
428	6	6.24	40	未知	2	10	欢乐园第三巢	10	1.2	2	5	2019	6	10.71	128.5	2.2
429	6	6.24	40	未知	3	10	欢乐园第三巢	9	1.2	1	5	2019	6	10.71	128.5	2.2
430	6	6.25	18	鞘翅目	2	10	欢乐园第三巢	10	1.2	1	5	2019	6	10.71	128.5	2.2
431	6	6.25	18	鞘翅目	2	10	欢乐园第三巢	10	1.2	1	5	2019	6	10.71	128.5	2.2
432	6	6.25	18	鞘翅目	2	10	欢乐园第三巢	10	1.2	1	5	2019	6	10.71	128.5	2.2
433	6	6.25	18	未知	3	10	欢乐园第三巢	11	1.2	2	5	2019	6	10.71	128.5	2.2
434	6	6.25	18	膜翅目	2	10	欢乐园第三巢	11	1.2	2	5	2019	6	10.71	128.5	2.2
435	6	6.25	18	膜翅目	2	10	欢乐园第三巢	10	1.2	1	5	2019	6	10.71	128.5	2.2
436	6	6.25	18	鞘翅目	2	10	欢乐园第三巢	11	1.2	2	5	2019	6	10.71	128.5	2.2
437	6	6.25	18	鞘翅目	2	10	欢乐园第三巢	11	1.2	2	5	2019	6	10.71	128.5	2.2
438	6	6.25	18	未知	2	10	欢乐园第三巢	10	1.2	1	5	2019	6	10.71	128.5	2.2
439	6	6.25	18	未知	2	10	欢乐园第三巢	11	1.2	2	5	2019	6	10.71	128.5	2.2
440	6	6.25	18	鞘翅目	2	10	欢乐园第三巢	11	1.2	2	5	2019	6	10.71	128.5	2.2
441	6	6.25	18	鞘翅目	2	10	欢乐园第三巢	10	1.2	1	5	2019	6	10.71	128.5	2.2
442	6	6.25	36	蚯蚓	3	10	欢乐园第三巢	11	1.2	2	5	2019	6	10.71	128.5	2.2
443	6	6.25	36	未知	2	10	欢乐园第三巢	10	1.2	1	5	2019	6	10.71	128.5	2.2
444	6	6.25	36	蚯蚓	2	10	欢乐园第三巢	10	1.2	1	5	2019	6	10.71	128.5	2.2
445	6	6.25	36	鞘翅目	2	10	欢乐园第三巢	11	1.2	2	5	2019	6	10.71	128.5	2.2
449	6	6.25	36	鞘翅目	3	10	欢乐园第三巢	11	1.2	2	5	2019	6	10.71	128.5	2.2
450	6	6.25	36	鳞翅目幼虫	3	10	欢乐园第三巢	11	1.2	2	5	2019	6	10.71	128.5	2.2
451	6	6.25	36	鳞翅目幼虫	3	10	欢乐园第三巢	10	1.2	1	5	2019	6	10.71	128.5	2.2
452	6	6.25	36	鞘翅目	3	10	欢乐园第三巢	11	1.2	2	5	2019	6	10.71	128.5	2.2
453	6	6.25	36	膜翅目	3	10	欢乐园第三巢	11	1.2	2	5	2019	6	10.71	128.5	2.2
454	6	6.25	36	鞘翅目	3	10	欢乐园第三巢	10	1.2	1	5	2019	6	10.71	128.5	2.2
455	6	6.25	36	鞘翅目	3	10	欢乐园第三巢	10	1.2	1	5	2019	6	10.71	128.5	2.2
456	6	6.25	36	鞘翅目	3	10	欢乐园第三巢	11	1.2	2	5	2019	6	10.71	128.5	2.2
457	6	6.25	36	未知	3	10	欢乐园第三巢	11	1.2	2	5	2019	6	10.71	128.5	2.2
458	6	6.25	36	膜翅目	2	10	欢乐园第三巢	11	1.2	2	5	2019	6	10.71	128.5	2.2
459	6	6.25	36	脉翅目	3	10	欢乐园第三巢	11	1.2	2	5	2019	6	10.71	128.5	2.2
460	6	6.25	36	膜翅目	3	10	欢乐园第三巢	10	1.2	1	5	2019	6	10.71	128.5	2.2
461	6	6.25	36	未知	3	10	欢乐园第三巢	11	1.2	2	5	2019	6	10.71	128.5	2.2
462	6	6.25	36	膜翅目	3	10	欢乐园第三巢	11	1.2	2	5	2019	6	10.71	128.5	2.2
463	6	6.25	36	鼠肉	3	10	欢乐园第三巢	11	1.2	2	5	2019	6	10.71	128.5	2.2
464	6	6.25	36	鼠肉	3	10	欢乐园第三巢	11	1.2	2	5	2019	6	10.71	128.5	2.2
465	6	6.26	30	膜翅目	2	10	欢乐园第三巢	12	1.2	2	5	2019	6	10.71	128.5	2.2
466	6	6.26	30	鳞翅目	4	10	欢乐园第三巢	12	1.2	2	5	2019	6	10.71	128.5	2.2
467	6	6.26	30	未知	3	10	欢乐园第三巢	11	1.2	1	5	2019	6	10.71	128.5	2.2
468	6	6.26	30	鞘翅目幼虫	3	10	欢乐园第三巢	11	1.2	1	5	2019	6	10.71	128.5	2.2
469	6	6.26	30	未知	3	10	欢乐园第三巢	11	1.2	1	5	2019	6	10.71	128.5	2.2
470	6	6.26	30	直翅目	4	10	欢乐园第三巢	12	1.2	2	5	2019	6	10.71	128.5	2.2
471	6	6.26	30	未知	3	10	欢乐园第三巢	12	1.2	2	5	2019	6	10.71	128.5	2.2
472	6	6.26	30	鳞翅目幼虫	4	10	欢乐园第三巢	11	1.2	1	5	2019	6	10.71	128.5	2.2
473	6	6.26	30	鞘翅目	4	10	欢乐园第三巢	12	1.2	2	5	2019	6	10.71	128.5	2.2
474	6	6.26	30	鞘翅目	3	10	欢乐园第三巢	12	1.2	2	5	2019	6	10.71	128.5	2.2
475	6	6.26	30	鞘翅目	5	10	欢乐园第三巢	11	1.2	1	5	2019	6	10.71	128.5	2.2
476	6	6.26	30	鞘翅目	3	10	欢乐园第三巢	11	1.2	1	5	2019	6	10.71	128.5	2.2
477	6	6.26	30	鞘翅目	3	10	欢乐园第三巢	12	1.2	2	5	2019	6	10.71	128.5	2.2
478	6	6.26	30	未知	4	10	欢乐园第三巢	12	1.2	2	5	2019	6	10.71	128.5	2.2
479	6	6.26	30	鞘翅目	4	10	欢乐园第三巢	11	1.2	1	5	2019	6	10.71	128.5	2.2
480	6	6.26	30	鞘翅目	3	10	欢乐园第三巢	11	1.2	1	5	2019	6	10.71	128.5	2.2
481	6	6.26	30	直翅目	4	10	欢乐园第三巢	12	1.2	2	5	2019	6	10.71	128.5	2.2
482	6	6.26	30	鞘翅目	3	10	欢乐园第三巢	11	1.2	1	5	2019	6	10.71	128.5	2.2
483	6	6.26	30	鞘翅目	3	10	欢乐园第三巢	12	1.2	2	5	2019	6	10.71	128.5	2.2
484	6	6.26	30	鞘翅目	3	10	欢乐园第三巢	11	1.2	1	5	2019	6	10.71	128.5	2.2
485	6	6.26	30	鞘翅目	4	10	欢乐园第三巢	12	1.2	2	5	2019	6	10.71	128.5	2.2
486	6	6.26	30	鞘翅目	4	10	欢乐园第三巢	12	1.2	2	5	2019	6	10.71	128.5	2.2
487	6	6.26	30	鞘翅目	3	10	欢乐园第三巢	12	1.2	2	5	2019	6	10.71	128.5	2.2
488	6	6.26	30	鞘翅目	3	10	欢乐园第三巢	11	1.2	1	5	2019	6	10.71	128.5	2.2
489	6	6.26	31	鞘翅目	3	10	欢乐园第三巢	12	1.2	2	5	2019	6	10.71	128.5	2.2
490	6	6.26	31	鞘翅目	4	10	欢乐园第三巢	12	1.2	2	5	2019	6	10.71	128.5	2.2
491	6	6.26	31	膜翅目	3	10	欢乐园第三巢	11	1.2	1	5	2019	6	10.71	128.5	2.2
492	6	6.26	31	鞘翅目	4	10	欢乐园第三巢	12	1.2	2	5	2019	6	10.71	128.5	2.2
493	6	6.26	31	鞘翅目	3	10	欢乐园第三巢	12	1.2	2	5	2019	6	10.71	128.5	2.2
494	6	6.26	31	鞘翅目	3	10	欢乐园第三巢	11	1.2	1	5	2019	6	10.71	128.5	2.2
495	6	6.26	31	膜翅目	4	10	欢乐园第三巢	12	1.2	2	5	2019	6	10.71	128.5	2.2
496	6	6.26	31	鞘翅目	4	10	欢乐园第三巢	11	1.2	1	5	2019	6	10.71	128.5	2.2
497	6	6.26	31	半翅目	4	10	欢乐园第三巢	12	1.2	2	5	2019	6	10.71	128.5	2.2
498	6	6.26	31	脉翅目	3	10	欢乐园第三巢	11	1.2	1	5	2019	6	10.71	128.5	2.2
499	6	6.26	31	鳞翅目幼虫	4	10	欢乐园第三巢	12	1.2	2	5	2019	6	10.71	128.5	2.2
500	6	6.26	31	膜翅目	3	10	欢乐园第三巢	12	1.2	2	5	2019	6	10.71	128.5	2.2
501	6	6.26	31	蛹	3	10	欢乐园第三巢	12	1.2	2	5	2019	6	10.71	128.5	2.2
502	6	6.26	31	鳞翅目	3	10	欢乐园第三巢	11	1.2	1	5	2019	6	10.71	128.5	2.2
503	6	6.26	31	鳞翅目	3	10	欢乐园第三巢	11	1.2	1	5	2019	6	10.71	128.5	2.2
504	6	6.26	31	鞘翅目	4	10	欢乐园第三巢	12	1.2	2	5	2019	6	10.71	128.5	2.2
505	6	6.26	31	鳞翅目	3	10	欢乐园第三巢	12	1.2	2	5	2019	6	10.71	128.5	2.2
506	6	6.26	31	鞘翅目	4	10	欢乐园第三巢	11	1.2	1	5	2019	6	10.71	128.5	2.2
507	6	6.26	31	鞘翅目	3	10	欢乐园第三巢	12	1.2	2	5	2019	6	10.71	128.5	2.2
508	6	6.26	31	鳞翅目幼虫	3	10	欢乐园第三巢	12	1.2	2	5	2019	6	10.71	128.5	2.2
509	6	6.26	31	脉翅目	3	10	欢乐园第三巢	12	1.2	2	5	2019	6	10.71	128.5	2.2
510	6	6.26	31	未知	3	10	欢乐园第三巢	11	1.2	1	5	2019	6	10.71	128.5	2.2
511	6	6.26	31	未知	3	10	欢乐园第三巢	12	1.2	2	5	2019	6	10.71	128.5	2.2
512	6	6.26	31	鞘翅目	2	10	欢乐园第三巢	12	1.2	2	5	2019	6	10.71	128.5	2.2
513	6	6.26	31	直翅目	3	10	欢乐园第三巢	12	1.2	2	5	2019	6	10.71	128.5	2.2
514	6	6.26	31	鳞翅目幼虫	4	10	欢乐园第三巢	11	1.2	1	5	2019	6	10.71	128.5	2.2
515	6	6.26	24	膜翅目	3	10	欢乐园第三巢	12	1.2	2	5	2019	6	10.71	128.5	2.2
516	6	6.26	24	鞘翅目幼虫	4	10	欢乐园第三巢	11	1.2	1	5	2019	6	10.71	128.5	2.2
517	6	6.26	24	未知	4	10	欢乐园第三巢	11	1.2	1	5	2019	6	10.71	128.5	2.2
518	6	6.26	24	膜翅目	4	10	欢乐园第三巢	11	1.2	1	5	2019	6	10.71	128.5	2.2
519	6	6.26	24	膜翅目	4	10	欢乐园第三巢	12	1.2	2	5	2019	6	10.71	128.5	2.2
520	6	6.26	24	鞘翅目	3	10	欢乐园第三巢	12	1.2	2	5	2019	6	10.71	128.5	2.2
521	6	6.26	24	鞘翅目	4	10	欢乐园第三巢	12	1.2	2	5	2019	6	10.71	128.5	2.2
522	6	6.26	24	鳞翅目	3	10	欢乐园第三巢	12	1.2	2	5	2019	6	10.71	128.5	2.2
523	6	6.26	24	鳞翅目幼虫	3	10	欢乐园第三巢	12	1.2	2	5	2019	6	10.71	128.5	2.2
524	6	6.26	24	膜翅目	3	10	欢乐园第三巢	12	1.2	2	5	2019	6	10.71	128.5	2.2
525	6	6.26	24	膜翅目	3	10	欢乐园第三巢	12	1.2	2	5	2019	6	10.71	128.5	2.2
526	6	6.26	24	膜翅目	3	10	欢乐园第三巢	12	1.2	2	5	2019	6	10.71	128.5	2.2
527	6	6.26	24	未知	3	10	欢乐园第三巢	11	1.2	1	5	2019	6	10.71	128.5	2.2
528	6	6.26	24	脉翅目	3	10	欢乐园第三巢	12	1.2	2	5	2019	6	10.71	128.5	2.2
529	6	6.26	24	鞘翅目幼虫	3	10	欢乐园第三巢	12	1.2	2	5	2019	6	10.71	128.5	2.2
530	6	6.26	24	鞘翅目	3	10	欢乐园第三巢	11	1.2	1	5	2019	6	10.71	128.5	2.2
531	6	6.26	24	鞘翅目	3	10	欢乐园第三巢	12	1.2	2	5	2019	6	10.71	128.5	2.2
532	6	6.26	24	鞘翅目幼虫	3	10	欢乐园第三巢	11	1.2	1	5	2019	6	10.71	128.5	2.2
533	6	6.26	24	鞘翅目幼虫	3	10	欢乐园第三巢	11	1.2	1	5	2019	6	10.71	128.5	2.2
534	6	6.26	29	鞘翅目	3	10	欢乐园第三巢	11	1.2	1	5	2019	6	10.71	128.5	2.2
535	6	6.26	29	脉翅目	3	10	欢乐园第三巢	12	1.2	2	5	2019	6	10.71	128.5	2.2
536	6	6.26	29	鞘翅目	4	10	欢乐园第三巢	11	1.2	1	5	2019	6	10.71	128.5	2.2
537	6	6.26	29	鞘翅目	3	10	欢乐园第三巢	11	1.2	1	5	2019	6	10.71	128.5	2.2
538	6	6.26	29	蠕虫	3	10	欢乐园第三巢	12	1.2	2	5	2019	6	10.71	128.5	2.2
539	6	6.26	29	脉翅目	3	10	欢乐园第三巢	12	1.2	2	5	2019	6	10.71	128.5	2.2
540	6	6.26	29	鞘翅目	3	10	欢乐园第三巢	12	1.2	2	5	2019	6	10.71	128.5	2.2
541	6	6.26	29	鞘翅目	3	10	欢乐园第三巢	12	1.2	2	5	2019	6	10.71	128.5	2.2
542	6	6.26	29	鞘翅目	3	10	欢乐园第三巢	11	1.2	1	5	2019	6	10.71	128.5	2.2
543	6	6.26	29	鞘翅目	3	10	欢乐园第三巢	12	1.2	2	5	2019	6	10.71	128.5	2.2
544	6	6.26	29	鞘翅目	3	10	欢乐园第三巢	11	1.2	1	5	2019	6	10.71	128.5	2.2
545	6	6.26	29	鞘翅目	2	10	欢乐园第三巢	12	1.2	2	5	2019	6	10.71	128.5	2.2
546	6	6.26	29	脉翅目	3	10	欢乐园第三巢	12	1.2	2	5	2019	6	10.71	128.5	2.2
547	6	6.26	29	未知	3	10	欢乐园第三巢	12	1.2	2	5	2019	6	10.71	128.5	2.2
548	6	6.26	29	蠕虫	3	10	欢乐园第三巢	11	1.2	1	5	2019	6	10.71	128.5	2.2
549	6	6.26	29	蠕虫	3	10	欢乐园第三巢	12	1.2	2	5	2019	6	10.71	128.5	2.2
550	6	6.26	29	未知	3	10	欢乐园第三巢	12	1.2	2	5	2019	6	10.71	128.5	2.2
551	6	6.26	29	鳞翅目幼虫	3	10	欢乐园第三巢	11	1.2	1	5	2019	6	10.71	128.5	2.2
552	6	6.26	29	膜翅目	3	10	欢乐园第三巢	11	1.2	1	5	2019	6	10.71	128.5	2.2
553	6	6.26	29	鳞翅目幼虫	3	10	欢乐园第三巢	12	1.2	2	5	2019	6	10.71	128.5	2.2
554	6	6.26	29	未知	2	10	欢乐园第三巢	12	1.2	2	5	2019	6	10.71	128.5	2.2
555	6	6.26	29	未知	2	10	欢乐园第三巢	11	1.2	1	5	2019	6	10.71	128.5	2.2
557	6	6.27	14	蜻蜓目	3	10	欢乐园第三巢	12	1.2	1	5	2019	6	10.71	128.5	2.2
558	6	6.27	14	蠕虫	2	10	欢乐园第三巢	12	1.2	1	5	2019	6	10.71	128.5	2.2
559	6	6.27	14	鞘翅目	2	10	欢乐园第三巢	12	1.2	1	5	2019	6	10.71	128.5	2.2
560	6	6.27	14	未知	2	10	欢乐园第三巢	12	1.2	1	5	2019	6	10.71	128.5	2.2
562	6	6.27	14	鞘翅目	3	10	欢乐园第三巢	13	1.2	2	5	2019	6	10.71	128.5	2.2
565	6	6.27	30	鞘翅目	3	10	欢乐园第三巢	12	1.2	1	5	2019	6	10.71	128.5	2.2
566	6	6.27	30	脉翅目	3	10	欢乐园第三巢	12	1.2	1	5	2019	6	10.71	128.5	2.2
567	6	6.27	30	鞘翅目	3	10	欢乐园第三巢	12	1.2	1	5	2019	6	10.71	128.5	2.2
569	6	6.27	30	未知	2	10	欢乐园第三巢	13	1.2	2	5	2019	6	10.71	128.5	2.2
570	6	6.27	30	未知	2	10	欢乐园第三巢	13	1.2	2	5	2019	6	10.71	128.5	2.2
571	6	6.27	30	未知	3	10	欢乐园第三巢	12	1.2	1	5	2019	6	10.71	128.5	2.2
573	6	6.27	30	未知	2	10	欢乐园第三巢	13	1.2	2	5	2019	6	10.71	128.5	2.2
574	6	6.27	30	鞘翅目	2	10	欢乐园第三巢	13	1.2	2	5	2019	6	10.71	128.5	2.2
575	6	6.27	30	蛛形目	3	10	欢乐园第三巢	12	1.2	1	5	2019	6	10.71	128.5	2.2
576	6	6.27	30	鞘翅目幼虫	2	10	欢乐园第三巢	13	1.2	2	5	2019	6	10.71	128.5	2.2
578	6	6.27	30	鞘翅目	3	10	欢乐园第三巢	12	1.2	1	5	2019	6	10.71	128.5	2.2
579	6	6.28	14	膜翅目	4	10	欢乐园第三巢	13	1.2	1	5	2019	6	10.71	128.5	2.2
580	6	6.28	14	鳞翅目幼虫	5	10	欢乐园第三巢	13	1.2	1	5	2019	6	10.71	128.5	2.2
581	6	6.28	14	未知	5	10	欢乐园第三巢	14	1.2	2	5	2019	6	10.71	128.5	2.2
583	6	6.28	14	未知	4	10	欢乐园第三巢	13	1.2	1	5	2019	6	10.71	128.5	2.2
584	6	6.28	14	未知	4	10	欢乐园第三巢	13	1.2	1	5	2019	6	10.71	128.5	2.2
586	6	6.28	14	未知	4	10	欢乐园第三巢	13	1.2	1	5	2019	6	10.71	128.5	2.2
587	6	6.28	19	鞘翅目	4	10	欢乐园第三巢	13	1.2	1	5	2019	6	10.71	128.5	2.2
588	6	6.28	19	蜻蜓目	4	10	欢乐园第三巢	13	1.2	1	5	2019	6	10.71	128.5	2.2
589	6	6.28	19	直翅目	4	10	欢乐园第三巢	13	1.2	1	5	2019	6	10.71	128.5	2.2
590	6	6.28	19	膜翅目	4	10	欢乐园第三巢	14	1.2	2	5	2019	6	10.71	128.5	2.2
591	6	6.28	19	鞘翅目	4	10	欢乐园第三巢	14	1.2	2	5	2019	6	10.71	128.5	2.2
592	6	6.28	19	鞘翅目	4	10	欢乐园第三巢	13	1.2	1	5	2019	6	10.71	128.5	2.2
593	6	6.28	19	鞘翅目	4	10	欢乐园第三巢	13	1.2	1	5	2019	6	10.71	128.5	2.2
594	6	6.28	19	鞘翅目	4	10	欢乐园第三巢	13	1.2	1	5	2019	6	10.71	128.5	2.2
595	6	6.28	19	未知	3	10	欢乐园第三巢	13	1.2	1	5	2019	6	10.71	128.5	2.2
596	6	6.28	19	未知	3	10	欢乐园第三巢	13	1.2	1	5	2019	6	10.71	128.5	2.2
597	6	6.28	19	鞘翅目	4	10	欢乐园第三巢	14	1.2	2	5	2019	6	10.71	128.5	2.2
599	6	6.28	19	鞘翅目	4	10	欢乐园第三巢	13	1.2	1	5	2019	6	10.71	128.5	2.2
600	6	6.28	22	脉翅目	3	10	欢乐园第三巢	13	1.2	1	5	2019	6	10.71	128.5	2.2
601	6	6.28	22	鞘翅目	4	10	欢乐园第三巢	13	1.2	1	5	2019	6	10.71	128.5	2.2
602	6	6.28	22	鳞翅目幼虫	4	10	欢乐园第三巢	13	1.2	1	5	2019	6	10.71	128.5	2.2
603	6	6.28	22	未知	4	10	欢乐园第三巢	13	1.2	1	5	2019	6	10.71	128.5	2.2
604	6	6.28	24	鞘翅目	4	10	欢乐园第三巢	13	1.2	1	5	2019	6	10.71	128.5	2.2
605	6	6.28	24	鞘翅目	4	10	欢乐园第三巢	13	1.2	1	5	2019	6	10.71	128.5	2.2
606	6	6.28	24	鸟肉	4	10	欢乐园第三巢	13	1.2	1	5	2019	6	10.71	128.5	2.2
607	6	6.28	24	鸟肉	4	10	欢乐园第三巢	14	1.2	2	5	2019	6	10.71	128.5	2.2
608	6	6.28	24	鞘翅目幼虫	4	10	欢乐园第三巢	13	1.2	1	5	2019	6	10.71	128.5	2.2
609	6	6.28	24	鞘翅目幼虫	4	10	欢乐园第三巢	13	1.2	1	5	2019	6	10.71	128.5	2.2
610	6	6.28	24	蛛形目	4	10	欢乐园第三巢	13	1.2	1	5	2019	6	10.71	128.5	2.2
619	6	6.28	10	未知	3	11	桥头第一巢	5	1.2	2	5	2019	6	10.71	128.5	2.2
625	6	6.29	14	未知	3	11	桥头第一巢	6	1.2	2	5	2019	6	10.71	128.5	2.2
626	6	6.29	14	未知	3	11	桥头第一巢	6	1.2	2	5	2019	6	10.71	128.5	2.2
627	6	6.29	14	未知	3	11	桥头第一巢	5	1.2	1	5	2019	6	10.71	128.5	2.2
628	6	6.29	14	鼠肉	3	11	桥头第一巢	6	1.2	2	5	2019	6	10.71	128.5	2.2
629	6	6.29	14	未知	3	11	桥头第一巢	6	1.2	2	5	2019	6	10.71	128.5	2.2
630	6	6.29	14	未知	3	11	桥头第一巢	6	1.2	2	5	2019	6	10.71	128.5	2.2
631	6	6.3	21	鞘翅目	3	11	桥头第一巢	6	1.2	1	5	2019	6	10.71	128.5	2.2
632	6	6.3	21	未知	3	11	桥头第一巢	7	1.2	2	5	2019	6	10.71	128.5	2.2
633	6	6.3	21	未知	3	11	桥头第一巢	6	1.2	1	5	2019	6	10.71	128.5	2.2
634	6	6.3	21	鳞翅目	3	11	桥头第一巢	7	1.2	2	5	2019	6	10.71	128.5	2.2
635	6	6.3	21	未知	3	11	桥头第一巢	6	1.2	1	5	2019	6	10.71	128.5	2.2
636	6	6.3	21	未知	3	11	桥头第一巢	7	1.2	2	5	2019	6	10.71	128.5	2.2
637	6	6.3	21	鳞翅目	3	11	桥头第一巢	7	1.2	2	5	2019	6	10.71	128.5	2.2
638	6	6.3	21	未知	3	11	桥头第一巢	6	1.2	1	5	2019	6	10.71	128.5	2.2
639	6	6.3	21	鳞翅目幼虫	3	11	桥头第一巢	7	1.2	2	5	2019	6	10.71	128.5	2.2
640	6	6.3	21	鳞翅目	3	11	桥头第一巢	7	1.2	2	5	2019	6	10.71	128.5	2.2
641	6	6.3	21	未知	3	11	桥头第一巢	7	1.2	2	5	2019	6	10.71	128.5	2.2
642	6	6.3	6	未知	3	11	桥头第一巢	6	1.2	1	5	2019	6	10.71	128.5	2.2
643	6	6.3	6	鞘翅目	3	11	桥头第一巢	7	1.2	2	5	2019	6	10.71	128.5	2.2
644	6	6.3	6	未知	3	11	桥头第一巢	7	1.2	2	5	2019	6	10.71	128.5	2.2
645	6	6.3	6	脉翅目	2	11	桥头第一巢	7	1.2	2	5	2019	6	10.71	128.5	2.2
646	6	6.3	22	未知	3	11	桥头第一巢	7	1.2	2	5	2019	6	10.71	128.5	2.2
647	6	6.3	22	未知	3	11	桥头第一巢	6	1.2	1	5	2019	6	10.71	128.5	2.2
648	6	6.3	22	未知	3	11	桥头第一巢	7	1.2	2	5	2019	6	10.71	128.5	2.2
649	6	6.3	22	未知	3	11	桥头第一巢	7	1.2	2	5	2019	6	10.71	128.5	2.2
650	6	6.3	22	鞘翅目	2	11	桥头第一巢	6	1.2	1	5	2019	6	10.71	128.5	2.2
651	6	6.3	22	鳞翅目幼虫	3	11	桥头第一巢	7	1.2	2	5	2019	6	10.71	128.5	2.2
652	6	6.3	22	蚯蚓	3	11	桥头第一巢	6	1.2	1	5	2019	6	10.71	128.5	2.2
653	6	6.3	22	鳞翅目幼虫	3	11	桥头第一巢	7	1.2	2	5	2019	6	10.71	128.5	2.2
654	6	6.3	22	鳞翅目幼虫	2	11	桥头第一巢	7	1.2	2	5	2019	6	10.71	128.5	2.2
655	6	6.3	22	鳞翅目幼虫	3	11	桥头第一巢	7	1.2	2	5	2019	6	10.71	128.5	2.2
656	6	6.3	22	鳞翅目幼虫	3	11	桥头第一巢	7	1.2	2	5	2019	6	10.71	128.5	2.2
657	6	6.3	22	鼠肉	3	11	桥头第一巢	6	1.2	1	5	2019	6	10.71	128.5	2.2
658	6	6.3	6	未知	3	11	桥头第一巢	6	1.2	1	5	2019	6	10.71	128.5	2.2
659	6	6.3	6	未知	3	11	桥头第一巢	6	1.2	1	5	2019	6	10.71	128.5	2.2
660	7	7.1	28	鳞翅目幼虫	3	11	桥头第一巢	8	1.2	2	5	2019	7	11.45	124.1	2
661	7	7.1	28	未知	3	11	桥头第一巢	8	1.2	2	5	2019	7	11.45	124.1	2
662	7	7.1	28	未知	3	11	桥头第一巢	7	1.2	1	5	2019	7	11.45	124.1	2
663	7	7.1	28	鼠肉	3	11	桥头第一巢	7	1.2	1	5	2019	7	11.45	124.1	2
664	7	7.1	28	鞘翅目	3	11	桥头第一巢	8	1.2	2	5	2019	7	11.45	124.1	2
665	7	7.1	28	膜翅目	3	11	桥头第一巢	8	1.2	2	5	2019	7	11.45	124.1	2
666	7	7.1	28	鼠肉	3	11	桥头第一巢	7	1.2	1	5	2019	7	11.45	124.1	2
667	7	7.1	28	未知	3	11	桥头第一巢	8	1.2	2	5	2019	7	11.45	124.1	2
668	7	7.1	28	未知	3	11	桥头第一巢	8	1.2	2	5	2019	7	11.45	124.1	2
669	7	7.1	28	鼠肉	3	11	桥头第一巢	7	1.2	1	5	2019	7	11.45	124.1	2
670	7	7.1	28	膜翅目	3	11	桥头第一巢	8	1.2	2	5	2019	7	11.45	124.1	2
671	7	7.1	28	未知	3	11	桥头第一巢	8	1.2	2	5	2019	7	11.45	124.1	2
672	7	7.1	28	未知	3	11	桥头第一巢	7	1.2	1	5	2019	7	11.45	124.1	2
673	7	7.1	28	鞘翅目	3	11	桥头第一巢	7	1.2	1	5	2019	7	11.45	124.1	2
674	7	7.1	28	鞘翅目	3	11	桥头第一巢	7	1.2	1	5	2019	7	11.45	124.1	2
675	7	7.1	8	脉翅目	3	11	桥头第一巢	8	1.2	2	5	2019	7	11.45	124.1	2
676	7	7.1	8	鞘翅目	3	11	桥头第一巢	8	1.2	2	5	2019	7	11.45	124.1	2
677	7	7.1	8	鼠肉	3	11	桥头第一巢	7	1.2	1	5	2019	7	11.45	124.1	2
678	7	7.1	8	鳞翅目幼虫	3	11	桥头第一巢	7	1.2	1	5	2019	7	11.45	124.1	2
679	7	7.1	8	未知	3	11	桥头第一巢	8	1.2	2	5	2019	7	11.45	124.1	2
680	7	7.2	17	未知	3	11	桥头第一巢	9	1.2	2	5	2019	7	11.45	124.1	2
681	7	7.2	17	未知	4	11	桥头第一巢	9	1.2	2	5	2019	7	11.45	124.1	2
682	7	7.2	17	蛛形目	3	11	桥头第一巢	9	1.2	2	5	2019	7	11.45	124.1	2
683	7	7.2	17	鳞翅目	4	11	桥头第一巢	8	1.2	1	5	2019	7	11.45	124.1	2
684	7	7.2	17	鳞翅目幼虫	4	11	桥头第一巢	9	1.2	2	5	2019	7	11.45	124.1	2
685	7	7.2	17	未知	3	11	桥头第一巢	8	1.2	1	5	2019	7	11.45	124.1	2
686	7	7.2	17	未知	3	11	桥头第一巢	9	1.2	2	5	2019	7	11.45	124.1	2
687	7	7.2	11	未知	3	11	桥头第一巢	9	1.2	2	5	2019	7	11.45	124.1	2
688	7	7.2	11	鳞翅目幼虫	3	11	桥头第一巢	9	1.2	2	5	2019	7	11.45	124.1	2
689	7	7.2	11	未知	3	11	桥头第一巢	9	1.2	2	5	2019	7	11.45	124.1	2
690	7	7.2	11	未知	3	11	桥头第一巢	9	1.2	2	5	2019	7	11.45	124.1	2
691	7	7.2	11	未知	3	11	桥头第一巢	9	1.2	2	5	2019	7	11.45	124.1	2
692	7	7.2	11	未知	3	11	桥头第一巢	8	1.2	1	5	2019	7	11.45	124.1	2
693	7	7.2	19	鞘翅目	3	11	桥头第一巢	8	1.2	1	5	2019	7	11.45	124.1	2
694	7	7.2	19	鳞翅目幼虫	4	11	桥头第一巢	9	1.2	2	5	2019	7	11.45	124.1	2
695	7	7.2	19	膜翅目	3	11	桥头第一巢	9	1.2	2	5	2019	7	11.45	124.1	2
696	7	7.2	19	鳞翅目幼虫	3	11	桥头第一巢	9	1.2	2	5	2019	7	11.45	124.1	2
697	7	7.2	19	鳞翅目幼虫	3	11	桥头第一巢	8	1.2	1	5	2019	7	11.45	124.1	2
698	7	7.2	19	鳞翅目幼虫	3	11	桥头第一巢	9	1.2	2	5	2019	7	11.45	124.1	2
699	7	7.2	19	鳞翅目幼虫	3	11	桥头第一巢	8	1.2	1	5	2019	7	11.45	124.1	2
788	6	6.25	13	未知	3	2	2号岛第二巢	4	1.5	1	5	2018	6	10.61	104.4	2.2
789	6	6.25	13	鳞翅目	3	2	2号岛第二巢	4	1.5	1	5	2018	6	10.61	104.4	2.2
790	6	6.25	2	鼠肉	2	2	2号岛第二巢	5	1.5	2	5	2018	6	10.61	104.4	2.2
791	6	6.25	22	未知	2	2	2号岛第二巢	4	1.5	1	5	2018	6	10.61	104.4	2.2
792	6	6.25	22	广翅目	2	2	2号岛第二巢	5	1.5	2	5	2018	6	10.61	104.4	2.2
793	6	6.25	22	未知	2	2	2号岛第二巢	4	1.5	1	5	2018	6	10.61	104.4	2.2
794	6	6.25	22	广翅目	2	2	2号岛第二巢	5	1.5	2	5	2018	6	10.61	104.4	2.2
795	6	6.26	11	鼠肉	3	2	2号岛第二巢	5	1.5	1	5	2018	6	10.61	104.4	2.2
796	6	6.26	11	鞘翅目幼虫	2	2	2号岛第二巢	6	1.5	2	5	2018	6	10.61	104.4	2.2
797	6	6.26	11	蜻蜓目	3	2	2号岛第二巢	6	1.5	2	5	2018	6	10.61	104.4	2.2
798	6	6.26	20	蜻蜓目	3	2	2号岛第二巢	6	1.5	2	5	2018	6	10.61	104.4	2.2
799	6	6.26	20	鳞翅目幼虫	3	2	2号岛第二巢	6	1.5	2	5	2018	6	10.61	104.4	2.2
800	6	6.26	20	膜翅目	3	2	2号岛第二巢	6	1.5	2	5	2018	6	10.61	104.4	2.2
801	6	6.26	20	膜翅目	3	2	2号岛第二巢	6	1.5	2	5	2018	6	10.61	104.4	2.2
802	6	6.26	20	膜翅目	3	2	2号岛第二巢	5	1.5	1	5	2018	6	10.61	104.4	2.2
803	6	6.26	20	未知	4	2	2号岛第二巢	6	1.5	2	5	2018	6	10.61	104.4	2.2
804	6	6.26	20	未知	2	2	2号岛第二巢	5	1.5	1	5	2018	6	10.61	104.4	2.2
805	6	6.26	20	未知	4	2	2号岛第二巢	5	1.5	1	5	2018	6	10.61	104.4	2.2
806	6	6.26	26	膜翅目	3	2	2号岛第二巢	6	1.5	2	5	2018	6	10.61	104.4	2.2
807	6	6.26	26	鳞翅目幼虫	3	2	2号岛第二巢	6	1.5	2	5	2018	6	10.61	104.4	2.2
808	6	6.26	26	蛹	2	2	2号岛第二巢	6	1.5	2	5	2018	6	10.61	104.4	2.2
809	6	6.26	26	未知	3	2	2号岛第二巢	6	1.5	2	5	2018	6	10.61	104.4	2.2
810	6	6.26	11	未知	4	2	2号岛第二巢	5	1.5	1	5	2018	6	10.61	104.4	2.2
811	6	6.26	11	脉翅目	2	2	2号岛第二巢	6	1.5	2	5	2018	6	10.61	104.4	2.2
812	6	6.26	11	未知	3	2	2号岛第二巢	5	1.5	1	5	2018	6	10.61	104.4	2.2
813	6	6.26	11	未知	2	2	2号岛第二巢	6	1.5	2	5	2018	6	10.61	104.4	2.2
814	6	6.26	11	鳞翅目幼虫	2	2	2号岛第二巢	6	1.5	2	5	2018	6	10.61	104.4	2.2
815	6	6.26	15	未知	2	2	2号岛第二巢	5	1.5	1	5	2018	6	10.61	104.4	2.2
816	6	6.26	15	膜翅目	2	2	2号岛第二巢	5	1.5	1	5	2018	6	10.61	104.4	2.2
817	6	6.26	15	蜻蜓目	3	2	2号岛第二巢	5	1.5	1	5	2018	6	10.61	104.4	2.2
818	6	6.26	15	未知	2	2	2号岛第二巢	6	1.5	2	5	2018	6	10.61	104.4	2.2
819	6	6.26	20	膜翅目	2	2	2号岛第二巢	5	1.5	1	5	2018	6	10.61	104.4	2.2
820	6	6.26	20	鞘翅目	3	2	2号岛第二巢	5	1.5	1	5	2018	6	10.61	104.4	2.2
821	6	6.26	20	蜻蜓目	2	2	2号岛第二巢	5	1.5	1	5	2018	6	10.61	104.4	2.2
822	6	6.26	20	膜翅目	3	2	2号岛第二巢	6	1.5	2	5	2018	6	10.61	104.4	2.2
823	6	6.26	20	鞘翅目	2	2	2号岛第二巢	5	1.5	1	5	2018	6	10.61	104.4	2.2
824	6	6.26	20	双翅目	3	2	2号岛第二巢	6	1.5	2	5	2018	6	10.61	104.4	2.2
825	6	6.26	20	双翅目	2	2	2号岛第二巢	5	1.5	1	5	2018	6	10.61	104.4	2.2
826	6	6.26	20	鳞翅目幼虫	3	2	2号岛第二巢	5	1.5	1	5	2018	6	10.61	104.4	2.2
827	6	6.26	20	膜翅目	2	2	2号岛第二巢	6	1.5	2	5	2018	6	10.61	104.4	2.2
828	6	6.26	31	脉翅目	3	2	2号岛第二巢	6	1.5	2	5	2018	6	10.61	104.4	2.2
829	6	6.26	31	膜翅目	2	2	2号岛第二巢	5	1.5	1	5	2018	6	10.61	104.4	2.2
830	6	6.26	31	脉翅目	2	2	2号岛第二巢	6	1.5	2	5	2018	6	10.61	104.4	2.2
831	6	6.26	31	脉翅目	2	2	2号岛第二巢	6	1.5	2	5	2018	6	10.61	104.4	2.2
832	6	6.26	31	脉翅目	2	2	2号岛第二巢	5	1.5	1	5	2018	6	10.61	104.4	2.2
833	6	6.26	31	脉翅目	2	2	2号岛第二巢	6	1.5	2	5	2018	6	10.61	104.4	2.2
834	6	6.26	31	脉翅目	2	2	2号岛第二巢	5	1.5	1	5	2018	6	10.61	104.4	2.2
835	6	6.26	31	脉翅目	3	2	2号岛第二巢	5	1.5	1	5	2018	6	10.61	104.4	2.2
836	6	6.26	31	鳞翅目幼虫	2	2	2号岛第二巢	5	1.5	1	5	2018	6	10.61	104.4	2.2
837	6	6.26	31	鞘翅目	2	2	2号岛第二巢	5	1.5	1	5	2018	6	10.61	104.4	2.2
838	6	6.26	31	未知	2	2	2号岛第二巢	6	1.5	2	5	2018	6	10.61	104.4	2.2
839	6	6.26	31	鳞翅目幼虫	3	2	2号岛第二巢	6	1.5	2	5	2018	6	10.61	104.4	2.2
840	6	6.26	31	膜翅目	2	2	2号岛第二巢	6	1.5	2	5	2018	6	10.61	104.4	2.2
841	6	6.26	31	鳞翅目	2	2	2号岛第二巢	6	1.5	2	5	2018	6	10.61	104.4	2.2
842	6	6.26	31	未知	2	2	2号岛第二巢	5	1.5	1	5	2018	6	10.61	104.4	2.2
843	6	6.26	34	直翅目	2	2	2号岛第二巢	5	1.5	1	5	2018	6	10.61	104.4	2.2
844	6	6.26	34	鳞翅目幼虫	2	2	2号岛第二巢	6	1.5	2	5	2018	6	10.61	104.4	2.2
845	6	6.26	34	未知	2	2	2号岛第二巢	6	1.5	2	5	2018	6	10.61	104.4	2.2
846	6	6.26	34	未知	2	2	2号岛第二巢	5	1.5	1	5	2018	6	10.61	104.4	2.2
847	6	6.26	34	未知	2	2	2号岛第二巢	5	1.5	1	5	2018	6	10.61	104.4	2.2
848	6	6.26	34	鞘翅目幼虫	2	2	2号岛第二巢	6	1.5	2	5	2018	6	10.61	104.4	2.2
849	6	6.26	34	膜翅目	3	2	2号岛第二巢	6	1.5	2	5	2018	6	10.61	104.4	2.2
850	6	6.26	34	未知	3	2	2号岛第二巢	5	1.5	1	5	2018	6	10.61	104.4	2.2
851	6	6.26	34	脉翅目	3	2	2号岛第二巢	6	1.5	2	5	2018	6	10.61	104.4	2.2
852	6	6.26	34	未知	2	2	2号岛第二巢	5	1.5	1	5	2018	6	10.61	104.4	2.2
853	6	6.26	34	未知	3	2	2号岛第二巢	6	1.5	2	5	2018	6	10.61	104.4	2.2
854	6	6.26	34	脉翅目	3	2	2号岛第二巢	6	1.5	2	5	2018	6	10.61	104.4	2.2
855	6	6.26	34	鼠肉	2	2	2号岛第二巢	5	1.5	1	5	2018	6	10.61	104.4	2.2
856	6	6.26	34	鼠肉	2	2	2号岛第二巢	6	1.5	2	5	2018	6	10.61	104.4	2.2
857	6	6.27	13	膜翅目	2	2	2号岛第二巢	7	1.5	2	4	2018	6	10.61	104.4	2.2
858	6	6.27	13	双翅目	2	2	2号岛第二巢	7	1.5	2	4	2018	6	10.61	104.4	2.2
859	6	6.27	13	未知	2	2	2号岛第二巢	7	1.5	2	4	2018	6	10.61	104.4	2.2
860	6	6.27	16	膜翅目	3	2	2号岛第二巢	7	1.5	2	4	2018	6	10.61	104.4	2.2
861	6	6.27	16	双翅目	3	2	2号岛第二巢	7	1.5	2	4	2018	6	10.61	104.4	2.2
863	6	6.27	16	鞘翅目幼虫	3	2	2号岛第二巢	7	1.5	2	4	2018	6	10.61	104.4	2.2
864	6	6.27	16	膜翅目	3	2	2号岛第二巢	7	1.5	2	4	2018	6	10.61	104.4	2.2
865	6	6.27	16	鳞翅目	2	2	2号岛第二巢	7	1.5	2	4	2018	6	10.61	104.4	2.2
866	6	6.27	16	未知	3	2	2号岛第二巢	6	1.5	1	4	2018	6	10.61	104.4	2.2
867	6	6.27	16	未知	2	2	2号岛第二巢	7	1.5	2	4	2018	6	10.61	104.4	2.2
868	6	6.27	16	鳞翅目幼虫	3	2	2号岛第二巢	7	1.5	2	4	2018	6	10.61	104.4	2.2
869	6	6.27	16	鳞翅目幼虫	3	2	2号岛第二巢	7	1.5	2	4	2018	6	10.61	104.4	2.2
870	6	6.27	16	广翅目	3	2	2号岛第二巢	7	1.5	2	4	2018	6	10.61	104.4	2.2
871	6	6.27	16	鳞翅目幼虫	3	2	2号岛第二巢	7	1.5	2	4	2018	6	10.61	104.4	2.2
872	6	6.27	12	双翅目	2	2	2号岛第二巢	6	1.5	1	4	2018	6	10.61	104.4	2.2
873	6	6.27	12	蛛形目	3	2	2号岛第二巢	7	1.5	2	4	2018	6	10.61	104.4	2.2
874	6	6.27	12	未知	2	2	2号岛第二巢	6	1.5	1	4	2018	6	10.61	104.4	2.2
875	6	6.27	14	蛛形目	3	2	2号岛第二巢	7	1.5	2	4	2018	6	10.61	104.4	2.2
876	6	6.27	14	未知	2	2	2号岛第二巢	6	1.5	1	4	2018	6	10.61	104.4	2.2
877	6	6.27	14	未知	2	2	2号岛第二巢	7	1.5	2	4	2018	6	10.61	104.4	2.2
878	6	6.27	14	未知	3	2	2号岛第二巢	7	1.5	2	4	2018	6	10.61	104.4	2.2
879	6	6.27	14	未知	3	2	2号岛第二巢	6	1.5	1	4	2018	6	10.61	104.4	2.2
880	6	6.27	14	直翅目	2	2	2号岛第二巢	7	1.5	2	4	2018	6	10.61	104.4	2.2
881	6	6.27	14	鞘翅目	2	2	2号岛第二巢	7	1.5	2	4	2018	6	10.61	104.4	2.2
882	6	6.27	14	未知	2	2	2号岛第二巢	6	1.5	1	4	2018	6	10.61	104.4	2.2
883	6	6.27	14	未知	2	2	2号岛第二巢	7	1.5	2	4	2018	6	10.61	104.4	2.2
884	6	6.27	14	半翅目	3	2	2号岛第二巢	6	1.5	1	4	2018	6	10.61	104.4	2.2
885	6	6.27	17	蛛形目	3	2	2号岛第二巢	6	1.5	1	4	2018	6	10.61	104.4	2.2
886	6	6.27	17	鞘翅目幼虫	2	2	2号岛第二巢	6	1.5	1	4	2018	6	10.61	104.4	2.2
887	6	6.27	17	膜翅目	2	2	2号岛第二巢	7	1.5	2	4	2018	6	10.61	104.4	2.2
888	6	6.27	17	未知	2	2	2号岛第二巢	7	1.5	2	4	2018	6	10.61	104.4	2.2
889	6	6.27	17	膜翅目	3	2	2号岛第二巢	6	1.5	1	4	2018	6	10.61	104.4	2.2
890	6	6.27	17	鞘翅目	2	2	2号岛第二巢	6	1.5	1	4	2018	6	10.61	104.4	2.2
891	6	6.27	17	膜翅目	2	2	2号岛第二巢	7	1.5	2	4	2018	6	10.61	104.4	2.2
892	6	6.27	24	未知	2	2	2号岛第二巢	6	1.5	1	4	2018	6	10.61	104.4	2.2
893	6	6.27	24	双翅目	2	2	2号岛第二巢	7	1.5	2	4	2018	6	10.61	104.4	2.2
894	6	6.27	24	膜翅目	2	2	2号岛第二巢	7	1.5	2	4	2018	6	10.61	104.4	2.2
895	6	6.27	24	双翅目	3	2	2号岛第二巢	7	1.5	2	4	2018	6	10.61	104.4	2.2
896	6	6.27	24	未知	2	2	2号岛第二巢	6	1.5	1	4	2018	6	10.61	104.4	2.2
897	6	6.27	24	广翅目	2	2	2号岛第二巢	6	1.5	1	4	2018	6	10.61	104.4	2.2
898	6	6.27	24	广翅目	2	2	2号岛第二巢	7	1.5	2	4	2018	6	10.61	104.4	2.2
899	6	6.27	24	双翅目	2	2	2号岛第二巢	7	1.5	2	4	2018	6	10.61	104.4	2.2
900	6	6.27	24	广翅目	2	2	2号岛第二巢	7	1.5	2	4	2018	6	10.61	104.4	2.2
901	6	6.27	24	广翅目	2	2	2号岛第二巢	6	1.5	1	4	2018	6	10.61	104.4	2.2
902	6	6.27	24	未知	2	2	2号岛第二巢	6	1.5	1	4	2018	6	10.61	104.4	2.2
903	6	6.27	24	双翅目	2	2	2号岛第二巢	6	1.5	1	4	2018	6	10.61	104.4	2.2
904	6	6.27	24	鞘翅目	2	2	2号岛第二巢	6	1.5	1	4	2018	6	10.61	104.4	2.2
905	6	6.27	29	鳞翅目幼虫	2	2	2号岛第二巢	6	1.5	1	4	2018	6	10.61	104.4	2.2
906	6	6.27	29	膜翅目	2	2	2号岛第二巢	7	1.5	2	4	2018	6	10.61	104.4	2.2
907	6	6.27	29	膜翅目	2	2	2号岛第二巢	6	1.5	1	4	2018	6	10.61	104.4	2.2
908	6	6.27	29	膜翅目	2	2	2号岛第二巢	7	1.5	2	4	2018	6	10.61	104.4	2.2
909	6	6.27	29	未知	2	2	2号岛第二巢	6	1.5	1	4	2018	6	10.61	104.4	2.2
910	6	6.27	29	双翅目	3	2	2号岛第二巢	7	1.5	2	4	2018	6	10.61	104.4	2.2
911	6	6.27	29	广翅目	2	2	2号岛第二巢	7	1.5	2	4	2018	6	10.61	104.4	2.2
912	6	6.27	29	广翅目	2	2	2号岛第二巢	7	1.5	2	4	2018	6	10.61	104.4	2.2
913	6	6.27	29	膜翅目	2	2	2号岛第二巢	7	1.5	2	4	2018	6	10.61	104.4	2.2
914	6	6.27	29	膜翅目	2	2	2号岛第二巢	7	1.5	2	4	2018	6	10.61	104.4	2.2
915	6	6.27	29	膜翅目	2	2	2号岛第二巢	6	1.5	1	4	2018	6	10.61	104.4	2.2
916	6	6.27	29	广翅目	2	2	2号岛第二巢	7	1.5	2	4	2018	6	10.61	104.4	2.2
917	6	6.27	29	广翅目	2	2	2号岛第二巢	7	1.5	2	4	2018	6	10.61	104.4	2.2
918	6	6.27	29	广翅目	2	2	2号岛第二巢	6	1.5	1	4	2018	6	10.61	104.4	2.2
919	6	6.27	29	广翅目	2	2	2号岛第二巢	6	1.5	1	4	2018	6	10.61	104.4	2.2
920	6	6.27	29	未知	4	2	2号岛第二巢	6	1.5	1	4	2018	6	10.61	104.4	2.2
921	6	6.27	29	广翅目	2	2	2号岛第二巢	7	1.5	2	4	2018	6	10.61	104.4	2.2
922	6	6.27	29	未知	2	2	2号岛第二巢	7	1.5	2	4	2018	6	10.61	104.4	2.2
923	6	6.27	22	蜻蜓目	3	2	2号岛第二巢	7	1.5	2	4	2018	6	10.61	104.4	2.2
924	6	6.27	22	鞘翅目	3	2	2号岛第二巢	7	1.5	2	4	2018	6	10.61	104.4	2.2
925	6	6.27	22	广翅目	2	2	2号岛第二巢	6	1.5	1	4	2018	6	10.61	104.4	2.2
926	6	6.27	22	鞘翅目	3	2	2号岛第二巢	7	1.5	2	4	2018	6	10.61	104.4	2.2
927	6	6.27	22	鼠肉	3	2	2号岛第二巢	7	1.5	2	4	2018	6	10.61	104.4	2.2
928	6	6.27	22	鞘翅目	3	2	2号岛第二巢	7	1.5	2	4	2018	6	10.61	104.4	2.2
929	6	6.27	22	鞘翅目	3	2	2号岛第二巢	7	1.5	2	4	2018	6	10.61	104.4	2.2
930	6	6.27	22	鞘翅目	2	2	2号岛第二巢	7	1.5	2	4	2018	6	10.61	104.4	2.2
931	6	6.27	22	鞘翅目	3	2	2号岛第二巢	7	1.5	2	4	2018	6	10.61	104.4	2.2
932	6	6.27	22	广翅目	3	2	2号岛第二巢	6	1.5	1	4	2018	6	10.61	104.4	2.2
933	6	6.27	22	未知	3	2	2号岛第二巢	7	1.5	2	4	2018	6	10.61	104.4	2.2
934	6	6.27	22	未知	3	2	2号岛第二巢	6	1.5	1	4	2018	6	10.61	104.4	2.2
935	6	6.27	22	未知	3	2	2号岛第二巢	7	1.5	2	4	2018	6	10.61	104.4	2.2
936	6	6.27	22	半翅目	3	2	2号岛第二巢	7	1.5	2	4	2018	6	10.61	104.4	2.2
937	6	6.28	22	脉翅目	2	2	2号岛第二巢	8	1.5	2	4	2018	6	10.61	104.4	2.2
938	6	6.28	22	鼠肉	1	2	2号岛第二巢	8	1.5	2	4	2018	6	10.61	104.4	2.2
939	6	6.28	22	鼠肉	2	2	2号岛第二巢	8	1.5	2	4	2018	6	10.61	104.4	2.2
940	6	6.28	22	鼠肉	3	2	2号岛第二巢	7	1.5	1	4	2018	6	10.61	104.4	2.2
941	6	6.28	22	鼠肉	2	2	2号岛第二巢	7	1.5	1	4	2018	6	10.61	104.4	2.2
942	6	6.28	22	鼠肉	2	2	2号岛第二巢	8	1.5	2	4	2018	6	10.61	104.4	2.2
943	6	6.28	22	鳞翅目幼虫	2	2	2号岛第二巢	8	1.5	2	4	2018	6	10.61	104.4	2.2
944	6	6.28	22	鼠肉	2	2	2号岛第二巢	7	1.5	1	4	2018	6	10.61	104.4	2.2
945	6	6.28	22	鼠肉	2	2	2号岛第二巢	7	1.5	1	4	2018	6	10.61	104.4	2.2
946	6	6.28	22	脉翅目	2	2	2号岛第二巢	7	1.5	1	4	2018	6	10.61	104.4	2.2
947	6	6.28	22	膜翅目	2	2	2号岛第二巢	7	1.5	1	4	2018	6	10.61	104.4	2.2
948	6	6.28	22	鞘翅目	2	2	2号岛第二巢	8	1.5	2	4	2018	6	10.61	104.4	2.2
949	6	6.28	12	鼠肉	2	2	2号岛第二巢	7	1.5	1	4	2018	6	10.61	104.4	2.2
950	6	6.28	12	鼠肉	2	2	2号岛第二巢	8	1.5	2	4	2018	6	10.61	104.4	2.2
951	6	6.28	12	蛹	2	2	2号岛第二巢	8	1.5	2	4	2018	6	10.61	104.4	2.2
952	6	6.28	12	膜翅目	2	2	2号岛第二巢	7	1.5	1	4	2018	6	10.61	104.4	2.2
953	6	6.28	12	膜翅目	2	2	2号岛第二巢	7	1.5	1	4	2018	6	10.61	104.4	2.2
954	6	6.28	12	鼠肉	2	2	2号岛第二巢	7	1.5	1	4	2018	6	10.61	104.4	2.2
955	6	6.28	12	鼠肉	2	2	2号岛第二巢	7	1.5	1	4	2018	6	10.61	104.4	2.2
956	6	6.28	12	鼠肉	2	2	2号岛第二巢	8	1.5	2	4	2018	6	10.61	104.4	2.2
957	6	6.28	12	未知	2	2	2号岛第二巢	8	1.5	2	4	2018	6	10.61	104.4	2.2
958	6	6.28	10	直翅目	2	2	2号岛第二巢	7	1.5	1	4	2018	6	10.61	104.4	2.2
959	6	6.28	10	鳞翅目幼虫	3	2	2号岛第二巢	8	1.5	2	4	2018	6	10.61	104.4	2.2
960	6	6.28	10	蠕虫	2	2	2号岛第二巢	8	1.5	2	4	2018	6	10.61	104.4	2.2
961	6	6.28	10	未知	4	2	2号岛第二巢	7	1.5	1	4	2018	6	10.61	104.4	2.2
962	6	6.28	10	蜻蜓目	2	2	2号岛第二巢	8	1.5	2	4	2018	6	10.61	104.4	2.2
963	6	6.28	10	蜻蜓目	2	2	2号岛第二巢	8	1.5	2	4	2018	6	10.61	104.4	2.2
964	6	6.28	10	蠕虫	2	2	2号岛第二巢	8	1.5	2	4	2018	6	10.61	104.4	2.2
965	6	6.28	22	膜翅目	2	2	2号岛第二巢	8	1.5	2	4	2018	6	10.61	104.4	2.2
966	6	6.28	22	双翅目	2	2	2号岛第二巢	7	1.5	1	4	2018	6	10.61	104.4	2.2
967	6	6.28	22	双翅目	2	2	2号岛第二巢	7	1.5	1	4	2018	6	10.61	104.4	2.2
968	6	6.28	22	未知	2	2	2号岛第二巢	7	1.5	1	4	2018	6	10.61	104.4	2.2
969	6	6.28	22	膜翅目	2	2	2号岛第二巢	8	1.5	2	4	2018	6	10.61	104.4	2.2
970	6	6.28	22	膜翅目	2	2	2号岛第二巢	7	1.5	1	4	2018	6	10.61	104.4	2.2
971	6	6.28	22	未知	3	2	2号岛第二巢	8	1.5	2	4	2018	6	10.61	104.4	2.2
972	6	6.28	22	未知	3	2	2号岛第二巢	8	1.5	2	4	2018	6	10.61	104.4	2.2
973	6	6.28	22	脉翅目	2	2	2号岛第二巢	8	1.5	2	4	2018	6	10.61	104.4	2.2
974	6	6.28	22	未知	4	2	2号岛第二巢	7	1.5	1	4	2018	6	10.61	104.4	2.2
975	6	6.28	22	双翅目	2	2	2号岛第二巢	8	1.5	2	4	2018	6	10.61	104.4	2.2
976	6	6.28	22	双翅目	2	2	2号岛第二巢	7	1.5	1	4	2018	6	10.61	104.4	2.2
977	6	6.28	22	双翅目	2	2	2号岛第二巢	7	1.5	1	4	2018	6	10.61	104.4	2.2
978	6	6.28	22	膜翅目	3	2	2号岛第二巢	8	1.5	2	4	2018	6	10.61	104.4	2.2
979	6	6.28	22	膜翅目	2	2	2号岛第二巢	7	1.5	1	4	2018	6	10.61	104.4	2.2
980	6	6.28	22	膜翅目	2	2	2号岛第二巢	8	1.5	2	4	2018	6	10.61	104.4	2.2
981	6	6.28	21	直翅目	2	2	2号岛第二巢	8	1.5	2	4	2018	6	10.61	104.4	2.2
982	6	6.28	21	蜻蜓目	2	2	2号岛第二巢	8	1.5	2	4	2018	6	10.61	104.4	2.2
983	6	6.28	21	未知	2	2	2号岛第二巢	7	1.5	1	4	2018	6	10.61	104.4	2.2
984	6	6.28	21	未知	2	2	2号岛第二巢	8	1.5	2	4	2018	6	10.61	104.4	2.2
985	6	6.28	21	未知	2	2	2号岛第二巢	7	1.5	1	4	2018	6	10.61	104.4	2.2
986	6	6.28	21	未知	4	2	2号岛第二巢	7	1.5	1	4	2018	6	10.61	104.4	2.2
987	6	6.28	21	未知	4	2	2号岛第二巢	7	1.5	1	4	2018	6	10.61	104.4	2.2
988	6	6.28	21	鳞翅目	2	2	2号岛第二巢	7	1.5	1	4	2018	6	10.61	104.4	2.2
989	6	6.28	21	鳞翅目幼虫	3	2	2号岛第二巢	7	1.5	1	4	2018	6	10.61	104.4	2.2
990	6	6.28	13	膜翅目	3	2	2号岛第二巢	8	1.5	2	4	2018	6	10.61	104.4	2.2
991	6	6.28	13	未知	2	2	2号岛第二巢	7	1.5	1	4	2018	6	10.61	104.4	2.2
992	6	6.28	13	鳞翅目幼虫	3	2	2号岛第二巢	7	1.5	1	4	2018	6	10.61	104.4	2.2
993	6	6.28	13	膜翅目	4	2	2号岛第二巢	7	1.5	1	4	2018	6	10.61	104.4	2.2
994	6	6.28	13	未知	3	2	2号岛第二巢	8	1.5	2	4	2018	6	10.61	104.4	2.2
995	6	6.28	13	未知	4	2	2号岛第二巢	8	1.5	2	4	2018	6	10.61	104.4	2.2
996	6	6.28	13	未知	4	2	2号岛第二巢	8	1.5	2	4	2018	6	10.61	104.4	2.2
997	6	6.28	27	膜翅目	3	2	2号岛第二巢	8	1.5	2	4	2018	6	10.61	104.4	2.2
998	6	6.28	27	未知	3	2	2号岛第二巢	8	1.5	2	4	2018	6	10.61	104.4	2.2
999	6	6.28	27	蜻蜓目	3	2	2号岛第二巢	7	1.5	1	4	2018	6	10.61	104.4	2.2
1000	6	6.28	27	蜻蜓目	4	2	2号岛第二巢	8	1.5	2	4	2018	6	10.61	104.4	2.2
1001	6	6.28	27	膜翅目	2	2	2号岛第二巢	7	1.5	1	4	2018	6	10.61	104.4	2.2
1002	6	6.28	27	蜻蜓目	2	2	2号岛第二巢	7	1.5	1	4	2018	6	10.61	104.4	2.2
1003	6	6.28	27	蜻蜓目	2	2	2号岛第二巢	7	1.5	1	4	2018	6	10.61	104.4	2.2
1004	6	6.28	27	蜻蜓目	2	2	2号岛第二巢	7	1.5	1	4	2018	6	10.61	104.4	2.2
1005	6	6.28	27	膜翅目	2	2	2号岛第二巢	7	1.5	1	4	2018	6	10.61	104.4	2.2
1006	6	6.28	27	鞘翅目	2	2	2号岛第二巢	8	1.5	2	4	2018	6	10.61	104.4	2.2
1007	6	6.28	27	脉翅目	3	2	2号岛第二巢	7	1.5	1	4	2018	6	10.61	104.4	2.2
1008	6	6.28	9	脉翅目	2	2	2号岛第二巢	8	1.5	2	4	2018	6	10.61	104.4	2.2
1009	6	6.28	9	脉翅目	2	2	2号岛第二巢	7	1.5	1	4	2018	6	10.61	104.4	2.2
1010	6	6.28	9	蜻蜓目	2	2	2号岛第二巢	8	1.5	2	4	2018	6	10.61	104.4	2.2
1011	6	6.28	9	脉翅目	3	2	2号岛第二巢	7	1.5	1	4	2018	6	10.61	104.4	2.2
1012	6	6.28	9	鳞翅目幼虫	3	2	2号岛第二巢	7	1.5	1	4	2018	6	10.61	104.4	2.2
1013	6	6.28	9	脉翅目	2	2	2号岛第二巢	8	1.5	2	4	2018	6	10.61	104.4	2.2
1014	7	7.1	18	鳞翅目幼虫	2	2	2号岛第二巢	11	1.5	2	4	2018	7	13.68	122.7	2.1
1015	7	7.1	18	双翅目	2	2	2号岛第二巢	11	1.5	2	4	2018	7	13.68	122.7	2.1
1016	7	7.1	18	鞘翅目	2	2	2号岛第二巢	11	1.5	2	4	2018	7	13.68	122.7	2.1
1017	7	7.1	18	蛛形目	3	2	2号岛第二巢	10	1.5	1	4	2018	7	13.68	122.7	2.1
1018	7	7.1	18	鞘翅目	2	2	2号岛第二巢	10	1.5	1	4	2018	7	13.68	122.7	2.1
1019	7	7.1	18	鞘翅目	3	2	2号岛第二巢	10	1.5	1	4	2018	7	13.68	122.7	2.1
1020	7	7.1	18	半翅目	2	2	2号岛第二巢	11	1.5	2	4	2018	7	13.68	122.7	2.1
1021	7	7.1	18	鞘翅目	3	2	2号岛第二巢	10	1.5	1	4	2018	7	13.68	122.7	2.1
1022	7	7.1	18	鞘翅目	2	2	2号岛第二巢	10	1.5	1	4	2018	7	13.68	122.7	2.1
1023	7	7.1	18	膜翅目	2	2	2号岛第二巢	10	1.5	1	4	2018	7	13.68	122.7	2.1
1024	7	7.1	18	鞘翅目	2	2	2号岛第二巢	10	1.5	1	4	2018	7	13.68	122.7	2.1
1025	7	7.1	18	双翅目	2	2	2号岛第二巢	10	1.5	1	4	2018	7	13.68	122.7	2.1
1026	7	7.1	35	蜻蜓目	2	2	2号岛第二巢	11	1.5	2	4	2018	7	13.68	122.7	2.1
1027	7	7.1	35	广翅目	3	2	2号岛第二巢	10	1.5	1	4	2018	7	13.68	122.7	2.1
1028	7	7.1	35	膜翅目	2	2	2号岛第二巢	10	1.5	1	4	2018	7	13.68	122.7	2.1
1029	7	7.1	35	鞘翅目	2	2	2号岛第二巢	11	1.5	2	4	2018	7	13.68	122.7	2.1
1030	7	7.1	35	未知	2	2	2号岛第二巢	10	1.5	1	4	2018	7	13.68	122.7	2.1
1031	7	7.1	35	鞘翅目	2	2	2号岛第二巢	10	1.5	1	4	2018	7	13.68	122.7	2.1
1032	7	7.1	35	未知	2	2	2号岛第二巢	11	1.5	2	4	2018	7	13.68	122.7	2.1
1033	7	7.1	35	广翅目	2	2	2号岛第二巢	11	1.5	2	4	2018	7	13.68	122.7	2.1
1034	7	7.1	35	半翅目	3	2	2号岛第二巢	11	1.5	2	4	2018	7	13.68	122.7	2.1
1035	7	7.1	35	鞘翅目	2	2	2号岛第二巢	10	1.5	1	4	2018	7	13.68	122.7	2.1
1036	7	7.1	35	未知	2	2	2号岛第二巢	11	1.5	2	4	2018	7	13.68	122.7	2.1
1037	7	7.1	35	膜翅目	2	2	2号岛第二巢	10	1.5	1	4	2018	7	13.68	122.7	2.1
1038	7	7.1	35	双翅目	2	2	2号岛第二巢	10	1.5	1	4	2018	7	13.68	122.7	2.1
1039	7	7.1	35	鞘翅目	2	2	2号岛第二巢	10	1.5	1	4	2018	7	13.68	122.7	2.1
1040	7	7.1	13	未知	3	2	2号岛第二巢	11	1.5	2	4	2018	7	13.68	122.7	2.1
1041	7	7.1	13	双翅目	3	2	2号岛第二巢	10	1.5	1	4	2018	7	13.68	122.7	2.1
1042	7	7.1	13	膜翅目	3	2	2号岛第二巢	10	1.5	1	4	2018	7	13.68	122.7	2.1
1043	7	7.1	13	未知	2	2	2号岛第二巢	10	1.5	1	4	2018	7	13.68	122.7	2.1
1044	7	7.1	13	鞘翅目	2	2	2号岛第二巢	11	1.5	2	4	2018	7	13.68	122.7	2.1
1045	7	7.1	13	双翅目	2	2	2号岛第二巢	11	1.5	2	4	2018	7	13.68	122.7	2.1
1046	7	7.1	13	鳞翅目幼虫	3	2	2号岛第二巢	11	1.5	2	4	2018	7	13.68	122.7	2.1
1047	7	7.1	27	蛛形目	3	2	2号岛第二巢	11	1.5	2	4	2018	7	13.68	122.7	2.1
1048	7	7.1	27	广翅目	2	2	2号岛第二巢	11	1.5	2	4	2018	7	13.68	122.7	2.1
1049	7	7.1	27	广翅目	2	2	2号岛第二巢	11	1.5	2	4	2018	7	13.68	122.7	2.1
1050	7	7.1	27	双翅目	3	2	2号岛第二巢	11	1.5	2	4	2018	7	13.68	122.7	2.1
1051	7	7.1	27	双翅目	3	2	2号岛第二巢	10	1.5	1	4	2018	7	13.68	122.7	2.1
1052	7	7.1	27	双翅目	3	2	2号岛第二巢	11	1.5	2	4	2018	7	13.68	122.7	2.1
1053	7	7.1	27	未知	3	2	2号岛第二巢	11	1.5	2	4	2018	7	13.68	122.7	2.1
1054	7	7.1	27	膜翅目	2	2	2号岛第二巢	11	1.5	2	4	2018	7	13.68	122.7	2.1
1055	7	7.1	11	蛛形目	3	2	2号岛第二巢	10	1.5	1	4	2018	7	13.68	122.7	2.1
1056	7	7.1	11	鞘翅目	2	2	2号岛第二巢	11	1.5	2	4	2018	7	13.68	122.7	2.1
1057	7	7.1	11	未知	3	2	2号岛第二巢	11	1.5	2	4	2018	7	13.68	122.7	2.1
1058	7	7.1	11	鳞翅目幼虫	2	2	2号岛第二巢	11	1.5	2	4	2018	7	13.68	122.7	2.1
1059	7	7.1	16	鞘翅目	3	2	2号岛第二巢	10	1.5	1	4	2018	7	13.68	122.7	2.1
1060	7	7.1	16	膜翅目	3	2	2号岛第二巢	11	1.5	2	4	2018	7	13.68	122.7	2.1
1061	7	7.1	16	广翅目	3	2	2号岛第二巢	11	1.5	2	4	2018	7	13.68	122.7	2.1
1062	7	7.1	16	广翅目	3	2	2号岛第二巢	11	1.5	2	4	2018	7	13.68	122.7	2.1
1063	7	7.1	16	蜻蜓目	3	2	2号岛第二巢	10	1.5	1	4	2018	7	13.68	122.7	2.1
1064	7	7.1	16	蜻蜓目	3	2	2号岛第二巢	11	1.5	2	4	2018	7	13.68	122.7	2.1
1065	7	7.1	16	蛹	3	2	2号岛第二巢	10	1.5	1	4	2018	7	13.68	122.7	2.1
1066	7	7.1	16	鞘翅目	3	2	2号岛第二巢	11	1.5	2	4	2018	7	13.68	122.7	2.1
1067	7	7.1	16	蜻蜓目	3	2	2号岛第二巢	11	1.5	2	4	2018	7	13.68	122.7	2.1
1068	7	7.1	16	双翅目	3	2	2号岛第二巢	10	1.5	1	4	2018	7	13.68	122.7	2.1
1069	7	7.1	16	未知	3	2	2号岛第二巢	11	1.5	2	4	2018	7	13.68	122.7	2.1
1070	7	7.1	16	鞘翅目	3	2	2号岛第二巢	11	1.5	2	4	2018	7	13.68	122.7	2.1
1071	7	7.1	16	膜翅目	3	2	2号岛第二巢	10	1.5	1	4	2018	7	13.68	122.7	2.1
1072	7	7.1	15	广翅目	3	2	2号岛第二巢	11	1.5	2	4	2018	7	13.68	122.7	2.1
1073	7	7.1	15	广翅目	3	2	2号岛第二巢	11	1.5	2	4	2018	7	13.68	122.7	2.1
1074	7	7.1	15	广翅目	3	2	2号岛第二巢	10	1.5	1	4	2018	7	13.68	122.7	2.1
1075	7	7.1	15	广翅目	2	2	2号岛第二巢	11	1.5	2	4	2018	7	13.68	122.7	2.1
1076	7	7.1	15	广翅目	2	2	2号岛第二巢	11	1.5	2	4	2018	7	13.68	122.7	2.1
1077	7	7.1	15	广翅目	3	2	2号岛第二巢	11	1.5	2	4	2018	7	13.68	122.7	2.1
1078	7	7.1	15	未知	3	2	2号岛第二巢	11	1.5	2	4	2018	7	13.68	122.7	2.1
1079	7	7.1	15	未知	3	2	2号岛第二巢	11	1.5	2	4	2018	7	13.68	122.7	2.1
1453	6	6.2	4	鞘翅目	3	332	332第一巢	6	0.5	2	4	2018	6	10.61	104.4	2.2
1454	6	6.2	4	未知	3	332	332第一巢	6	0.5	2	4	2018	6	10.61	104.4	2.2
1455	6	6.2	7	蛛形目	3	332	332第一巢	6	0.5	2	4	2018	6	10.61	104.4	2.2
1457	6	6.2	7	鳞翅目幼虫	3	332	332第一巢	6	0.5	2	4	2018	6	10.61	104.4	2.2
1458	6	6.2	7	鞘翅目幼虫	3	332	332第一巢	6	0.5	2	4	2018	6	10.61	104.4	2.2
1459	6	6.2	7	直翅目	3	332	332第一巢	6	0.5	2	4	2018	6	10.61	104.4	2.2
1460	6	6.2	4	未知	3	332	332第一巢	6	0.5	2	4	2018	6	10.61	104.4	2.2
1461	6	6.2	4	未知	2	332	332第一巢	6	0.5	2	4	2018	6	10.61	104.4	2.2
1462	6	6.2	4	未知	3	332	332第一巢	6	0.5	2	4	2018	6	10.61	104.4	2.2
1463	6	6.2	4	鞘翅目幼虫	2	332	332第一巢	6	0.5	2	4	2018	6	10.61	104.4	2.2
1464	6	6.2	6	鞘翅目幼虫	2	332	332第一巢	6	0.5	2	4	2018	6	10.61	104.4	2.2
1465	6	6.2	6	广翅目	3	332	332第一巢	6	0.5	2	4	2018	6	10.61	104.4	2.2
1466	6	6.2	8	未知	4	332	332第一巢	6	0.5	2	4	2018	6	10.61	104.4	2.2
1467	6	6.2	8	直翅目	3	332	332第一巢	6	0.5	2	4	2018	6	10.61	104.4	2.2
1468	6	6.2	8	鞘翅目	3	332	332第一巢	6	0.5	2	4	2018	6	10.61	104.4	2.2
1469	6	6.2	8	未知	3	332	332第一巢	6	0.5	2	4	2018	6	10.61	104.4	2.2
1470	6	6.2	8	鞘翅目	3	332	332第一巢	6	0.5	2	4	2018	6	10.61	104.4	2.2
1471	6	6.2	8	膜翅目	3	332	332第一巢	6	0.5	2	4	2018	6	10.61	104.4	2.2
1472	6	6.2	8	膜翅目	3	332	332第一巢	6	0.5	2	4	2018	6	10.61	104.4	2.2
1473	6	6.2	5	膜翅目	3	332	332第一巢	6	0.5	2	4	2018	6	10.61	104.4	2.2
1474	6	6.2	5	广翅目	3	332	332第一巢	6	0.5	2	4	2018	6	10.61	104.4	2.2
1475	6	6.2	5	鳞翅目幼虫	3	332	332第一巢	6	0.5	2	4	2018	6	10.61	104.4	2.2
1476	6	6.22	11	膜翅目	2	332	332第一巢	8	0.5	2	4	2018	6	10.61	104.4	2.2
1477	6	6.22	25	直翅目	2	332	332第一巢	8	0.5	2	4	2018	6	10.61	104.4	2.2
1478	6	6.22	25	鞘翅目	2	332	332第一巢	8	0.5	2	4	2018	6	10.61	104.4	2.2
1479	6	6.22	25	未知	2	332	332第一巢	8	0.5	2	4	2018	6	10.61	104.4	2.2
1480	6	6.22	25	半翅目	2	332	332第一巢	8	0.5	2	4	2018	6	10.61	104.4	2.2
1481	6	6.22	25	未知	2	332	332第一巢	8	0.5	2	4	2018	6	10.61	104.4	2.2
1482	6	6.22	25	膜翅目	2	332	332第一巢	8	0.5	2	4	2018	6	10.61	104.4	2.2
1483	6	6.22	25	鳞翅目幼虫	3	332	332第一巢	8	0.5	2	4	2018	6	10.61	104.4	2.2
1484	6	6.22	25	直翅目	2	332	332第一巢	8	0.5	2	4	2018	6	10.61	104.4	2.2
1485	6	6.22	25	直翅目	2	332	332第一巢	8	0.5	2	4	2018	6	10.61	104.4	2.2
1486	6	6.22	25	蛹	2	332	332第一巢	8	0.5	2	4	2018	6	10.61	104.4	2.2
1487	6	6.22	25	鞘翅目	2	332	332第一巢	8	0.5	2	4	2018	6	10.61	104.4	2.2
1488	6	6.22	25	蚯蚓	2	332	332第一巢	8	0.5	2	4	2018	6	10.61	104.4	2.2
1489	6	6.22	25	半翅目	2	332	332第一巢	8	0.5	2	4	2018	6	10.61	104.4	2.2
1490	6	6.22	17	蛛形目	2	332	332第一巢	8	0.5	2	4	2018	6	10.61	104.4	2.2
1491	6	6.22	17	半翅目	2	332	332第一巢	8	0.5	2	4	2018	6	10.61	104.4	2.2
1492	6	6.22	17	半翅目	2	332	332第一巢	8	0.5	2	4	2018	6	10.61	104.4	2.2
1493	6	6.22	17	蛛形目	2	332	332第一巢	8	0.5	2	4	2018	6	10.61	104.4	2.2
1494	6	6.22	17	鞘翅目	2	332	332第一巢	8	0.5	2	4	2018	6	10.61	104.4	2.2
1495	6	6.22	17	半翅目	2	332	332第一巢	8	0.5	2	4	2018	6	10.61	104.4	2.2
1496	6	6.22	14	鞘翅目幼虫	2	332	332第一巢	8	0.5	2	4	2018	6	10.61	104.4	2.2
1497	6	6.22	14	蛹	2	332	332第一巢	8	0.5	2	4	2018	6	10.61	104.4	2.2
1498	6	6.22	14	鞘翅目	2	332	332第一巢	8	0.5	2	4	2018	6	10.61	104.4	2.2
1499	6	6.22	14	蛹	2	332	332第一巢	8	0.5	2	4	2018	6	10.61	104.4	2.2
1500	6	6.22	14	蛛形目	3	332	332第一巢	8	0.5	2	4	2018	6	10.61	104.4	2.2
1501	6	6.22	9	鳞翅目幼虫	2	332	332第一巢	8	0.5	2	4	2018	6	10.61	104.4	2.2
1502	6	6.22	9	鞘翅目	2	332	332第一巢	8	0.5	2	4	2018	6	10.61	104.4	2.2
1503	6	6.22	9	双翅目	2	332	332第一巢	8	0.5	2	4	2018	6	10.61	104.4	2.2
1504	6	6.22	9	双翅目	2	332	332第一巢	8	0.5	2	4	2018	6	10.61	104.4	2.2
1505	6	6.22	12	鞘翅目	2	332	332第一巢	8	0.5	2	4	2018	6	10.61	104.4	2.2
1506	6	6.22	12	鞘翅目	2	332	332第一巢	8	0.5	2	4	2018	6	10.61	104.4	2.2
1507	6	6.22	12	鞘翅目	2	332	332第一巢	8	0.5	2	4	2018	6	10.61	104.4	2.2
1508	6	6.22	12	鳞翅目幼虫	2	332	332第一巢	8	0.5	2	4	2018	6	10.61	104.4	2.2
1509	6	6.22	12	未知	2	332	332第一巢	8	0.5	2	4	2018	6	10.61	104.4	2.2
1510	6	6.22	12	鞘翅目	2	332	332第一巢	8	0.5	2	4	2018	6	10.61	104.4	2.2
1511	6	6.22	12	未知	2	332	332第一巢	8	0.5	2	4	2018	6	10.61	104.4	2.2
1539	6	6.2	15	鞘翅目幼虫	2	11	桥头第一巢	5	2	2	4	2018	6	10.61	104.4	2.2
1540	6	6.2	15	未知	2	11	桥头第一巢	5	2	2	4	2018	6	10.61	104.4	2.2
1541	6	6.2	15	未知	2	11	桥头第一巢	5	2	2	4	2018	6	10.61	104.4	2.2
1542	6	6.2	15	未知	2	11	桥头第一巢	5	2	2	4	2018	6	10.61	104.4	2.2
1543	6	6.2	15	未知	2	11	桥头第一巢	5	2	2	4	2018	6	10.61	104.4	2.2
1544	6	6.2	15	未知	2	11	桥头第一巢	3	2	1	4	2018	6	10.61	104.4	2.2
1545	6	6.2	15	未知	2	11	桥头第一巢	5	2	2	4	2018	6	10.61	104.4	2.2
1546	6	6.2	15	未知	2	11	桥头第一巢	3	2	1	4	2018	6	10.61	104.4	2.2
1547	6	6.2	15	未知	2	11	桥头第一巢	5	2	2	4	2018	6	10.61	104.4	2.2
1548	6	6.2	15	鞘翅目	3	11	桥头第一巢	5	2	2	4	2018	6	10.61	104.4	2.2
1549	6	6.2	15	未知	2	11	桥头第一巢	5	2	2	4	2018	6	10.61	104.4	2.2
1552	6	6.2	5	未知	2	11	桥头第一巢	5	2	2	4	2018	6	10.61	104.4	2.2
1553	6	6.2	5	鳞翅目幼虫	2	11	桥头第一巢	5	2	2	4	2018	6	10.61	104.4	2.2
1554	6	6.2	5	未知	2	11	桥头第一巢	5	2	2	4	2018	6	10.61	104.4	2.2
1555	6	6.2	5	未知	2	11	桥头第一巢	5	2	2	4	2018	6	10.61	104.4	2.2
1556	6	6.2	5	未知	2	11	桥头第一巢	5	2	2	4	2018	6	10.61	104.4	2.2
1557	6	6.2	5	鳞翅目幼虫	2	11	桥头第一巢	5	2	2	4	2018	6	10.61	104.4	2.2
1558	6	6.2	5	鳞翅目	2	11	桥头第一巢	5	2	2	4	2018	6	10.61	104.4	2.2
1559	6	6.2	5	未知	2	11	桥头第一巢	5	2	2	4	2018	6	10.61	104.4	2.2
1560	6	6.2	5	未知	2	11	桥头第一巢	5	2	2	4	2018	6	10.61	104.4	2.2
1561	6	6.22	20	未知	2	11	桥头第一巢	7	2	2	4	2018	6	10.61	104.4	2.2
1562	6	6.22	20	未知	2	11	桥头第一巢	7	2	2	4	2018	6	10.61	104.4	2.2
1563	6	6.22	20	未知	2	11	桥头第一巢	7	2	2	4	2018	6	10.61	104.4	2.2
1564	6	6.22	20	未知	2	11	桥头第一巢	7	2	2	4	2018	6	10.61	104.4	2.2
1565	6	6.22	20	未知	2	11	桥头第一巢	7	2	2	4	2018	6	10.61	104.4	2.2
1566	6	6.22	20	未知	2	11	桥头第一巢	7	2	2	4	2018	6	10.61	104.4	2.2
1568	6	6.22	20	未知	2	11	桥头第一巢	7	2	2	4	2018	6	10.61	104.4	2.2
1570	6	6.22	20	未知	2	11	桥头第一巢	7	2	2	4	2018	6	10.61	104.4	2.2
1571	6	6.22	20	未知	2	11	桥头第一巢	7	2	2	4	2018	6	10.61	104.4	2.2
1573	6	6.22	22	鳞翅目幼虫	2	11	桥头第一巢	7	2	2	4	2018	6	10.61	104.4	2.2
1574	6	6.22	22	鳞翅目幼虫	2	11	桥头第一巢	7	2	2	4	2018	6	10.61	104.4	2.2
1575	6	6.22	22	未知	2	11	桥头第一巢	7	2	2	4	2018	6	10.61	104.4	2.2
1576	6	6.22	22	未知	2	11	桥头第一巢	7	2	2	4	2018	6	10.61	104.4	2.2
1577	6	6.22	22	鳞翅目幼虫	2	11	桥头第一巢	5	2	1	4	2018	6	10.61	104.4	2.2
1578	6	6.22	22	未知	2	11	桥头第一巢	7	2	2	4	2018	6	10.61	104.4	2.2
1579	6	6.22	22	未知	2	11	桥头第一巢	7	2	2	4	2018	6	10.61	104.4	2.2
1580	6	6.22	22	未知	2	11	桥头第一巢	7	2	2	4	2018	6	10.61	104.4	2.2
1581	6	6.22	22	未知	2	11	桥头第一巢	7	2	2	4	2018	6	10.61	104.4	2.2
1582	6	6.22	22	鳞翅目幼虫	2	11	桥头第一巢	7	2	2	4	2018	6	10.61	104.4	2.2
1583	6	6.22	22	未知	2	11	桥头第一巢	7	2	2	4	2018	6	10.61	104.4	2.2
1584	6	6.22	22	鳞翅目幼虫	2	11	桥头第一巢	7	2	2	4	2018	6	10.61	104.4	2.2
1585	6	6.22	22	未知	2	11	桥头第一巢	7	2	2	4	2018	6	10.61	104.4	2.2
1586	6	6.22	22	未知	2	11	桥头第一巢	7	2	2	4	2018	6	10.61	104.4	2.2
1587	6	6.22	22	鳞翅目幼虫	2	11	桥头第一巢	7	2	2	4	2018	6	10.61	104.4	2.2
1588	6	6.22	22	蛹	2	11	桥头第一巢	7	2	2	4	2018	6	10.61	104.4	2.2
1589	6	6.22	7	未知	2	11	桥头第一巢	7	2	2	4	2018	6	10.61	104.4	2.2
1590	6	6.22	7	鸟肉	2	11	桥头第一巢	7	2	2	4	2018	6	10.61	104.4	2.2
1591	6	6.22	7	鳞翅目幼虫	2	11	桥头第一巢	7	2	2	4	2018	6	10.61	104.4	2.2
1592	6	6.22	7	直翅目	2	11	桥头第一巢	7	2	2	4	2018	6	10.61	104.4	2.2
1593	6	6.22	7	未知	2	11	桥头第一巢	7	2	2	4	2018	6	10.61	104.4	2.2
1594	6	6.22	14	鳞翅目幼虫	2	11	桥头第一巢	5	2	1	4	2018	6	10.61	104.4	2.2
1595	6	6.22	14	鳞翅目幼虫	2	11	桥头第一巢	7	2	2	4	2018	6	10.61	104.4	2.2
1596	6	6.22	14	鳞翅目幼虫	2	11	桥头第一巢	7	2	2	4	2018	6	10.61	104.4	2.2
1597	6	6.23	19	未知	3	11	桥头第一巢	8	2	2	4	2018	6	10.61	104.4	2.2
1598	6	6.23	19	直翅目	3	11	桥头第一巢	6	2	1	4	2018	6	10.61	104.4	2.2
1599	6	6.23	19	未知	4	11	桥头第一巢	8	2	2	4	2018	6	10.61	104.4	2.2
1600	6	6.23	19	未知	2	11	桥头第一巢	8	2	2	4	2018	6	10.61	104.4	2.2
1601	6	6.23	19	鳞翅目幼虫	3	11	桥头第一巢	8	2	2	4	2018	6	10.61	104.4	2.2
1602	6	6.23	19	未知	3	11	桥头第一巢	6	2	1	4	2018	6	10.61	104.4	2.2
1603	6	6.23	19	鞘翅目	4	11	桥头第一巢	8	2	2	4	2018	6	10.61	104.4	2.2
1604	6	6.23	19	未知	3	11	桥头第一巢	8	2	2	4	2018	6	10.61	104.4	2.2
1605	6	6.23	19	鞘翅目	3	11	桥头第一巢	6	2	1	4	2018	6	10.61	104.4	2.2
1606	6	6.23	19	未知	3	11	桥头第一巢	6	2	1	4	2018	6	10.61	104.4	2.2
1607	6	6.23	19	膜翅目	3	11	桥头第一巢	8	2	2	4	2018	6	10.61	104.4	2.2
1608	6	6.23	19	鼠肉？	3	11	桥头第一巢	8	2	2	4	2018	6	10.61	104.4	2.2
1609	6	6.23	19	未知	3	11	桥头第一巢	8	2	2	4	2018	6	10.61	104.4	2.2
1610	6	6.23	19	蛹	3	11	桥头第一巢	8	2	2	4	2018	6	10.61	104.4	2.2
1611	6	6.23	27	未知	2	11	桥头第一巢	6	2	1	4	2018	6	10.61	104.4	2.2
1612	6	6.23	27	鳞翅目幼虫	3	11	桥头第一巢	8	2	2	4	2018	6	10.61	104.4	2.2
1613	6	6.23	27	鞘翅目	2	11	桥头第一巢	8	2	2	4	2018	6	10.61	104.4	2.2
1614	6	6.23	27	未知	2	11	桥头第一巢	8	2	2	4	2018	6	10.61	104.4	2.2
1615	6	6.23	27	未知	3	11	桥头第一巢	8	2	2	4	2018	6	10.61	104.4	2.2
1616	6	6.23	27	未知	2	11	桥头第一巢	8	2	2	4	2018	6	10.61	104.4	2.2
1617	6	6.23	27	未知	3	11	桥头第一巢	8	2	2	4	2018	6	10.61	104.4	2.2
1618	6	6.23	27	未知	3	11	桥头第一巢	8	2	2	4	2018	6	10.61	104.4	2.2
1619	6	6.23	27	蛹	2	11	桥头第一巢	8	2	2	4	2018	6	10.61	104.4	2.2
1620	6	6.23	27	未知	2	11	桥头第一巢	8	2	2	4	2018	6	10.61	104.4	2.2
1621	6	6.23	27	未知	2	11	桥头第一巢	8	2	2	4	2018	6	10.61	104.4	2.2
1622	6	6.23	27	未知	2	11	桥头第一巢	8	2	2	4	2018	6	10.61	104.4	2.2
1623	6	6.23	27	未知	3	11	桥头第一巢	6	2	1	4	2018	6	10.61	104.4	2.2
1624	6	6.23	27	鞘翅目	4	11	桥头第一巢	6	2	1	4	2018	6	10.61	104.4	2.2
1625	6	6.23	27	未知	2	11	桥头第一巢	6	2	1	4	2018	6	10.61	104.4	2.2
1626	6	6.23	27	未知	3	11	桥头第一巢	8	2	2	4	2018	6	10.61	104.4	2.2
1627	6	6.23	27	未知	2	11	桥头第一巢	8	2	2	4	2018	6	10.61	104.4	2.2
1628	6	6.23	27	未知	3	11	桥头第一巢	8	2	2	4	2018	6	10.61	104.4	2.2
1629	6	6.23	27	未知	2	11	桥头第一巢	8	2	2	4	2018	6	10.61	104.4	2.2
1630	6	6.23	27	未知	2	11	桥头第一巢	8	2	2	4	2018	6	10.61	104.4	2.2
1631	6	6.23	11	未知	3	11	桥头第一巢	6	2	1	4	2018	6	10.61	104.4	2.2
1632	6	6.23	11	未知	2	11	桥头第一巢	8	2	2	4	2018	6	10.61	104.4	2.2
1633	6	6.23	11	鳞翅目	2	11	桥头第一巢	8	2	2	4	2018	6	10.61	104.4	2.2
1634	6	6.23	11	未知	3	11	桥头第一巢	6	2	1	4	2018	6	10.61	104.4	2.2
1635	6	6.23	11	鳞翅目	2	11	桥头第一巢	8	2	2	4	2018	6	10.61	104.4	2.2
1646	6	6.23	14	双翅目	2	11	桥头第一巢	8	2	2	4	2018	6	10.61	104.4	2.2
1647	6	6.23	14	未知	2	11	桥头第一巢	8	2	2	4	2018	6	10.61	104.4	2.2
1651	6	6.23	14	膜翅目	2	11	桥头第一巢	6	2	1	4	2018	6	10.61	104.4	2.2
1652	6	6.23	14	膜翅目	2	11	桥头第一巢	8	2	2	4	2018	6	10.61	104.4	2.2
1653	6	6.23	14	脉翅目	2	11	桥头第一巢	6	2	1	4	2018	6	10.61	104.4	2.2
1654	6	6.23	14	未知	2	11	桥头第一巢	8	2	2	4	2018	6	10.61	104.4	2.2
1655	6	6.23	18	鳞翅目幼虫	3	11	桥头第一巢	6	2	1	4	2018	6	10.61	104.4	2.2
1656	6	6.23	18	膜翅目	2	11	桥头第一巢	8	2	2	4	2018	6	10.61	104.4	2.2
1657	6	6.23	18	未知	2	11	桥头第一巢	8	2	2	4	2018	6	10.61	104.4	2.2
1658	6	6.23	18	未知	2	11	桥头第一巢	8	2	2	4	2018	6	10.61	104.4	2.2
1659	6	6.23	18	未知	3	11	桥头第一巢	8	2	2	4	2018	6	10.61	104.4	2.2
1661	6	6.23	18	未知	3	11	桥头第一巢	6	2	1	4	2018	6	10.61	104.4	2.2
1664	6	6.23	18	鳞翅目幼虫	2	11	桥头第一巢	8	2	2	4	2018	6	10.61	104.4	2.2
1666	6	6.23	18	鼠肉	2	11	桥头第一巢	8	2	2	4	2018	6	10.61	104.4	2.2
1668	6	6.23	10	鳞翅目	2	11	桥头第一巢	8	2	2	4	2018	6	10.61	104.4	2.2
1675	6	6.23	6	未知	2	11	桥头第一巢	8	2	2	4	2018	6	10.61	104.4	2.2
1679	6	6.23	11	鳞翅目幼虫	2	11	桥头第一巢	6	2	1	4	2018	6	10.61	104.4	2.2
1680	6	6.23	11	未知	2	11	桥头第一巢	6	2	1	4	2018	6	10.61	104.4	2.2
1681	6	6.23	11	鞘翅目	2	11	桥头第一巢	8	2	2	4	2018	6	10.61	104.4	2.2
1682	6	6.23	11	未知	3	11	桥头第一巢	6	2	1	4	2018	6	10.61	104.4	2.2
1683	6	6.23	11	未知	3	11	桥头第一巢	6	2	1	4	2018	6	10.61	104.4	2.2
1686	6	6.23	11	未知	3	11	桥头第一巢	8	2	2	4	2018	6	10.61	104.4	2.2
1687	6	6.24	20	直翅目	2	11	桥头第一巢	7	2	1	4	2018	6	10.61	104.4	2.2
1699	6	6.24	20	鞘翅目	2	11	桥头第一巢	7	2	1	4	2018	6	10.61	104.4	2.2
1705	6	6.24	18	鳞翅目幼虫	2	11	桥头第一巢	9	2	2	4	2018	6	10.61	104.4	2.2
1707	6	6.24	18	鳞翅目幼虫	2	11	桥头第一巢	9	2	2	4	2018	6	10.61	104.4	2.2
1708	6	6.24	18	鳞翅目幼虫	2	11	桥头第一巢	9	2	2	4	2018	6	10.61	104.4	2.2
1709	6	6.24	18	未知	2	11	桥头第一巢	9	2	2	4	2018	6	10.61	104.4	2.2
1728	6	6.25	11	鼠肉	4	11	桥头第一巢	10	2	2	4	2018	6	10.61	104.4	2.2
1729	6	6.25	11	未知	2	11	桥头第一巢	8	2	1	4	2018	6	10.61	104.4	2.2
1732	6	6.25	11	未知	4	11	桥头第一巢	10	2	2	4	2018	6	10.61	104.4	2.2
1733	6	6.25	8	未知	4	11	桥头第一巢	8	2	1	4	2018	6	10.61	104.4	2.2
1734	6	6.25	8	未知	2	11	桥头第一巢	10	2	2	4	2018	6	10.61	104.4	2.2
1736	6	6.25	8	未知	4	11	桥头第一巢	8	2	1	4	2018	6	10.61	104.4	2.2
1737	6	6.25	8	未知	2	11	桥头第一巢	8	2	1	4	2018	6	10.61	104.4	2.2
1739	6	6.25	4	未知	4	11	桥头第一巢	10	2	2	4	2018	6	10.61	104.4	2.2
1747	6	6.25	8	未知	2	11	桥头第一巢	10	2	2	4	2018	6	10.61	104.4	2.2
1765	6	6.26	20	鳞翅目幼虫	2	11	桥头第一巢	9	2	1	4	2018	6	10.61	104.4	2.2
1766	6	6.26	20	直翅目	2	11	桥头第一巢	11	2	2	4	2018	6	10.61	104.4	2.2
1767	6	6.26	20	膜翅目	3	11	桥头第一巢	11	2	2	4	2018	6	10.61	104.4	2.2
1768	6	6.26	20	鞘翅目	3	11	桥头第一巢	11	2	2	4	2018	6	10.61	104.4	2.2
1769	6	6.26	20	鳞翅目幼虫	3	11	桥头第一巢	11	2	2	4	2018	6	10.61	104.4	2.2
1770	6	6.26	20	未知	3	11	桥头第一巢	11	2	2	4	2018	6	10.61	104.4	2.2
1771	6	6.26	20	膜翅目	2	11	桥头第一巢	11	2	2	4	2018	6	10.61	104.4	2.2
1772	6	6.26	20	未知	2	11	桥头第一巢	11	2	2	4	2018	6	10.61	104.4	2.2
1773	6	6.26	20	未知	2	11	桥头第一巢	11	2	2	4	2018	6	10.61	104.4	2.2
1774	6	6.26	19	鳞翅目幼虫	3	11	桥头第一巢	11	2	2	4	2018	6	10.61	104.4	2.2
1775	6	6.26	19	鳞翅目	2	11	桥头第一巢	11	2	2	4	2018	6	10.61	104.4	2.2
1776	6	6.26	19	鳞翅目	2	11	桥头第一巢	11	2	2	4	2018	6	10.61	104.4	2.2
1777	6	6.26	19	鳞翅目幼虫	3	11	桥头第一巢	11	2	2	4	2018	6	10.61	104.4	2.2
1778	6	6.26	19	鳞翅目幼虫	2	11	桥头第一巢	9	2	1	4	2018	6	10.61	104.4	2.2
1779	6	6.26	19	鳞翅目幼虫	2	11	桥头第一巢	11	2	2	4	2018	6	10.61	104.4	2.2
1780	6	6.26	19	未知	2	11	桥头第一巢	11	2	2	4	2018	6	10.61	104.4	2.2
1781	6	6.26	19	蛹	2	11	桥头第一巢	11	2	2	4	2018	6	10.61	104.4	2.2
1785	6	6.26	19	鳞翅目	2	11	桥头第一巢	11	2	2	4	2018	6	10.61	104.4	2.2
1786	6	6.26	19	未知	2	11	桥头第一巢	11	2	2	4	2018	6	10.61	104.4	2.2
1788	6	6.26	7	鳞翅目	3	11	桥头第一巢	11	2	2	4	2018	6	10.61	104.4	2.2
1790	6	6.26	7	鳞翅目幼虫	2	11	桥头第一巢	9	2	1	4	2018	6	10.61	104.4	2.2
1791	6	6.26	10	未知	2	11	桥头第一巢	11	2	2	4	2018	6	10.61	104.4	2.2
1794	6	6.26	10	未知	3	11	桥头第一巢	11	2	2	4	2018	6	10.61	104.4	2.2
1796	6	6.26	5	未知	3	11	桥头第一巢	9	2	1	4	2018	6	10.61	104.4	2.2
1797	6	6.26	5	未知	4	11	桥头第一巢	9	2	1	4	2018	6	10.61	104.4	2.2
1801	6	6.26	8	未知	4	11	桥头第一巢	9	2	1	4	2018	6	10.61	104.4	2.2
1802	6	6.26	8	未知	4	11	桥头第一巢	11	2	2	4	2018	6	10.61	104.4	2.2
1803	6	6.26	11	鞘翅目	2	11	桥头第一巢	11	2	2	4	2018	6	10.61	104.4	2.2
1804	6	6.26	11	鳞翅目幼虫	2	11	桥头第一巢	11	2	2	4	2018	6	10.61	104.4	2.2
1805	6	6.26	11	鳞翅目幼虫	2	11	桥头第一巢	11	2	2	4	2018	6	10.61	104.4	2.2
1806	6	6.26	11	未知	2	11	桥头第一巢	11	2	2	4	2018	6	10.61	104.4	2.2
1812	6	6.27	7	未知	4	11	桥头第一巢	10	2	1	4	2018	6	10.61	104.4	2.2
1816	6	6.27	10	未知	3	11	桥头第一巢	10	2	1	4	2018	6	10.61	104.4	2.2
1819	6	6.27	10	未知	3	11	桥头第一巢	12	2	2	4	2018	6	10.61	104.4	2.2
1823	6	6.27	10	脉翅目	2	11	桥头第一巢	10	2	1	4	2018	6	10.61	104.4	2.2
1827	6	6.27	11	未知	2	11	桥头第一巢	10	2	1	4	2018	6	10.61	104.4	2.2
1849	6	6.27	21	膜翅目	4	11	桥头第一巢	10	2	1	4	2018	6	10.61	104.4	2.2
1850	6	6.27	21	未知	4	11	桥头第一巢	12	2	2	4	2018	6	10.61	104.4	2.2
1851	6	6.27	21	鳞翅目幼虫	4	11	桥头第一巢	12	2	2	4	2018	6	10.61	104.4	2.2
1852	6	6.27	21	未知	4	11	桥头第一巢	12	2	2	4	2018	6	10.61	104.4	2.2
1853	6	6.27	21	未知	4	11	桥头第一巢	12	2	2	4	2018	6	10.61	104.4	2.2
1854	6	6.27	21	未知	4	11	桥头第一巢	12	2	2	4	2018	6	10.61	104.4	2.2
1855	6	6.27	21	未知	4	11	桥头第一巢	12	2	2	4	2018	6	10.61	104.4	2.2
1856	6	6.27	21	鳞翅目幼虫	4	11	桥头第一巢	10	2	1	4	2018	6	10.61	104.4	2.2
1857	6	6.27	21	鳞翅目幼虫	4	11	桥头第一巢	12	2	2	4	2018	6	10.61	104.4	2.2
1858	6	6.27	21	未知	4	11	桥头第一巢	12	2	2	4	2018	6	10.61	104.4	2.2
1859	6	6.27	21	未知	4	11	桥头第一巢	12	2	2	4	2018	6	10.61	104.4	2.2
1860	6	6.27	14	未知	3	11	桥头第一巢	12	2	2	4	2018	6	10.61	104.4	2.2
1861	6	6.27	14	未知	4	11	桥头第一巢	12	2	2	4	2018	6	10.61	104.4	2.2
1863	6	6.27	14	未知	2	11	桥头第一巢	12	2	2	4	2018	6	10.61	104.4	2.2
1864	6	6.27	14	未知	4	11	桥头第一巢	10	2	1	4	2018	6	10.61	104.4	2.2
1865	6	6.27	14	鳞翅目幼虫	3	11	桥头第一巢	12	2	2	4	2018	6	10.61	104.4	2.2
1866	6	6.27	14	未知	4	11	桥头第一巢	10	2	1	4	2018	6	10.61	104.4	2.2
1868	6	6.28	8	未知	3	14	西仓第一巢	2	0.8	2	5	2018	6	10.61	104.4	2.2
1872	6	6.28	6	直翅目	2	14	西仓第一巢	2	0.8	2	5	2018	6	10.61	104.4	2.2
1874	6	6.28	6	直翅目	2	14	西仓第一巢	2	0.8	2	5	2018	6	10.61	104.4	2.2
1876	6	6.28	4	蛹	2	14	西仓第一巢	1	0.8	1	5	2018	6	10.61	104.4	2.2
1880	6	6.28	5	膜翅目	3	14	西仓第一巢	2	0.8	2	5	2018	6	10.61	104.4	2.2
1882	6	6.29	13	鞘翅目	3	14	西仓第一巢	3	0.8	2	5	2018	6	10.61	104.4	2.2
1883	6	6.29	13	膜翅目	2	14	西仓第一巢	3	0.8	2	5	2018	6	10.61	104.4	2.2
1886	6	6.29	11	蠕虫	2	14	西仓第一巢	3	0.8	2	5	2018	6	10.61	104.4	2.2
1889	6	6.29	1	广翅目	3	14	西仓第一巢	3	0.8	2	5	2018	6	10.61	104.4	2.2
1893	6	6.29	7	膜翅目	3	14	西仓第一巢	3	0.8	2	5	2018	6	10.61	104.4	2.2
1897	6	6.29	4	未知	2	14	西仓第一巢	3	0.8	2	5	2018	6	10.61	104.4	2.2
1898	6	6.29	4	鳞翅目幼虫	2	14	西仓第一巢	3	0.8	2	5	2018	6	10.61	104.4	2.2
1900	7	7.1	11	鳞翅目幼虫	2	14	西仓第一巢	4	0.8	1	5	2018	7	13.68	122.7	2.1
1901	7	7.1	11	蛹	3	14	西仓第一巢	5	0.8	2	5	2018	7	13.68	122.7	2.1
1902	7	7.1	11	蚯蚓	2	14	西仓第一巢	5	0.8	2	5	2018	7	13.68	122.7	2.1
1903	7	7.1	11	鳞翅目	2	14	西仓第一巢	5	0.8	2	5	2018	7	13.68	122.7	2.1
1904	7	7.1	13	膜翅目	2	14	西仓第一巢	4	0.8	1	5	2018	7	13.68	122.7	2.1
1905	7	7.1	13	膜翅目	2	14	西仓第一巢	4	0.8	1	5	2018	7	13.68	122.7	2.1
1906	7	7.1	13	蛹	2	14	西仓第一巢	4	0.8	1	5	2018	7	13.68	122.7	2.1
1907	7	7.1	13	蛹	2	14	西仓第一巢	4	0.8	1	5	2018	7	13.68	122.7	2.1
1908	7	7.1	13	膜翅目	2	14	西仓第一巢	4	0.8	1	5	2018	7	13.68	122.7	2.1
1909	7	7.1	12	鞘翅目	2	14	西仓第一巢	4	0.8	1	5	2018	7	13.68	122.7	2.1
1910	7	7.1	12	膜翅目	2	14	西仓第一巢	5	0.8	2	5	2018	7	13.68	122.7	2.1
1911	7	7.1	12	肉	3	14	西仓第一巢	5	0.8	2	5	2018	7	13.68	122.7	2.1
1912	7	7.1	12	膜翅目	3	14	西仓第一巢	5	0.8	2	5	2018	7	13.68	122.7	2.1
1913	7	7.1	7	鳞翅目幼虫	2	14	西仓第一巢	4	0.8	1	5	2018	7	13.68	122.7	2.1
1914	7	7.1	7	鳞翅目幼虫	3	14	西仓第一巢	4	0.8	1	5	2018	7	13.68	122.7	2.1
1915	7	7.1	7	鳞翅目幼虫	3	14	西仓第一巢	4	0.8	1	5	2018	7	13.68	122.7	2.1
1916	7	7.1	7	半翅目	3	14	西仓第一巢	5	0.8	2	5	2018	7	13.68	122.7	2.1
1917	7	7.1	21	未知	2	14	西仓第一巢	4	0.8	1	5	2018	7	13.68	122.7	2.1
1918	7	7.1	21	鳞翅目	3	14	西仓第一巢	4	0.8	1	5	2018	7	13.68	122.7	2.1
1919	7	7.1	21	鞘翅目	2	14	西仓第一巢	5	0.8	2	5	2018	7	13.68	122.7	2.1
1920	7	7.1	21	鞘翅目	2	14	西仓第一巢	5	0.8	2	5	2018	7	13.68	122.7	2.1
1921	7	7.1	21	蛛形目	2	14	西仓第一巢	5	0.8	2	5	2018	7	13.68	122.7	2.1
1922	7	7.1	21	直翅目	3	14	西仓第一巢	5	0.8	2	5	2018	7	13.68	122.7	2.1
1923	7	7.1	21	直翅目	2	14	西仓第一巢	5	0.8	2	5	2018	7	13.68	122.7	2.1
1924	7	7.1	21	蛹	2	14	西仓第一巢	4	0.8	1	5	2018	7	13.68	122.7	2.1
1925	7	7.1	9	膜翅目	2	14	西仓第一巢	4	0.8	1	5	2018	7	13.68	122.7	2.1
1926	7	7.1	9	直翅目	2	14	西仓第一巢	5	0.8	2	5	2018	7	13.68	122.7	2.1
1927	7	7.1	9	未知	2	14	西仓第一巢	5	0.8	2	5	2018	7	13.68	122.7	2.1
1928	7	7.1	9	双翅目	2	14	西仓第一巢	4	0.8	1	5	2018	7	13.68	122.7	2.1
1929	7	7.1	9	鳞翅目幼虫	2	14	西仓第一巢	5	0.8	2	5	2018	7	13.68	122.7	2.1
1930	7	7.1	9	未知	2	14	西仓第一巢	4	0.8	1	5	2018	7	13.68	122.7	2.1
1931	7	7.1	13	鳞翅目幼虫	2	14	西仓第一巢	4	0.8	1	5	2018	7	13.68	122.7	2.1
1932	7	7.1	13	膜翅目	2	14	西仓第一巢	5	0.8	2	5	2018	7	13.68	122.7	2.1
1933	7	7.1	13	直翅目	2	14	西仓第一巢	5	0.8	2	5	2018	7	13.68	122.7	2.1
1934	7	7.1	13	蛹	2	14	西仓第一巢	5	0.8	2	5	2018	7	13.68	122.7	2.1
1935	7	7.1	13	鳞翅目	2	14	西仓第一巢	5	0.8	2	5	2018	7	13.68	122.7	2.1
1936	7	7.1	13	肉	2	14	西仓第一巢	5	0.8	2	5	2018	7	13.68	122.7	2.1
1937	7	7.1	13	膜翅目	2	14	西仓第一巢	4	0.8	1	5	2018	7	13.68	122.7	2.1
1938	7	7.1	11	膜翅目	2	14	西仓第一巢	5	0.8	2	5	2018	7	13.68	122.7	2.1
1939	7	7.1	11	膜翅目	2	14	西仓第一巢	5	0.8	2	5	2018	7	13.68	122.7	2.1
1940	7	7.1	11	膜翅目	2	14	西仓第一巢	5	0.8	2	5	2018	7	13.68	122.7	2.1
1941	7	7.1	11	膜翅目	2	14	西仓第一巢	5	0.8	2	5	2018	7	13.68	122.7	2.1
1942	7	7.1	11	未知	2	14	西仓第一巢	5	0.8	2	5	2018	7	13.68	122.7	2.1
1943	7	7.1	11	未知	2	14	西仓第一巢	4	0.8	1	5	2018	7	13.68	122.7	2.1
1955	6	6.2	9	鳞翅目幼虫	3	332	332山谷第三巢	6	2	2	4	2020	6	10.45	136.1	2.4
1956	6	6.2	9	鳞翅目幼虫	1	332	332山谷第三巢	6	2	2	4	2020	6	10.45	136.1	2.4
1957	6	6.2	9	未知	1	332	332山谷第三巢	6	2	2	4	2020	6	10.45	136.1	2.4
1958	6	6.21	7	未知	1	332	332山谷第三巢	7	2	2	4	2020	6	10.45	136.1	2.4
1959	6	6.21	7	未知	3	332	332山谷第三巢	7	2	2	4	2020	6	10.45	136.1	2.4
1961	6	6.21	14	未知	1	332	332山谷第三巢	7	2	2	4	2020	6	10.45	136.1	2.4
1962	6	6.21	14	未知	1	332	332山谷第三巢	7	2	2	4	2020	6	10.45	136.1	2.4
1963	6	6.21	14	未知	3	332	332山谷第三巢	7	2	2	4	2020	6	10.45	136.1	2.4
1964	6	6.21	14	未知	2	332	332山谷第三巢	7	2	2	4	2020	6	10.45	136.1	2.4
1965	6	6.21	14	鳞翅目幼虫	1	332	332山谷第三巢	7	2	2	4	2020	6	10.45	136.1	2.4
1966	6	6.21	6	未知	3	332	332山谷第三巢	7	2	2	4	2020	6	10.45	136.1	2.4
1967	6	6.21	13	鳞翅目幼虫	1	332	332山谷第三巢	7	2	2	4	2020	6	10.45	136.1	2.4
1968	6	6.21	13	未知	1	332	332山谷第三巢	7	2	2	4	2020	6	10.45	136.1	2.4
1969	6	6.21	13	未知	3	332	332山谷第三巢	7	2	2	4	2020	6	10.45	136.1	2.4
1970	6	6.21	8	未知	3	332	332山谷第三巢	7	2	2	4	2020	6	10.45	136.1	2.4
1971	6	6.24	4	未知	1	332	332山谷第三巢	10	2	2	4	2020	6	10.45	136.1	2.4
1973	6	6.24	13	鳞翅目幼虫	3	332	332山谷第三巢	10	2	2	4	2020	6	10.45	136.1	2.4
1974	6	6.24	13	未知	1	332	332山谷第三巢	10	2	2	4	2020	6	10.45	136.1	2.4
1975	6	6.24	13	鳞翅目幼虫	1	332	332山谷第三巢	10	2	2	4	2020	6	10.45	136.1	2.4
1976	6	6.24	13	鞘翅目	2	332	332山谷第三巢	10	2	2	4	2020	6	10.45	136.1	2.4
1977	6	6.24	13	鳞翅目幼虫	3	332	332山谷第三巢	10	2	2	4	2020	6	10.45	136.1	2.4
1978	6	6.24	15	未知	2	332	332山谷第三巢	10	2	2	4	2020	6	10.45	136.1	2.4
1979	6	6.24	15	鳞翅目	3	332	332山谷第三巢	10	2	2	4	2020	6	10.45	136.1	2.4
1980	6	6.24	15	直翅目	3	332	332山谷第三巢	10	2	2	4	2020	6	10.45	136.1	2.4
1981	6	6.24	15	未知	1	332	332山谷第三巢	10	2	2	4	2020	6	10.45	136.1	2.4
1982	6	6.24	8	鳞翅目幼虫	2	332	332山谷第三巢	10	2	2	4	2020	6	10.45	136.1	2.4
1983	6	6.24	8	膜翅目	3	332	332山谷第三巢	10	2	2	4	2020	6	10.45	136.1	2.4
1984	6	6.24	8	鳞翅目幼虫	1	332	332山谷第三巢	10	2	2	4	2020	6	10.45	136.1	2.4
1985	6	6.24	11	直翅目	1	332	332山谷第三巢	10	2	2	4	2020	6	10.45	136.1	2.4
1987	6	6.24	11	未知	3	332	332山谷第三巢	10	2	2	4	2020	6	10.45	136.1	2.4
1988	6	6.24	11	未知	3	332	332山谷第三巢	10	2	2	4	2020	6	10.45	136.1	2.4
1989	6	6.24	11	未知	3	332	332山谷第三巢	10	2	2	4	2020	6	10.45	136.1	2.4
1990	6	6.24	11	未知	3	332	332山谷第三巢	10	2	2	4	2020	6	10.45	136.1	2.4
1992	6	6.24	21	未知	1	332	332山谷第三巢	10	2	2	4	2020	6	10.45	136.1	2.4
1993	6	6.24	21	直翅目	3	332	332山谷第三巢	10	2	2	4	2020	6	10.45	136.1	2.4
1994	6	6.24	21	未知	2	332	332山谷第三巢	10	2	2	4	2020	6	10.45	136.1	2.4
1997	6	6.24	21	未知	3	332	332山谷第三巢	10	2	2	4	2020	6	10.45	136.1	2.4
1998	6	6.24	21	未知	1	332	332山谷第三巢	10	2	2	4	2020	6	10.45	136.1	2.4
1999	6	6.24	21	鳞翅目幼虫	3	332	332山谷第三巢	10	2	2	4	2020	6	10.45	136.1	2.4
2000	6	6.24	21	未知	1	332	332山谷第三巢	10	2	2	4	2020	6	10.45	136.1	2.4
2001	6	6.24	14	直翅目	2	332	332山谷第三巢	10	2	2	4	2020	6	10.45	136.1	2.4
2002	6	6.24	14	未知	2	332	332山谷第三巢	10	2	2	4	2020	6	10.45	136.1	2.4
2003	6	6.24	14	鳞翅目幼虫	2	332	332山谷第三巢	10	2	2	4	2020	6	10.45	136.1	2.4
2004	6	6.24	14	直翅目	3	332	332山谷第三巢	10	2	2	4	2020	6	10.45	136.1	2.4
2005	6	6.24	14	未知	1	332	332山谷第三巢	10	2	2	4	2020	6	10.45	136.1	2.4
2006	6	6.24	14	鳞翅目幼虫	3	332	332山谷第三巢	10	2	2	4	2020	6	10.45	136.1	2.4
2007	6	6.24	9	未知	2	332	332山谷第三巢	10	2	2	4	2020	6	10.45	136.1	2.4
2008	6	6.24	9	未知	2	332	332山谷第三巢	10	2	2	4	2020	6	10.45	136.1	2.4
2010	6	6.24	9	未知	3	332	332山谷第三巢	10	2	2	4	2020	6	10.45	136.1	2.4
2011	6	6.25	21	鳞翅目幼虫	1	332	332山谷第三巢	11	2	2	4	2020	6	10.45	136.1	2.4
2012	6	6.25	21	鳞翅目幼虫	3	332	332山谷第三巢	11	2	2	4	2020	6	10.45	136.1	2.4
2013	6	6.25	21	鳞翅目幼虫	1	332	332山谷第三巢	11	2	2	4	2020	6	10.45	136.1	2.4
2015	6	6.25	9	鳞翅目幼虫	1	332	332山谷第三巢	11	2	2	4	2020	6	10.45	136.1	2.4
2016	6	6.25	9	鳞翅目幼虫	1	332	332山谷第三巢	11	2	2	4	2020	6	10.45	136.1	2.4
2018	6	6.25	18	鳞翅目幼虫	1	332	332山谷第三巢	11	2	2	4	2020	6	10.45	136.1	2.4
2020	6	6.25	18	鳞翅目	3	332	332山谷第三巢	11	2	2	4	2020	6	10.45	136.1	2.4
2021	6	6.25	18	鳞翅目	3	332	332山谷第三巢	11	2	2	4	2020	6	10.45	136.1	2.4
2022	6	6.25	18	鳞翅目幼虫	1	332	332山谷第三巢	11	2	2	4	2020	6	10.45	136.1	2.4
2023	6	6.25	18	鳞翅目幼虫	1	332	332山谷第三巢	11	2	2	4	2020	6	10.45	136.1	2.4
2024	6	6.25	18	未知	1	332	332山谷第三巢	11	2	2	4	2020	6	10.45	136.1	2.4
2026	6	6.25	9	鳞翅目幼虫	2	332	332山谷第三巢	11	2	2	4	2020	6	10.45	136.1	2.4
2027	6	6.25	9	鳞翅目幼虫	3	332	332山谷第三巢	11	2	2	4	2020	6	10.45	136.1	2.4
2028	6	6.25	9	未知	3	332	332山谷第三巢	11	2	2	4	2020	6	10.45	136.1	2.4
2029	6	6.25	9	鳞翅目幼虫	3	332	332山谷第三巢	11	2	2	4	2020	6	10.45	136.1	2.4
2030	6	6.25	8	鳞翅目幼虫	4	332	332山谷第三巢	11	2	2	4	2020	6	10.45	136.1	2.4
2031	6	6.25	8	未知	2	332	332山谷第三巢	11	2	2	4	2020	6	10.45	136.1	2.4
2032	6	6.25	14	直翅目	3	332	332山谷第三巢	11	2	2	4	2020	6	10.45	136.1	2.4
2035	6	6.25	14	鳞翅目幼虫	2	332	332山谷第三巢	11	2	2	4	2020	6	10.45	136.1	2.4
2036	6	6.25	14	鳞翅目幼虫	1	332	332山谷第三巢	11	2	2	4	2020	6	10.45	136.1	2.4
2037	6	6.25	14	鳞翅目幼虫	3	332	332山谷第三巢	11	2	2	4	2020	6	10.45	136.1	2.4
2038	6	6.25	11	未知	1	332	332山谷第三巢	11	2	2	4	2020	6	10.45	136.1	2.4
2039	6	6.25	11	未知	1	332	332山谷第三巢	11	2	2	4	2020	6	10.45	136.1	2.4
2040	6	6.25	11	鳞翅目幼虫	1	332	332山谷第三巢	11	2	2	4	2020	6	10.45	136.1	2.4
2041	6	6.25	11	鳞翅目	2	332	332山谷第三巢	11	2	2	4	2020	6	10.45	136.1	2.4
2042	6	6.25	16	直翅目	1	332	332山谷第三巢	11	2	2	4	2020	6	10.45	136.1	2.4
2043	6	6.25	16	膜翅目	2	332	332山谷第三巢	11	2	2	4	2020	6	10.45	136.1	2.4
2044	6	6.25	16	鳞翅目幼虫	2	332	332山谷第三巢	11	2	2	4	2020	6	10.45	136.1	2.4
2045	6	6.25	16	直翅目	2	332	332山谷第三巢	11	2	2	4	2020	6	10.45	136.1	2.4
2046	6	6.25	16	未知	3	332	332山谷第三巢	11	2	2	4	2020	6	10.45	136.1	2.4
2047	6	6.25	16	鳞翅目幼虫	1	332	332山谷第三巢	11	2	2	4	2020	6	10.45	136.1	2.4
2048	6	6.25	16	蛛形目	2	332	332山谷第三巢	11	2	2	4	2020	6	10.45	136.1	2.4
2049	6	6.25	6	鞘翅目	1	332	332山谷第三巢	11	2	2	4	2020	6	10.45	136.1	2.4
2051	6	6.25	16	鳞翅目幼虫	3	332	332山谷第三巢	11	2	2	4	2020	6	10.45	136.1	2.4
2053	6	6.25	8	未知	2	332	332山谷第三巢	11	2	2	4	2020	6	10.45	136.1	2.4
2054	6	6.25	8	直翅目	2	332	332山谷第三巢	11	2	2	4	2020	6	10.45	136.1	2.4
2055	6	6.26	10	鞘翅目	2	332	332山谷第三巢	12	2	2	4	2020	6	10.45	136.1	2.4
2056	6	6.26	10	蚓形目	2	332	332山谷第三巢	12	2	2	4	2020	6	10.45	136.1	2.4
2057	6	6.26	10	未知	2	332	332山谷第三巢	12	2	2	4	2020	6	10.45	136.1	2.4

## Sheet: male bird
Id	month	Time	Feedingfoodamount	Typesoffood	Singlefeedingamount	Beggingintensity	Place	Nestnumber	Na	Sexratio	Nt	Nestlingnumber	Year	Month	T1	Mp	MMW
90	6	6.3	9	未知	1	2	332	332山谷第1巢	2	1	2	4	2021	6	11.11	51.5	2.7
91	6	6.3	9	未知	1	2	332	332山谷第1巢	1	1	1	4	2021	6	11.11	51.5	2.7
92	6	6.3	9	鳞翅目幼虫	2	2	332	332山谷第1巢	2	1	2	4	2021	6	11.11	51.5	2.7
93	6	6.3	9	未知	1	2	332	332山谷第1巢	1	1	1	4	2021	6	11.11	51.5	2.7
94	6	6.3	9	未知	1	2	332	332山谷第1巢	2	1	2	4	2021	6	11.11	51.5	2.7
95	6	6.3	9	蛛形目	1	2	332	332山谷第1巢	2	1	2	4	2021	6	11.11	51.5	2.7
96	6	6.3	9	鳞翅目幼虫	2	2	332	332山谷第1巢	2	1	2	4	2021	6	11.11	51.5	2.7
98	6	6.3	9	膜翅目	2	2	332	332山谷第1巢	2	1	2	4	2021	6	11.11	51.5	2.7
106	6	6.4	5	半翅目	2	2	332	332山谷第1巢	3	1	2	4	2021	6	11.11	51.5	2.7
129	6	6.5	6	未知	3	2	332	332山谷第1巢	4	1	2	4	2021	6	11.11	51.5	2.7
130	6	6.5	6	鳞翅目幼虫	2	2	332	332山谷第1巢	3	1	1	4	2021	6	11.11	51.5	2.7
131	6	6.5	6	鳞翅目幼虫	2	2	332	332山谷第1巢	4	1	2	4	2021	6	11.11	51.5	2.7
132	6	6.5	6	鳞翅目幼虫	2	2	332	332山谷第1巢	4	1	2	4	2021	6	11.11	51.5	2.7
133	6	6.5	6	鳞翅目幼虫	1	2	332	332山谷第1巢	4	1	2	4	2021	6	11.11	51.5	2.7
134	6	6.5	5	未知	2	2	332	332山谷第1巢	4	1	2	4	2021	6	11.11	51.5	2.7
135	6	6.5	5	鳞翅目幼虫	2	2	332	332山谷第1巢	4	1	2	4	2021	6	11.11	51.5	2.7
136	6	6.5	5	鳞翅目幼虫	2	2	332	332山谷第1巢	4	1	2	4	2021	6	11.11	51.5	2.7
137	6	6.5	5	鳞翅目幼虫	2	2	332	332山谷第1巢	4	1	2	4	2021	6	11.11	51.5	2.7
138	6	6.5	5	未知	1	2	332	332山谷第1巢	3	1	1	4	2021	6	11.11	51.5	2.7
139	6	6.6	3	未知	2	2	332	332山谷第1巢	5	1	2	4	2021	6	11.11	51.5	2.7
140	6	6.6	3	未知	2	2	332	332山谷第1巢	5	1	2	4	2021	6	11.11	51.5	2.7
144	6	6.6	11	未知	1	2	332	332山谷第1巢	5	1	2	4	2021	6	11.11	51.5	2.7
145	6	6.6	11	肉块	2	2	332	332山谷第1巢	5	1	2	4	2021	6	11.11	51.5	2.7
146	6	6.6	11	肉块	2	2	332	332山谷第1巢	5	1	2	4	2021	6	11.11	51.5	2.7
147	6	6.6	11	膜翅目	3	2	332	332山谷第1巢	5	1	2	4	2021	6	11.11	51.5	2.7
148	6	6.6	11	鳞翅目幼虫	3	2	332	332山谷第1巢	4	1	1	4	2021	6	11.11	51.5	2.7
149	6	6.6	11	肉块	2	2	332	332山谷第1巢	5	1	2	4	2021	6	11.11	51.5	2.7
150	6	6.6	3	肉块	2	2	332	332山谷第1巢	5	1	2	4	2021	6	11.11	51.5	2.7
151	6	6.6	3	肉块	2	2	332	332山谷第1巢	5	1	2	4	2021	6	11.11	51.5	2.7
152	6	6.6	11	鳞翅目幼虫	2	2	332	332山谷第1巢	5	1	2	4	2021	6	11.11	51.5	2.7
153	6	6.6	11	肉块	2	2	332	332山谷第1巢	5	1	2	4	2021	6	11.11	51.5	2.7
154	6	6.6	11	直翅目	2	2	332	332山谷第1巢	5	1	2	4	2021	6	11.11	51.5	2.7
157	6	6.6	11	未知	1	2	332	332山谷第1巢	5	1	2	4	2021	6	11.11	51.5	2.7
158	6	6.6	11	鳞翅目幼虫	2	3	332	332山谷第1巢	5	1	2	4	2021	6	11.11	51.5	2.7
159	6	6.6	11	未知	2	2	332	332山谷第1巢	5	1	2	4	2021	6	11.11	51.5	2.7
160	6	6.6	11	肉块	2	2	332	332山谷第1巢	5	1	2	4	2021	6	11.11	51.5	2.7
162	6	6.7	8	蛛形目	2	2	332	332山谷第1巢	6	1	2	4	2021	6	11.11	51.5	2.7
163	6	6.7	8	直翅目	2	2	332	332山谷第1巢	6	1	2	4	2021	6	11.11	51.5	2.7
164	6	6.7	8	蛛形目	2	2	332	332山谷第1巢	6	1	2	4	2021	6	11.11	51.5	2.7
165	6	6.7	8	蛛形目	2	2	332	332山谷第1巢	6	1	2	4	2021	6	11.11	51.5	2.7
166	6	6.7	8	未知	2	2	332	332山谷第1巢	6	1	2	4	2021	6	11.11	51.5	2.7
167	6	6.7	8	鳞翅目	3	2	332	332山谷第1巢	6	1	2	4	2021	6	11.11	51.5	2.7
168	6	6.7	8	未知	1	2	332	332山谷第1巢	6	1	2	4	2021	6	11.11	51.5	2.7
169	6	6.7	10	鳞翅目幼虫	2	2	332	332山谷第1巢	6	1	2	4	2021	6	11.11	51.5	2.7
170	6	6.7	10	鳞翅目幼虫	2	2	332	332山谷第1巢	5	1	1	4	2021	6	11.11	51.5	2.7
171	6	6.7	10	未知	2	2	332	332山谷第1巢	6	1	2	4	2021	6	11.11	51.5	2.7
172	6	6.7	10	未知	2	2	332	332山谷第1巢	6	1	2	4	2021	6	11.11	51.5	2.7
173	6	6.7	10	鳞翅目幼虫	2	2	332	332山谷第1巢	6	1	2	4	2021	6	11.11	51.5	2.7
174	6	6.7	10	未知	2	2	332	332山谷第1巢	6	1	2	4	2021	6	11.11	51.5	2.7
175	6	6.7	10	未知	1	2	332	332山谷第1巢	5	1	1	4	2021	6	11.11	51.5	2.7
176	6	6.7	10	鞘翅目	4	2	332	332山谷第1巢	6	1	2	4	2021	6	11.11	51.5	2.7
177	6	6.7	4	鞘翅目	2	2	332	332山谷第1巢	6	1	2	4	2021	6	11.11	51.5	2.7
178	6	6.7	4	鳞翅目幼虫	3	2	332	332山谷第1巢	6	1	2	4	2021	6	11.11	51.5	2.7
179	6	6.7	4	鳞翅目幼虫	3	2	332	332山谷第1巢	6	1	2	4	2021	6	11.11	51.5	2.7
180	6	6.7	4	鳞翅目幼虫	2	2	332	332山谷第1巢	5	1	1	4	2021	6	11.11	51.5	2.7
183	6	6.8	10	鳞翅目幼虫	2	2	332	332山谷第1巢	7	1	2	4	2021	6	11.11	51.5	2.7
184	6	6.8	10	未知	1	2	332	332山谷第1巢	6	1	1	4	2021	6	11.11	51.5	2.7
185	6	6.8	10	蛛形目	2	2	332	332山谷第1巢	7	1	2	4	2021	6	11.11	51.5	2.7
186	6	6.8	10	未知	1	2	332	332山谷第1巢	7	1	2	4	2021	6	11.11	51.5	2.7
187	6	6.8	10	直翅目	2	2	332	332山谷第1巢	7	1	2	4	2021	6	11.11	51.5	2.7
188	6	6.8	10	鳞翅目幼虫	3	2	332	332山谷第1巢	6	1	1	4	2021	6	11.11	51.5	2.7
189	6	6.8	9	未知	4	2	332	332山谷第1巢	7	1	2	4	2021	6	11.11	51.5	2.7
190	6	6.8	9	鳞翅目幼虫	3	2	332	332山谷第1巢	7	1	2	4	2021	6	11.11	51.5	2.7
191	6	6.8	9	鳞翅目幼虫	3	3	332	332山谷第1巢	7	1	2	4	2021	6	11.11	51.5	2.7
192	6	6.8	9	鳞翅目幼虫	2	2	332	332山谷第1巢	7	1	2	4	2021	6	11.11	51.5	2.7
193	6	6.8	9	鳞翅目幼虫	2	2	332	332山谷第1巢	6	1	1	4	2021	6	11.11	51.5	2.7
194	6	6.8	9	鳞翅目幼虫	3	3	332	332山谷第1巢	7	1	2	4	2021	6	11.11	51.5	2.7
195	6	6.8	9	鳞翅目幼虫	3	3	332	332山谷第1巢	7	1	2	4	2021	6	11.11	51.5	2.7
196	6	6.8	9	肉块	2	2	332	332山谷第1巢	7	1	2	4	2021	6	11.11	51.5	2.7
197	6	6.8	9	鳞翅目幼虫	2	2	332	332山谷第1巢	7	1	2	4	2021	6	11.11	51.5	2.7
198	6	6.8	3	肉块	2	3	332	332山谷第1巢	6	1	1	4	2021	6	11.11	51.5	2.7
199	6	6.9	10	蛛形目	2	3	332	332山谷第1巢	8	1	2	4	2021	6	11.11	51.5	2.7
200	6	6.9	10	鳞翅目幼虫	2	3	332	332山谷第1巢	8	1	2	4	2021	6	11.11	51.5	2.7
201	6	6.9	10	未知	1	3	332	332山谷第1巢	7	1	1	4	2021	6	11.11	51.5	2.7
202	6	6.9	10	肉块	3	3	332	332山谷第1巢	7	1	1	4	2021	6	11.11	51.5	2.7
203	6	6.9	10	直翅目	2	3	332	332山谷第1巢	8	1	2	4	2021	6	11.11	51.5	2.7
204	6	6.9	10	蛛形目	2	2	332	332山谷第1巢	8	1	2	4	2021	6	11.11	51.5	2.7
205	6	6.9	7	直翅目	2	2	332	332山谷第1巢	8	1	2	4	2021	6	11.11	51.5	2.7
206	6	6.9	7	未知	1	3	332	332山谷第1巢	8	1	2	4	2021	6	11.11	51.5	2.7
207	6	6.9	7	鳞翅目幼虫	3	2	332	332山谷第1巢	8	1	2	4	2021	6	11.11	51.5	2.7
208	6	6.9	7	鳞翅目幼虫	2	3	332	332山谷第1巢	8	1	2	4	2021	6	11.11	51.5	2.7
209	6	6.9	7	鳞翅目幼虫	3	3	332	332山谷第1巢	7	1	1	4	2021	6	11.11	51.5	2.7
210	6	6.1	4	未知	1	2	332	332山谷第1巢	9	1	2	4	2021	6	11.11	51.5	2.7
211	6	6.1	4	未知	2	2	332	332山谷第1巢	9	1	2	4	2021	6	11.11	51.5	2.7
212	6	6.1	4	膜翅目	2	2	332	332山谷第1巢	9	1	2	4	2021	6	11.11	51.5	2.7
214	6	6.1	13	未知	2	2	332	332山谷第1巢	9	1	2	4	2021	6	11.11	51.5	2.7
215	6	6.1	13	未知	2	2	332	332山谷第1巢	8	1	1	4	2021	6	11.11	51.5	2.7
216	6	6.1	13	鳞翅目幼虫	3	3	332	332山谷第1巢	8	1	1	4	2021	6	11.11	51.5	2.7
217	6	6.1	13	鳞翅目幼虫	3	2	332	332山谷第1巢	9	1	2	4	2021	6	11.11	51.5	2.7
218	6	6.1	13	鳞翅目幼虫	3	2	332	332山谷第1巢	9	1	2	4	2021	6	11.11	51.5	2.7
219	6	6.1	13	未知	3	3	332	332山谷第1巢	9	1	2	4	2021	6	11.11	51.5	2.7
220	6	6.1	13	鳞翅目幼虫	2	2	332	332山谷第1巢	9	1	2	4	2021	6	11.11	51.5	2.7
221	6	6.1	13	未知	2	2	332	332山谷第1巢	9	1	2	4	2021	6	11.11	51.5	2.7
222	6	6.1	13	未知	2	2	332	332山谷第1巢	9	1	2	4	2021	6	11.11	51.5	2.7
223	6	6.1	13	鳞翅目幼虫	3	2	332	332山谷第1巢	9	1	2	4	2021	6	11.11	51.5	2.7
224	6	6.1	13	未知	2	2	332	332山谷第1巢	9	1	2	4	2021	6	11.11	51.5	2.7
225	6	6.1	7	未知	1	2	332	332山谷第1巢	9	1	2	4	2021	6	11.11	51.5	2.7
226	6	6.1	7	未知	1	2	332	332山谷第1巢	8	1	1	4	2021	6	11.11	51.5	2.7
227	6	6.1	7	鳞翅目幼虫	2	2	332	332山谷第1巢	9	1	2	4	2021	6	11.11	51.5	2.7
228	6	6.1	7	鳞翅目幼虫	3	2	332	332山谷第1巢	9	1	2	4	2021	6	11.11	51.5	2.7
229	6	6.1	7	未知	1	2	332	332山谷第1巢	8	1	1	4	2021	6	11.11	51.5	2.7
230	6	6.1	7	鳞翅目幼虫	3	3	332	332山谷第1巢	9	1	2	4	2021	6	11.11	51.5	2.7
231	6	6.1	7	鳞翅目幼虫	2	2	332	332山谷第1巢	9	1	2	4	2021	6	11.11	51.5	2.7
236	6	6.1	9	鳞翅目幼虫	2	2	332	332山谷第1巢	9	1	2	4	2021	6	11.11	51.5	2.7
237	6	6.1	9	半翅目	2	2	332	332山谷第1巢	8	1	1	4	2021	6	11.11	51.5	2.7
238	6	6.1	9	直翅目	2	2	332	332山谷第1巢	9	1	2	4	2021	6	11.11	51.5	2.7
239	6	6.1	9	未知	1	2	332	332山谷第1巢	8	1	1	4	2021	6	11.11	51.5	2.7
240	6	6.1	9	膜翅目	3	2	332	332山谷第1巢	9	1	2	4	2021	6	11.11	51.5	2.7
241	6	6.1	9	鳞翅目幼虫	3	2	332	332山谷第1巢	9	1	2	4	2021	6	11.11	51.5	2.7
242	6	6.11	11	肉块	2	2	332	332山谷第1巢	10	1	2	4	2021	6	11.11	51.5	2.7
243	6	6.11	11	未知	1	3	332	332山谷第1巢	10	1	2	4	2021	6	11.11	51.5	2.7
244	6	6.11	11	鳞翅目幼虫	3	2	332	332山谷第1巢	10	1	2	4	2021	6	11.11	51.5	2.7
245	6	6.11	11	鳞翅目幼虫	3	2	332	332山谷第1巢	10	1	2	4	2021	6	11.11	51.5	2.7
246	6	6.11	11	鳞翅目幼虫	2	2	332	332山谷第1巢	10	1	2	4	2021	6	11.11	51.5	2.7
247	6	6.11	11	未知	2	3	332	332山谷第1巢	10	1	2	4	2021	6	11.11	51.5	2.7
248	6	6.11	7	鳞翅目幼虫	3	3	332	332山谷第1巢	10	1	2	4	2021	6	11.11	51.5	2.7
249	6	6.11	7	鳞翅目幼虫	3	3	332	332山谷第1巢	10	1	2	4	2021	6	11.11	51.5	2.7
250	6	6.11	7	膜翅目	3	3	332	332山谷第1巢	9	1	1	4	2021	6	11.11	51.5	2.7
251	6	6.11	7	鞘翅目	2	3	332	332山谷第1巢	10	1	2	4	2021	6	11.11	51.5	2.7
252	6	6.13	7	未知	2	2	332	332山谷第1巢	12	1	2	4	2021	6	11.11	51.5	2.7
253	6	6.13	7	鳞翅目幼虫	3	2	332	332山谷第1巢	12	1	2	4	2021	6	11.11	51.5	2.7
255	6	6.13	17	鳞翅目幼虫	3	2	332	332山谷第1巢	12	1	2	4	2021	6	11.11	51.5	2.7
256	6	6.13	17	未知	2	2	332	332山谷第1巢	10	1	2	4	2021	6	11.11	51.5	2.7
257	6	6.13	17	未知	2	3	332	332山谷第1巢	12	1	2	4	2021	6	11.11	51.5	2.7
259	6	6.13	17	鳞翅目幼虫	3	2	332	332山谷第1巢	12	1	2	4	2021	6	11.11	51.5	2.7
260	6	6.13	17	肉块	2	2	332	332山谷第1巢	12	1	2	4	2021	6	11.11	51.5	2.7
261	6	6.13	17	直翅目	3	2	332	332山谷第1巢	12	1	2	4	2021	6	11.11	51.5	2.7
444	6	6.28	7	蛛形目	2	3	332	332第一巢	5	2	1	5	2019	6	10.71	128.5	2.2
445	6	6.28	7	膜翅目	1	3	332	332第一巢	6	2	2	5	2019	6	10.71	128.5	2.2
446	6	6.28	7	蛛形目	2	3	332	332第一巢	6	2	2	5	2019	6	10.71	128.5	2.2
447	6	6.28	7	鳞翅目	2	3	332	332第一巢	6	2	2	5	2019	6	10.71	128.5	2.2
448	6	6.28	7	直翅目	2	3	332	332第一巢	6	2	2	5	2019	6	10.71	128.5	2.2
449	6	6.28	7	膜翅目	2	3	332	332第一巢	5	2	1	5	2019	6	10.71	128.5	2.2
450	6	6.28	7	蛛形目	1	3	332	332第一巢	5	2	1	5	2019	6	10.71	128.5	2.2
451	6	6.28	12	鞘翅目	2	3	332	332第一巢	5	2	1	5	2019	6	10.71	128.5	2.2
452	6	6.28	12	鳞翅目幼虫	2	3	332	332第一巢	6	2	2	5	2019	6	10.71	128.5	2.2
453	6	6.28	5	鞘翅目	1	3	332	332第一巢	5	2	1	5	2019	6	10.71	128.5	2.2
454	6	6.28	5	直翅目	2	3	332	332第一巢	6	2	2	5	2019	6	10.71	128.5	2.2
455	6	6.28	5	双翅目	2	3	332	332第一巢	5	2	1	5	2019	6	10.71	128.5	2.2
456	6	6.28	29	鞘翅目	2	3	332	332第一巢	6	2	2	5	2019	6	10.71	128.5	2.2
457	6	6.28	29	蛛形目	1	3	332	332第一巢	6	2	2	5	2019	6	10.71	128.5	2.2
458	6	6.28	29	蛛形目	1	3	332	332第一巢	6	2	2	5	2019	6	10.71	128.5	2.2
459	6	6.28	29	直翅目	2	3	332	332第一巢	6	2	2	5	2019	6	10.71	128.5	2.2
460	6	6.28	29	鞘翅目	2	3	332	332第一巢	6	2	2	5	2019	6	10.71	128.5	2.2
461	6	6.28	29	未知	2	3	332	332第一巢	5	2	1	5	2019	6	10.71	128.5	2.2
462	6	6.28	29	蛛形目	1	2	332	332第一巢	6	2	2	5	2019	6	10.71	128.5	2.2
463	6	6.28	29	膜翅目	1	2	332	332第一巢	6	2	2	5	2019	6	10.71	128.5	2.2
464	6	6.28	29	鞘翅目	1	3	332	332第一巢	6	2	2	5	2019	6	10.71	128.5	2.2
465	6	6.28	29	未知	1	3	332	332第一巢	6	2	2	5	2019	6	10.71	128.5	2.2
466	6	6.28	29	蛹	1	3	332	332第一巢	6	2	2	5	2019	6	10.71	128.5	2.2
467	6	6.28	29	脉翅目	1	2	332	332第一巢	6	2	2	5	2019	6	10.71	128.5	2.2
468	6	6.28	29	鳞翅目幼虫	2	3	332	332第一巢	6	2	2	5	2019	6	10.71	128.5	2.2
469	6	6.28	29	鞘翅目	1	2	332	332第一巢	5	2	1	5	2019	6	10.71	128.5	2.2
470	6	6.28	29	鳞翅目	2	2	332	332第一巢	6	2	2	5	2019	6	10.71	128.5	2.2
471	6	6.28	29	蛛形目	1	2	332	332第一巢	6	2	2	5	2019	6	10.71	128.5	2.2
472	6	6.28	29	直翅目	2	3	332	332第一巢	6	2	2	5	2019	6	10.71	128.5	2.2
473	6	6.3	24	膜翅目	2	3	332	332第一巢	8	2	2	5	2019	6	10.71	128.5	2.2
474	6	6.3	24	鞘翅目	1	3	332	332第一巢	7	2	1	5	2019	6	10.71	128.5	2.2
475	6	6.3	24	未知	1	3	332	332第一巢	8	2	2	5	2019	6	10.71	128.5	2.2
476	6	6.3	24	膜翅目	2	3	332	332第一巢	8	2	2	5	2019	6	10.71	128.5	2.2
477	6	6.3	24	鳞翅目幼虫	2	3	332	332第一巢	7	2	1	5	2019	6	10.71	128.5	2.2
478	6	6.3	24	鳞翅目幼虫	2	3	332	332第一巢	8	2	2	5	2019	6	10.71	128.5	2.2
479	6	6.3	24	蚯蚓	2	3	332	332第一巢	8	2	2	5	2019	6	10.71	128.5	2.2
480	6	6.3	24	鳞翅目	2	3	332	332第一巢	8	2	2	5	2019	6	10.71	128.5	2.2
481	6	6.3	24	膜翅目	2	4	332	332第一巢	7	2	1	5	2019	6	10.71	128.5	2.2
482	6	6.3	24	蚯蚓	2	3	332	332第一巢	7	2	1	5	2019	6	10.71	128.5	2.2
483	6	6.3	24	鳞翅目	2	2	332	332第一巢	8	2	2	5	2019	6	10.71	128.5	2.2
484	6	6.3	24	蛛形目	2	3	332	332第一巢	7	2	1	5	2019	6	10.71	128.5	2.2
485	6	6.3	24	膜翅目	2	3	332	332第一巢	8	2	2	5	2019	6	10.71	128.5	2.2
486	6	6.3	24	膜翅目	2	1	332	332第一巢	8	2	2	5	2019	6	10.71	128.5	2.2
487	6	6.3	24	鳞翅目幼虫	2	2	332	332第一巢	8	2	2	5	2019	6	10.71	128.5	2.2
488	6	6.3	24	鞘翅目	1	3	332	332第一巢	7	2	1	5	2019	6	10.71	128.5	2.2
489	6	6.3	20	膜翅目	2	2	332	332第一巢	8	2	2	5	2019	6	10.71	128.5	2.2
490	6	6.3	20	鳞翅目	2	3	332	332第一巢	8	2	2	5	2019	6	10.71	128.5	2.2
491	6	6.3	20	鞘翅目	1	3	332	332第一巢	8	2	2	5	2019	6	10.71	128.5	2.2
492	6	6.3	20	直翅目	1	3	332	332第一巢	7	2	1	5	2019	6	10.71	128.5	2.2
493	6	6.3	20	鳞翅目	2	3	332	332第一巢	8	2	2	5	2019	6	10.71	128.5	2.2
494	6	6.3	20	鞘翅目	2	3	332	332第一巢	7	2	1	5	2019	6	10.71	128.5	2.2
495	6	6.3	20	鳞翅目幼虫	2	3	332	332第一巢	8	2	2	5	2019	6	10.71	128.5	2.2
496	6	6.3	20	鳞翅目幼虫	2	3	332	332第一巢	8	2	2	5	2019	6	10.71	128.5	2.2
497	6	6.3	20	蜻蜓目	1	3	332	332第一巢	8	2	2	5	2019	6	10.71	128.5	2.2
498	6	6.3	20	直翅目	2	3	332	332第一巢	8	2	2	5	2019	6	10.71	128.5	2.2
499	6	6.3	20	鞘翅目	1	2	332	332第一巢	8	2	2	5	2019	6	10.71	128.5	2.2
500	6	6.3	20	鞘翅目	2	3	332	332第一巢	8	2	2	5	2019	6	10.71	128.5	2.2
501	6	6.3	11	鞘翅目	1	2	332	332第一巢	8	2	2	5	2019	6	10.71	128.5	2.2
502	6	6.3	11	鳞翅目幼虫	2	3	332	332第一巢	8	2	2	5	2019	6	10.71	128.5	2.2
503	6	6.3	11	蛛形目	2	3	332	332第一巢	8	2	2	5	2019	6	10.71	128.5	2.2
504	6	6.3	11	膜翅目	1	2	332	332第一巢	7	2	1	5	2019	6	10.71	128.5	2.2
505	6	6.3	11	鳞翅目幼虫	2	3	332	332第一巢	8	2	2	5	2019	6	10.71	128.5	2.2
506	6	6.3	11	蛛形目	1	3	332	332第一巢	7	2	1	5	2019	6	10.71	128.5	2.2
507	6	6.3	11	脉翅目	2	3	332	332第一巢	8	2	2	5	2019	6	10.71	128.5	2.2
508	6	6.3	11	鳞翅目幼虫	2	3	332	332第一巢	8	2	2	5	2019	6	10.71	128.5	2.2
509	6	6.3	21	直翅目	1	3	332	332第一巢	8	2	2	5	2019	6	10.71	128.5	2.2
510	6	6.3	21	蛛形目	1	3	332	332第一巢	8	2	2	5	2019	6	10.71	128.5	2.2
511	6	6.3	21	鳞翅目幼虫	2	3	332	332第一巢	8	2	2	5	2019	6	10.71	128.5	2.2
512	6	6.3	21	鳞翅目	2	3	332	332第一巢	7	2	1	5	2019	6	10.71	128.5	2.2
513	6	6.3	21	直翅目	1	2	332	332第一巢	8	2	2	5	2019	6	10.71	128.5	2.2
514	6	6.3	21	蛛形目	1	3	332	332第一巢	8	2	2	5	2019	6	10.71	128.5	2.2
515	6	6.3	21	未知	1	3	332	332第一巢	7	2	1	5	2019	6	10.71	128.5	2.2
516	6	6.3	21	鳞翅目	2	2	332	332第一巢	8	2	2	5	2019	6	10.71	128.5	2.2
517	6	6.3	21	鞘翅目	1	2	332	332第一巢	8	2	2	5	2019	6	10.71	128.5	2.2
518	7	7.1	10	膜翅目	1	2	332	332第一巢	9	2	2	5	2019	7	11.45	124.1	2
519	7	7.1	10	鳞翅目	2	2	332	332第一巢	9	2	2	5	2019	7	11.45	124.1	2
520	7	7.1	10	鞘翅目	1	2	332	332第一巢	9	2	2	5	2019	7	11.45	124.1	2
521	7	7.1	10	鳞翅目幼虫	2	2	332	332第一巢	9	2	2	5	2019	7	11.45	124.1	2
522	7	7.1	10	鞘翅目	1	3	332	332第一巢	9	2	2	5	2019	7	11.45	124.1	2
523	7	7.1	10	鳞翅目	2	2	332	332第一巢	8	2	1	5	2019	7	11.45	124.1	2
524	7	7.1	10	直翅目	2	3	332	332第一巢	9	2	2	5	2019	7	11.45	124.1	2
525	7	7.1	26	鞘翅目	1	1	332	332第一巢	9	2	2	5	2019	7	11.45	124.1	2
526	7	7.1	26	鳞翅目幼虫	2	2	332	332第一巢	9	2	2	5	2019	7	11.45	124.1	2
527	7	7.1	26	直翅目	2	2	332	332第一巢	9	2	2	5	2019	7	11.45	124.1	2
528	7	7.1	26	鳞翅目幼虫	2	2	332	332第一巢	8	2	1	5	2019	7	11.45	124.1	2
529	7	7.1	26	蜻蜓目	1	3	332	332第一巢	9	2	2	5	2019	7	11.45	124.1	2
530	7	7.1	26	未知	2	3	332	332第一巢	9	2	2	5	2019	7	11.45	124.1	2
531	7	7.1	26	脉翅目	1	2	332	332第一巢	8	2	1	5	2019	7	11.45	124.1	2
532	7	7.1	26	膜翅目	1	3	332	332第一巢	9	2	2	5	2019	7	11.45	124.1	2
533	7	7.1	26	膜翅目	1	2	332	332第一巢	9	2	2	5	2019	7	11.45	124.1	2
534	7	7.1	26	鳞翅目	2	3	332	332第一巢	8	2	1	5	2019	7	11.45	124.1	2
535	7	7.1	26	蚯蚓	1	3	332	332第一巢	9	2	2	5	2019	7	11.45	124.1	2
536	7	7.1	26	膜翅目	2	3	332	332第一巢	8	2	1	5	2019	7	11.45	124.1	2
537	6	6.22	43	鞘翅目	1	3	10	欢乐园第三巢	8	1.2	2	5	2019	6	10.71	128.5	2.2
538	6	6.22	43	未知	1	3	10	欢乐园第三巢	8	1.2	2	5	2019	6	10.71	128.5	2.2
539	6	6.22	43	未知	1	3	10	欢乐园第三巢	8	1.2	2	5	2019	6	10.71	128.5	2.2
540	6	6.22	43	未知	1	3	10	欢乐园第三巢	8	1.2	2	5	2019	6	10.71	128.5	2.2
541	6	6.22	43	鞘翅目幼虫	1	3	10	欢乐园第三巢	8	1.2	2	5	2019	6	10.71	128.5	2.2
542	6	6.22	43	鞘翅目	2	3	10	欢乐园第三巢	8	1.2	2	5	2019	6	10.71	128.5	2.2
543	6	6.22	43	半翅目	2	3	10	欢乐园第三巢	8	1.2	2	5	2019	6	10.71	128.5	2.2
544	6	6.22	43	未知	1	3	10	欢乐园第三巢	8	1.2	2	5	2019	6	10.71	128.5	2.2
545	6	6.22	43	鳞翅目幼虫	2	3	10	欢乐园第三巢	8	1.2	2	5	2019	6	10.71	128.5	2.2
546	6	6.22	43	脉翅目	1	3	10	欢乐园第三巢	8	1.2	2	5	2019	6	10.71	128.5	2.2
547	6	6.22	43	直翅目	2	3	10	欢乐园第三巢	7	1.2	1	5	2019	6	10.71	128.5	2.2
548	6	6.22	43	鞘翅目	2	3	10	欢乐园第三巢	7	1.2	1	5	2019	6	10.71	128.5	2.2
549	6	6.22	43	鞘翅目	2	3	10	欢乐园第三巢	7	1.2	1	5	2019	6	10.71	128.5	2.2
550	6	6.22	43	鞘翅目	1	3	10	欢乐园第三巢	7	1.2	1	5	2019	6	10.71	128.5	2.2
551	6	6.22	43	鞘翅目	1	3	10	欢乐园第三巢	8	1.2	2	5	2019	6	10.71	128.5	2.2
552	6	6.22	43	未知	1	3	10	欢乐园第三巢	8	1.2	2	5	2019	6	10.71	128.5	2.2
553	6	6.22	43	未知	1	2	10	欢乐园第三巢	8	1.2	2	5	2019	6	10.71	128.5	2.2
554	6	6.22	43	脉翅目	1	2	10	欢乐园第三巢	7	1.2	1	5	2019	6	10.71	128.5	2.2
555	6	6.22	37	未知	1	3	10	欢乐园第三巢	8	1.2	2	5	2019	6	10.71	128.5	2.2
556	6	6.22	37	未知	1	3	10	欢乐园第三巢	7	1.2	1	5	2019	6	10.71	128.5	2.2
557	6	6.22	37	鳞翅目	2	3	10	欢乐园第三巢	8	1.2	2	5	2019	6	10.71	128.5	2.2
558	6	6.22	37	鞘翅目幼虫	2	3	10	欢乐园第三巢	8	1.2	2	5	2019	6	10.71	128.5	2.2
559	6	6.22	37	膜翅目	1	3	10	欢乐园第三巢	7	1.2	1	5	2019	6	10.71	128.5	2.2
560	6	6.22	37	鞘翅目	1	3	10	欢乐园第三巢	8	1.2	2	5	2019	6	10.71	128.5	2.2
561	6	6.22	37	半翅目	2	3	10	欢乐园第三巢	8	1.2	2	5	2019	6	10.71	128.5	2.2
562	6	6.22	37	鞘翅目	1	3	10	欢乐园第三巢	8	1.2	2	5	2019	6	10.71	128.5	2.2
563	6	6.22	37	膜翅目	2	3	10	欢乐园第三巢	8	1.2	2	5	2019	6	10.71	128.5	2.2
564	6	6.22	37	直翅目	2	3	10	欢乐园第三巢	7	1.2	1	5	2019	6	10.71	128.5	2.2
565	6	6.22	37	鞘翅目	1	3	10	欢乐园第三巢	8	1.2	2	5	2019	6	10.71	128.5	2.2
566	6	6.22	37	鞘翅目	1	3	10	欢乐园第三巢	7	1.2	1	5	2019	6	10.71	128.5	2.2
567	6	6.22	37	未知	1	3	10	欢乐园第三巢	7	1.2	1	5	2019	6	10.71	128.5	2.2
568	6	6.22	24	未知	1	3	10	欢乐园第三巢	8	1.2	2	5	2019	6	10.71	128.5	2.2
569	6	6.22	24	未知	1	3	10	欢乐园第三巢	7	1.2	1	5	2019	6	10.71	128.5	2.2
570	6	6.22	24	未知	1	3	10	欢乐园第三巢	7	1.2	1	5	2019	6	10.71	128.5	2.2
571	6	6.22	24	鞘翅目	1	3	10	欢乐园第三巢	7	1.2	1	5	2019	6	10.71	128.5	2.2
572	6	6.22	24	未知	1	3	10	欢乐园第三巢	8	1.2	2	5	2019	6	10.71	128.5	2.2
573	6	6.22	24	未知	1	3	10	欢乐园第三巢	8	1.2	2	5	2019	6	10.71	128.5	2.2
574	6	6.22	24	鞘翅目	2	3	10	欢乐园第三巢	8	1.2	2	5	2019	6	10.71	128.5	2.2
575	6	6.22	24	直翅目	2	3	10	欢乐园第三巢	8	1.2	2	5	2019	6	10.71	128.5	2.2
576	6	6.22	24	未知	1	3	10	欢乐园第三巢	8	1.2	2	5	2019	6	10.71	128.5	2.2
577	6	6.22	24	鞘翅目	1	3	10	欢乐园第三巢	8	1.2	2	5	2019	6	10.71	128.5	2.2
578	6	6.22	24	未知	1	3	10	欢乐园第三巢	7	1.2	1	5	2019	6	10.71	128.5	2.2
579	6	6.22	24	鞘翅目	1	3	10	欢乐园第三巢	7	1.2	1	5	2019	6	10.71	128.5	2.2
580	6	6.22	34	鞘翅目	1	3	10	欢乐园第三巢	8	1.2	2	5	2019	6	10.71	128.5	2.2
581	6	6.22	34	鞘翅目	2	3	10	欢乐园第三巢	8	1.2	2	5	2019	6	10.71	128.5	2.2
582	6	6.22	34	鞘翅目	1	3	10	欢乐园第三巢	7	1.2	1	5	2019	6	10.71	128.5	2.2
583	6	6.22	34	鞘翅目	1	3	10	欢乐园第三巢	7	1.2	1	5	2019	6	10.71	128.5	2.2
584	6	6.22	34	鞘翅目	1	3	10	欢乐园第三巢	8	1.2	2	5	2019	6	10.71	128.5	2.2
585	6	6.22	34	脉翅目	2	3	10	欢乐园第三巢	7	1.2	1	5	2019	6	10.71	128.5	2.2
586	6	6.22	34	未知	1	3	10	欢乐园第三巢	7	1.2	1	5	2019	6	10.71	128.5	2.2
587	6	6.22	34	未知	1	3	10	欢乐园第三巢	8	1.2	2	5	2019	6	10.71	128.5	2.2
588	6	6.22	34	未知	1	3	10	欢乐园第三巢	7	1.2	1	5	2019	6	10.71	128.5	2.2
589	6	6.22	34	鳞翅目	2	3	10	欢乐园第三巢	8	1.2	2	5	2019	6	10.71	128.5	2.2
590	6	6.22	34	未知	1	3	10	欢乐园第三巢	8	1.2	2	5	2019	6	10.71	128.5	2.2
591	6	6.22	34	未知	1	3	10	欢乐园第三巢	7	1.2	1	5	2019	6	10.71	128.5	2.2
592	6	6.22	34	鞘翅目	1	3	10	欢乐园第三巢	8	1.2	2	5	2019	6	10.71	128.5	2.2
593	6	6.22	34	未知	1	3	10	欢乐园第三巢	7	1.2	1	5	2019	6	10.71	128.5	2.2
594	6	6.24	29	鞘翅目	2	3	10	欢乐园第三巢	9	1.2	1	5	2019	6	10.71	128.5	2.2
595	6	6.24	29	鞘翅目	2	3	10	欢乐园第三巢	10	1.2	2	5	2019	6	10.71	128.5	2.2
596	6	6.24	29	鳞翅目幼虫	2	3	10	欢乐园第三巢	10	1.2	2	5	2019	6	10.71	128.5	2.2
597	6	6.24	31	未知	1	2	10	欢乐园第三巢	10	1.2	2	5	2019	6	10.71	128.5	2.2
598	6	6.24	31	鞘翅目	2	3	10	欢乐园第三巢	9	1.2	1	5	2019	6	10.71	128.5	2.2
599	6	6.24	31	鸟肉	2	3	10	欢乐园第三巢	10	1.2	2	5	2019	6	10.71	128.5	2.2
600	6	6.24	31	鞘翅目	2	3	10	欢乐园第三巢	10	1.2	2	5	2019	6	10.71	128.5	2.2
601	6	6.24	31	鞘翅目	2	3	10	欢乐园第三巢	9	1.2	1	5	2019	6	10.71	128.5	2.2
602	6	6.24	31	鞘翅目	1	2	10	欢乐园第三巢	9	1.2	1	5	2019	6	10.71	128.5	2.2
603	6	6.24	31	未知	1	3	10	欢乐园第三巢	10	1.2	2	5	2019	6	10.71	128.5	2.2
604	6	6.24	31	未知	1	3	10	欢乐园第三巢	9	1.2	1	5	2019	6	10.71	128.5	2.2
605	6	6.24	31	膜翅目	1	2	10	欢乐园第三巢	10	1.2	2	5	2019	6	10.71	128.5	2.2
606	6	6.24	31	膜翅目	1	3	10	欢乐园第三巢	9	1.2	1	5	2019	6	10.71	128.5	2.2
607	6	6.24	31	膜翅目	1	3	10	欢乐园第三巢	10	1.2	2	5	2019	6	10.71	128.5	2.2
608	6	6.24	31	蛹	2	3	10	欢乐园第三巢	9	1.2	1	5	2019	6	10.71	128.5	2.2
609	6	6.24	31	膜翅目	2	2	10	欢乐园第三巢	9	1.2	1	5	2019	6	10.71	128.5	2.2
610	6	6.24	31	鞘翅目	1	3	10	欢乐园第三巢	10	1.2	2	5	2019	6	10.71	128.5	2.2
611	6	6.24	31	鳞翅目幼虫	2	3	10	欢乐园第三巢	10	1.2	2	5	2019	6	10.71	128.5	2.2
612	6	6.24	9	直翅目	2	3	10	欢乐园第三巢	9	1.2	1	5	2019	6	10.71	128.5	2.2
613	6	6.24	9	鞘翅目	1	3	10	欢乐园第三巢	9	1.2	1	5	2019	6	10.71	128.5	2.2
614	6	6.24	9	未知	1	3	10	欢乐园第三巢	10	1.2	2	5	2019	6	10.71	128.5	2.2
615	6	6.24	27	鞘翅目幼虫	2	2	10	欢乐园第三巢	10	1.2	2	5	2019	6	10.71	128.5	2.2
616	6	6.24	27	未知		4	10	欢乐园第三巢	10	1.2	2	5	2019	6	10.71	128.5	2.2
617	6	6.24	27	鞘翅目	2	3	10	欢乐园第三巢	9	1.2	1	5	2019	6	10.71	128.5	2.2
618	6	6.24	27	未知		3	10	欢乐园第三巢	9	1.2	1	5	2019	6	10.71	128.5	2.2
619	6	6.24	27	未知		3	10	欢乐园第三巢	9	1.2	1	5	2019	6	10.71	128.5	2.2
620	6	6.24	27	单向蚓目	2	3	10	欢乐园第三巢	9	1.2	1	5	2019	6	10.71	128.5	2.2
621	6	6.24	27	未知	2	3	10	欢乐园第三巢	10	1.2	2	5	2019	6	10.71	128.5	2.2
622	6	6.24	40	鳞翅目幼虫	2	3	10	欢乐园第三巢	10	1.2	2	5	2019	6	10.71	128.5	2.2
623	6	6.24	40	鞘翅目	1	3	10	欢乐园第三巢	10	1.2	2	5	2019	6	10.71	128.5	2.2
624	6	6.24	40	鞘翅目	1	2	10	欢乐园第三巢	10	1.2	2	5	2019	6	10.71	128.5	2.2
625	6	6.24	40	鞘翅目	1	3	10	欢乐园第三巢	10	1.2	2	5	2019	6	10.71	128.5	2.2
626	6	6.24	40	鞘翅目	1	3	10	欢乐园第三巢	10	1.2	2	5	2019	6	10.71	128.5	2.2
627	6	6.24	40	鳞翅目幼虫	2	3	10	欢乐园第三巢	10	1.2	2	5	2019	6	10.71	128.5	2.2
628	6	6.24	40	未知	1	3	10	欢乐园第三巢	10	1.2	2	5	2019	6	10.71	128.5	2.2
629	6	6.24	40	直翅目	2	3	10	欢乐园第三巢	10	1.2	2	5	2019	6	10.71	128.5	2.2
630	6	6.24	40	未知	1	3	10	欢乐园第三巢	10	1.2	2	5	2019	6	10.71	128.5	2.2
631	6	6.24	40	蛛形目	2	3	10	欢乐园第三巢	10	1.2	2	5	2019	6	10.71	128.5	2.2
632	6	6.24	40	鞘翅目	1	3	10	欢乐园第三巢	9	1.2	1	5	2019	6	10.71	128.5	2.2
633	6	6.24	40	未知	1	2	10	欢乐园第三巢	10	1.2	2	5	2019	6	10.71	128.5	2.2
634	6	6.24	40	未知	1	3	10	欢乐园第三巢	10	1.2	2	5	2019	6	10.71	128.5	2.2
635	6	6.24	40	鳞翅目幼虫	2	3	10	欢乐园第三巢	9	1.2	1	5	2019	6	10.71	128.5	2.2
636	6	6.24	40	未知		2	10	欢乐园第三巢	10	1.2	2	5	2019	6	10.71	128.5	2.2
637	6	6.24	40	未知		2	10	欢乐园第三巢	10	1.2	2	5	2019	6	10.71	128.5	2.2
638	6	6.24	40	未知		3	10	欢乐园第三巢	9	1.2	1	5	2019	6	10.71	128.5	2.2
639	6	6.24	40	未知	1	2	10	欢乐园第三巢	9	1.2	1	5	2019	6	10.71	128.5	2.2
640	6	6.24	40	未知	1	2	10	欢乐园第三巢	10	1.2	2	5	2019	6	10.71	128.5	2.2
641	6	6.24	40	未知		3	10	欢乐园第三巢	9	1.2	1	5	2019	6	10.71	128.5	2.2
642	6	6.24	40	未知	3	3	10	欢乐园第三巢	10	1.2	2	5	2019	6	10.71	128.5	2.2
643	6	6.24	40	未知	1	3	10	欢乐园第三巢	9	1.2	1	5	2019	6	10.71	128.5	2.2
644	6	6.25	18	鞘翅目	1	1	10	欢乐园第三巢	10	1.2	1	5	2019	6	10.71	128.5	2.2
645	6	6.25	18	鞘翅目	1	1	10	欢乐园第三巢	10	1.2	1	5	2019	6	10.71	128.5	2.2
646	6	6.25	18	鞘翅目	1	2	10	欢乐园第三巢	11	1.2	2	5	2019	6	10.71	128.5	2.2
647	6	6.25	18	未知	1	2	10	欢乐园第三巢	11	1.2	2	5	2019	6	10.71	128.5	2.2
649	6	6.25	18	未知	1	2	10	欢乐园第三巢	11	1.2	2	5	2019	6	10.71	128.5	2.2
652	6	6.25	36	未知	1	2	10	欢乐园第三巢	10	1.2	1	5	2019	6	10.71	128.5	2.2
655	6	6.25	36	脉翅目	2	3	10	欢乐园第三巢	11	1.2	2	5	2019	6	10.71	128.5	2.2
656	6	6.25	36	鞘翅目	1	3	10	欢乐园第三巢	11	1.2	2	5	2019	6	10.71	128.5	2.2
657	6	6.25	36	鞘翅目	1	2	10	欢乐园第三巢	11	1.2	2	5	2019	6	10.71	128.5	2.2
659	6	6.25	36	未知	1	3	10	欢乐园第三巢	11	1.2	2	5	2019	6	10.71	128.5	2.2
662	6	6.25	36	鼠肉	2	3	10	欢乐园第三巢	11	1.2	2	5	2019	6	10.71	128.5	2.2
663	6	6.26	30	未知		4	10	欢乐园第三巢	12	1.2	2	5	2019	6	10.71	128.5	2.2
664	6	6.26	30	鞘翅目	1	4	10	欢乐园第三巢	12	1.2	2	5	2019	6	10.71	128.5	2.2
665	6	6.26	30	未知		4	10	欢乐园第三巢	12	1.2	2	5	2019	6	10.71	128.5	2.2
666	6	6.26	30	未知		3	10	欢乐园第三巢	12	1.2	2	5	2019	6	10.71	128.5	2.2
667	6	6.26	30	未知		3	10	欢乐园第三巢	12	1.2	2	5	2019	6	10.71	128.5	2.2
668	6	6.26	30	鞘翅目	1	3	10	欢乐园第三巢	11	1.2	1	5	2019	6	10.71	128.5	2.2
669	6	6.26	31	鞘翅目	2	3	10	欢乐园第三巢	11	1.2	1	5	2019	6	10.71	128.5	2.2
670	6	6.26	31	未知	1	3	10	欢乐园第三巢	11	1.2	1	5	2019	6	10.71	128.5	2.2
671	6	6.26	31	未知		3	10	欢乐园第三巢	11	1.2	1	5	2019	6	10.71	128.5	2.2
672	6	6.26	31	鞘翅目	2	2	10	欢乐园第三巢	12	1.2	2	5	2019	6	10.71	128.5	2.2
673	6	6.26	31	未知	1	3	10	欢乐园第三巢	12	1.2	2	5	2019	6	10.71	128.5	2.2
674	6	6.26	24	鞘翅目	2	2	10	欢乐园第三巢	12	1.2	2	5	2019	6	10.71	128.5	2.2
675	6	6.26	24	蚯蚓	2	4	10	欢乐园第三巢	12	1.2	2	5	2019	6	10.71	128.5	2.2
676	6	6.26	24	蜻蜓目	2	3	10	欢乐园第三巢	12	1.2	2	5	2019	6	10.71	128.5	2.2
677	6	6.26	24	未知		3	10	欢乐园第三巢	11	1.2	1	5	2019	6	10.71	128.5	2.2
678	6	6.26	24	蚯蚓	1	3	10	欢乐园第三巢	12	1.2	2	5	2019	6	10.71	128.5	2.2
679	6	6.26	29	未知		3	10	欢乐园第三巢	11	1.2	1	5	2019	6	10.71	128.5	2.2
680	6	6.26	29	鞘翅目	1	3	10	欢乐园第三巢	12	1.2	2	5	2019	6	10.71	128.5	2.2
681	6	6.26	29	未知		3	10	欢乐园第三巢	12	1.2	2	5	2019	6	10.71	128.5	2.2
682	6	6.26	29	鳞翅目幼虫	2	3	10	欢乐园第三巢	11	1.2	1	5	2019	6	10.71	128.5	2.2
683	6	6.26	29	未知	1	3	10	欢乐园第三巢	11	1.2	1	5	2019	6	10.71	128.5	2.2
684	6	6.26	29	鞘翅目	2	3	10	欢乐园第三巢	12	1.2	2	5	2019	6	10.71	128.5	2.2
685	6	6.26	29	鞘翅目	2	2	10	欢乐园第三巢	12	1.2	2	5	2019	6	10.71	128.5	2.2
688	6	6.27	14	鞘翅目	2	3	10	欢乐园第三巢	12	1.2	1	5	2019	6	10.71	128.5	2.2
690	6	6.27	14	鞘翅目	1	2	10	欢乐园第三巢	12	1.2	1	5	2019	6	10.71	128.5	2.2
691	6	6.27	14	石蜈蚣？	2	2	10	欢乐园第三巢	12	1.2	1	5	2019	6	10.71	128.5	2.2
692	6	6.27	14	鞘翅目	1	2	10	欢乐园第三巢	13	1.2	2	5	2019	6	10.71	128.5	2.2
693	6	6.27	30	鞘翅目	1	2	10	欢乐园第三巢	13	1.2	2	5	2019	6	10.71	128.5	2.2
694	6	6.27	30	鞘翅目	1	3	10	欢乐园第三巢	12	1.2	1	5	2019	6	10.71	128.5	2.2
695	6	6.27	30	脉翅目	1	3	10	欢乐园第三巢	12	1.2	1	5	2019	6	10.71	128.5	2.2
696	6	6.27	30	未知	1	3	10	欢乐园第三巢	13	1.2	2	5	2019	6	10.71	128.5	2.2
697	6	6.27	30	鳞翅目	1	2	10	欢乐园第三巢	13	1.2	2	5	2019	6	10.71	128.5	2.2
698	6	6.27	30	鞘翅目幼虫	2	3	10	欢乐园第三巢	12	1.2	1	5	2019	6	10.71	128.5	2.2
699	6	6.27	30	未知	1	2	10	欢乐园第三巢	12	1.2	1	5	2019	6	10.71	128.5	2.2
700	6	6.27	30	鞘翅目	1	2	10	欢乐园第三巢	12	1.2	1	5	2019	6	10.71	128.5	2.2
701	6	6.27	30	鞘翅目	1	2	10	欢乐园第三巢	13	1.2	2	5	2019	6	10.71	128.5	2.2
702	6	6.27	30	鞘翅目	1	2	10	欢乐园第三巢	12	1.2	1	5	2019	6	10.71	128.5	2.2
703	6	6.27	30	石蜈蚣？	2	2	10	欢乐园第三巢	13	1.2	2	5	2019	6	10.71	128.5	2.2
704	6	6.27	30	鞘翅目	1	2	10	欢乐园第三巢	12	1.2	1	5	2019	6	10.71	128.5	2.2
705	6	6.27	30	鞘翅目	1	2	10	欢乐园第三巢	12	1.2	1	5	2019	6	10.71	128.5	2.2
706	6	6.27	30	蚯蚓	2	3	10	欢乐园第三巢	13	1.2	2	5	2019	6	10.71	128.5	2.2
707	6	6.28	14	直翅目	2	4	10	欢乐园第三巢	14	1.2	2	5	2019	6	10.71	128.5	2.2
708	6	6.28	14	直翅目	2	3	10	欢乐园第三巢	14	1.2	2	5	2019	6	10.71	128.5	2.2
709	6	6.28	14	未知	1	4	10	欢乐园第三巢	13	1.2	1	5	2019	6	10.71	128.5	2.2
710	6	6.28	14	未知	1	4	10	欢乐园第三巢	14	1.2	2	5	2019	6	10.71	128.5	2.2
711	6	6.28	14	未知	1	4	10	欢乐园第三巢	13	1.2	1	5	2019	6	10.71	128.5	2.2
712	6	6.28	14	鞘翅目	1	4	10	欢乐园第三巢	14	1.2	2	5	2019	6	10.71	128.5	2.2
714	6	6.28	19	未知	1	4	10	欢乐园第三巢	13	1.2	1	5	2019	6	10.71	128.5	2.2
715	6	6.28	19	未知	1	5	10	欢乐园第三巢	14	1.2	2	5	2019	6	10.71	128.5	2.2
716	6	6.28	19	膜翅目	2	5	10	欢乐园第三巢	13	1.2	1	5	2019	6	10.71	128.5	2.2
718	6	6.28	19	半翅目	1	4	10	欢乐园第三巢	13	1.2	1	5	2019	6	10.71	128.5	2.2
719	6	6.28	22	鞘翅目	2	4	10	欢乐园第三巢	13	1.2	1	5	2019	6	10.71	128.5	2.2
720	6	6.28	22	鞘翅目	1	4	10	欢乐园第三巢	14	1.2	2	5	2019	6	10.71	128.5	2.2
721	6	6.28	22	鞘翅目	2	4	10	欢乐园第三巢	14	1.2	2	5	2019	6	10.71	128.5	2.2
722	6	6.28	22	鞘翅目	1	4	10	欢乐园第三巢	13	1.2	1	5	2019	6	10.71	128.5	2.2
723	6	6.28	22	鞘翅目	1	3	10	欢乐园第三巢	14	1.2	2	5	2019	6	10.71	128.5	2.2
724	6	6.28	22	膜翅目	2	4	10	欢乐园第三巢	13	1.2	1	5	2019	6	10.71	128.5	2.2
725	6	6.28	22	鞘翅目	1	4	10	欢乐园第三巢	14	1.2	2	5	2019	6	10.71	128.5	2.2
726	6	6.28	22	未知	1	4	10	欢乐园第三巢	13	1.2	1	5	2019	6	10.71	128.5	2.2
727	6	6.28	22	直翅目	2	4	10	欢乐园第三巢	13	1.2	1	5	2019	6	10.71	128.5	2.2
728	6	6.28	22	鞘翅目	1	4	10	欢乐园第三巢	14	1.2	2	5	2019	6	10.71	128.5	2.2
729	6	6.28	22	鞘翅目	1	4	10	欢乐园第三巢	13	1.2	1	5	2019	6	10.71	128.5	2.2
730	6	6.28	22	未知	1	4	10	欢乐园第三巢	13	1.2	1	5	2019	6	10.71	128.5	2.2
731	6	6.28	22	未知	1	4	10	欢乐园第三巢	14	1.2	2	5	2019	6	10.71	128.5	2.2
732	6	6.28	22	未知	1	4	10	欢乐园第三巢	13	1.2	1	5	2019	6	10.71	128.5	2.2
733	6	6.28	22	鞘翅目	1	4	10	欢乐园第三巢	13	1.2	1	5	2019	6	10.71	128.5	2.2
734	6	6.28	22	直翅目	2	4	10	欢乐园第三巢	13	1.2	1	5	2019	6	10.71	128.5	2.2
735	6	6.28	22	直翅目	2	4	10	欢乐园第三巢	13	1.2	1	5	2019	6	10.71	128.5	2.2
736	6	6.28	22	未知	1	4	10	欢乐园第三巢	13	1.2	1	5	2019	6	10.71	128.5	2.2
737	6	6.28	24	蜻蜓目	2	4	10	欢乐园第三巢	13	1.2	1	5	2019	6	10.71	128.5	2.2
738	6	6.28	24	鞘翅目	2	4	10	欢乐园第三巢	13	1.2	1	5	2019	6	10.71	128.5	2.2
739	6	6.28	24	鼠肉	2	4	10	欢乐园第三巢	14	1.2	2	5	2019	6	10.71	128.5	2.2
740	6	6.28	24	脉翅目	2	3	10	欢乐园第三巢	13	1.2	1	5	2019	6	10.71	128.5	2.2
741	6	6.28	24	鞘翅目	1	3	10	欢乐园第三巢	14	1.2	2	5	2019	6	10.71	128.5	2.2
742	6	6.28	24	鳞翅目幼虫	1	3	10	欢乐园第三巢	13	1.2	1	5	2019	6	10.71	128.5	2.2
743	6	6.28	24	未知	1	4	10	欢乐园第三巢	13	1.2	1	5	2019	6	10.71	128.5	2.2
744	6	6.28	24	未知	1	4	10	欢乐园第三巢	14	1.2	2	5	2019	6	10.71	128.5	2.2
745	6	6.28	24	直翅目	2	4	10	欢乐园第三巢	13	1.2	1	5	2019	6	10.71	128.5	2.2
746	6	6.28	24	未知	1	4	10	欢乐园第三巢	13	1.2	1	5	2019	6	10.71	128.5	2.2
747	6	6.28	24	未知	1	4	10	欢乐园第三巢	13	1.2	1	5	2019	6	10.71	128.5	2.2
748	6	6.28	24	未知	2	4	10	欢乐园第三巢	13	1.2	1	5	2019	6	10.71	128.5	2.2
749	6	6.28	24	鞘翅目	1	4	10	欢乐园第三巢	14	1.2	2	5	2019	6	10.71	128.5	2.2
750	6	6.28	24	未知	1	3	10	欢乐园第三巢	13	1.2	1	5	2019	6	10.71	128.5	2.2
751	6	6.28	24	鸟肉	3	4	10	欢乐园第三巢	13	1.2	1	5	2019	6	10.71	128.5	2.2
752	6	6.28	24	未知	1	4	10	欢乐园第三巢	13	1.2	1	5	2019	6	10.71	128.5	2.2
753	6	6.28	24	鞘翅目	1	4	10	欢乐园第三巢	13	1.2	1	5	2019	6	10.71	128.5	2.2
754	6	6.24	4	蠕虫	1	3	11	桥头第一巢	1	1.2	2	5	2019	6	10.71	128.5	2.2
755	6	6.24	4	蛛形目	1	3	11	桥头第一巢	1	1.2	2	5	2019	6	10.71	128.5	2.2
756	6	6.24	4	蚯蚓	1	3	11	桥头第一巢	1	1.2	2	5	2019	6	10.71	128.5	2.2
762	6	6.24	3	鞘翅目	1	3	11	桥头第一巢	1	1.2	2	5	2019	6	10.71	128.5	2.2
767	6	6.24	6	蛹	1	3	11	桥头第一巢	1	1.2	2	5	2019	6	10.71	128.5	2.2
770	6	6.24	6	鳞翅目幼虫	1	3	11	桥头第一巢	1	1.2	2	5	2019	6	10.71	128.5	2.2
772	6	6.25	5	鳞翅目	2	3	11	桥头第一巢	2	1.2	2	5	2019	6	10.71	128.5	2.2
798	6	6.27	7	鳞翅目幼虫	2	3	11	桥头第一巢	4	1.2	2	5	2019	6	10.71	128.5	2.2
799	6	6.27	7	鞘翅目幼虫	1	3	11	桥头第一巢		1.2		5	2019	6	10.71	128.5	2.2
800	6	6.27	7	鳞翅目幼虫	2	3	11	桥头第一巢		1.2		5	2019	6	10.71	128.5	2.2
801	6	6.27	7	鞘翅目	1	3	11	桥头第一巢	4	1.2	2	5	2019	6	10.71	128.5	2.2
802	6	6.27	7	鳞翅目幼虫	2	3	11	桥头第一巢	4	1.2	2	5	2019	6	10.71	128.5	2.2
803	6	6.27	7	鳞翅目幼虫	2	3	11	桥头第一巢	3	1.2	1	5	2019	6	10.71	128.5	2.2
804	6	6.27	7	鳞翅目	2	3	11	桥头第一巢	4	1.2	2	5	2019	6	10.71	128.5	2.2
805	6	6.27	10	鞘翅目幼虫	1	3	11	桥头第一巢	4	1.2	2	5	2019	6	10.71	128.5	2.2
806	6	6.27	10	鳞翅目幼虫	2	3	11	桥头第一巢	4	1.2	2	5	2019	6	10.71	128.5	2.2
807	6	6.27	10	鳞翅目幼虫	2	3	11	桥头第一巢	3	1.2	1	5	2019	6	10.71	128.5	2.2
809	6	6.27	10	蚯蚓	2	3	11	桥头第一巢	4	1.2	2	5	2019	6	10.71	128.5	2.2
810	6	6.27	10	鳞翅目幼虫	2	3	11	桥头第一巢	3	1.2	1	5	2019	6	10.71	128.5	2.2
813	6	6.27	10	鳞翅目幼虫	2	3	11	桥头第一巢	4	1.2	2	5	2019	6	10.71	128.5	2.2
828	6	6.28	13	鞘翅目	2	3	11	桥头第一巢	5	1.2	2	5	2019	6	10.71	128.5	2.2
845	6	6.29	6	鳞翅目幼虫	2	3	11	桥头第一巢	6	1.2	2	5	2019	6	10.71	128.5	2.2
847	6	6.29	14	鳞翅目幼虫	2	2	11	桥头第一巢	5	1.2	1	5	2019	6	10.71	128.5	2.2
848	6	6.29	14	鳞翅目	2	3	11	桥头第一巢	5	1.2	1	5	2019	6	10.71	128.5	2.2
849	6	6.29	14	膜翅目	2	3	11	桥头第一巢	6	1.2	2	5	2019	6	10.71	128.5	2.2
850	6	6.29	14	鳞翅目	2	4	11	桥头第一巢	6	1.2	2	5	2019	6	10.71	128.5	2.2
852	6	6.29	14	鳞翅目幼虫	2	3	11	桥头第一巢	6	1.2	2	5	2019	6	10.71	128.5	2.2
853	6	6.3	21	鞘翅目	2	3	11	桥头第一巢	7	1.2	2	5	2019	6	10.71	128.5	2.2
854	6	6.3	21	鞘翅目	1	4	11	桥头第一巢	6	1.2	1	5	2019	6	10.71	128.5	2.2
855	6	6.3	21	鞘翅目	1	2	11	桥头第一巢	6	1.2	1	5	2019	6	10.71	128.5	2.2
856	6	6.3	21	膜翅目	1	2	11	桥头第一巢	6	1.2	1	5	2019	6	10.71	128.5	2.2
857	6	6.3	21	鳞翅目	2	3	11	桥头第一巢	6	1.2	1	5	2019	6	10.71	128.5	2.2
858	6	6.3	21	鳞翅目幼虫	2	3	11	桥头第一巢	7	1.2	2	5	2019	6	10.71	128.5	2.2
859	6	6.3	21	鳞翅目幼虫	2	3	11	桥头第一巢	6	1.2	1	5	2019	6	10.71	128.5	2.2
861	6	6.3	21	鳞翅目	1	3	11	桥头第一巢	7	1.2	2	5	2019	6	10.71	128.5	2.2
862	6	6.3	21	鳞翅目	2	2	11	桥头第一巢	7	1.2	2	5	2019	6	10.71	128.5	2.2
863	6	6.3	6	蚯蚓	1	3	11	桥头第一巢	6	1.2	1	5	2019	6	10.71	128.5	2.2
864	6	6.3	6	鳞翅目	2	3	11	桥头第一巢	6	1.2	1	5	2019	6	10.71	128.5	2.2
865	6	6.3	22	鞘翅目	2	3	11	桥头第一巢	6	1.2	1	5	2019	6	10.71	128.5	2.2
866	6	6.3	22	蚯蚓	2	3	11	桥头第一巢	7	1.2	2	5	2019	6	10.71	128.5	2.2
868	6	6.3	22	蚯蚓	2	3	11	桥头第一巢	7	1.2	2	5	2019	6	10.71	128.5	2.2
869	6	6.3	22	鳞翅目	2	3	11	桥头第一巢	6	1.2	1	5	2019	6	10.71	128.5	2.2
870	6	6.3	22	鳞翅目	2	3	11	桥头第一巢	6	1.2	1	5	2019	6	10.71	128.5	2.2
871	6	6.3	22	鳞翅目幼虫	2	3	11	桥头第一巢	7	1.2	2	5	2019	6	10.71	128.5	2.2
872	6	6.3	22	膜翅目	2	3	11	桥头第一巢	7	1.2	2	5	2019	6	10.71	128.5	2.2
873	6	6.3	22	膜翅目	1	3	11	桥头第一巢	6	1.2	1	5	2019	6	10.71	128.5	2.2
874	6	6.3	22	未知	1	4	11	桥头第一巢	7	1.2	2	5	2019	6	10.71	128.5	2.2
875	6	6.3	6	未知	1	3	11	桥头第一巢	7	1.2	2	5	2019	6	10.71	128.5	2.2
876	6	6.3	6	鳞翅目幼虫	2	3	11	桥头第一巢	6	1.2	1	5	2019	6	10.71	128.5	2.2
877	6	6.3	6	蚯蚓	2	2	11	桥头第一巢	7	1.2	2	5	2019	6	10.71	128.5	2.2
878	6	6.3	6	鳞翅目	2	3	11	桥头第一巢	6	1.2	1	5	2019	6	10.71	128.5	2.2
879	7	7.1	28	鳞翅目幼虫	2	3	11	桥头第一巢	7	1.2	1	5	2019	7	11.45	124.1	2
880	7	7.1	28	直翅目	2	3	11	桥头第一巢	8	1.2	2	5	2019	7	11.45	124.1	2
881	7	7.1	28	膜翅目	2	3	11	桥头第一巢	8	1.2	2	5	2019	7	11.45	124.1	2
882	7	7.1	28	鳞翅目幼虫	2	3	11	桥头第一巢	8	1.2	2	5	2019	7	11.45	124.1	2
883	7	7.1	28	鳞翅目幼虫	2	3	11	桥头第一巢	7	1.2	1	5	2019	7	11.45	124.1	2
884	7	7.1	28	鞘翅目	1	3	11	桥头第一巢	7	1.2	1	5	2019	7	11.45	124.1	2
885	7	7.1	28	鳞翅目	2	3	11	桥头第一巢	7	1.2	1	5	2019	7	11.45	124.1	2
886	7	7.1	28	鞘翅目幼虫	1	2	11	桥头第一巢	8	1.2	2	5	2019	7	11.45	124.1	2
887	7	7.1	28	鳞翅目幼虫	2	3	11	桥头第一巢	8	1.2	2	5	2019	7	11.45	124.1	2
888	7	7.1	28	蚯蚓	1	3	11	桥头第一巢	8	1.2	2	5	2019	7	11.45	124.1	2
889	7	7.1	28	鞘翅目	2	3	11	桥头第一巢	7	1.2	1	5	2019	7	11.45	124.1	2
890	7	7.1	28	鳞翅目幼虫	2	2	11	桥头第一巢	8	1.2	2	5	2019	7	11.45	124.1	2
891	7	7.1	28	鳞翅目幼虫	2	3	11	桥头第一巢	7	1.2	1	5	2019	7	11.45	124.1	2
892	7	7.1	8	鳞翅目幼虫	2	3	11	桥头第一巢	8	1.2	2	5	2019	7	11.45	124.1	2
893	7	7.1	8	鞘翅目	2	3	11	桥头第一巢	8	1.2	2	5	2019	7	11.45	124.1	2
894	7	7.1	8	鳞翅目	2	3	11	桥头第一巢	8	1.2	2	5	2019	7	11.45	124.1	2
895	7	7.2	17	鳞翅目幼虫	2	3	11	桥头第一巢	9	1.2	2	5	2019	7	11.45	124.1	2
896	7	7.2	17	鳞翅目	2	3	11	桥头第一巢	9	1.2	2	5	2019	7	11.45	124.1	2
897	7	7.2	17	鞘翅目	1	3	11	桥头第一巢	9	1.2	2	5	2019	7	11.45	124.1	2
898	7	7.2	17	蛛形目	1	3	11	桥头第一巢	9	1.2	2	5	2019	7	11.45	124.1	2
899	7	7.2	17	鞘翅目	1	3	11	桥头第一巢	9	1.2	2	5	2019	7	11.45	124.1	2
900	7	7.2	17	鞘翅目	1	3	11	桥头第一巢	9	1.2	2	5	2019	7	11.45	124.1	2
901	7	7.2	17	鞘翅目	2	3	11	桥头第一巢	9	1.2	2	5	2019	7	11.45	124.1	2
903	7	7.2	17	鳞翅目	2	3	11	桥头第一巢	8	1.2	1	5	2019	7	11.45	124.1	2
904	7	7.2	17	蚯蚓	2	3	11	桥头第一巢	9	1.2	2	5	2019	7	11.45	124.1	2
905	7	7.2	11	鳞翅目幼虫	2	3	11	桥头第一巢	8	1.2	1	5	2019	7	11.45	124.1	2
906	7	7.2	11	鞘翅目	2	3	11	桥头第一巢	8	1.2	1	5	2019	7	11.45	124.1	2
907	7	7.2	11	未知	1	2	11	桥头第一巢	8	1.2	1	5	2019	7	11.45	124.1	2
908	7	7.2	11	鳞翅目	2	3	11	桥头第一巢	9	1.2	2	5	2019	7	11.45	124.1	2
909	7	7.2	11	膜翅目	1	3	11	桥头第一巢	9	1.2	2	5	2019	7	11.45	124.1	2
910	7	7.2	19	未知		3	11	桥头第一巢	8	1.2	1	5	2019	7	11.45	124.1	2
911	7	7.2	19	蚯蚓	2	3	11	桥头第一巢	9	1.2	2	5	2019	7	11.45	124.1	2
912	7	7.2	19	鞘翅目	1	3	11	桥头第一巢	9	1.2	2	5	2019	7	11.45	124.1	2
913	7	7.2	19	未知	1	3	11	桥头第一巢	9	1.2	2	5	2019	7	11.45	124.1	2
914	7	7.2	19	鞘翅目	1	3	11	桥头第一巢	9	1.2	2	5	2019	7	11.45	124.1	2
915	7	7.2	19	未知	1	3	11	桥头第一巢	9	1.2	2	5	2019	7	11.45	124.1	2
916	7	7.2	19	直翅目	2	3	11	桥头第一巢	9	1.2	2	5	2019	7	11.45	124.1	2
917	7	7.2	19	蚯蚓	2	3	11	桥头第一巢	9	1.2	2	5	2019	7	11.45	124.1	2
918	7	7.2	19	蚯蚓	2	3	11	桥头第一巢	9	1.2	2	5	2019	7	11.45	124.1	2
919	7	7.2	19	未知	1	3	11	桥头第一巢	8	1.2	1	5	2019	7	11.45	124.1	2
920	7	7.2	19	未知	1	3	11	桥头第一巢	9	1.2	2	5	2019	7	11.45	124.1	2
921	7	7.2	19	鼠肉	2	3	11	桥头第一巢	8	1.2	1	5	2019	7	11.45	124.1	2
1175	6	6.25	13	蜻蜓目	1	2	2	2号岛第二巢	4	1.5	1	5	2018	6	10.61	104.4	2.2
1177	6	6.25	13	未知	1	2	2	2号岛第二巢	5	1.5	2	5	2018	6	10.61	104.4	2.2
1178	6	6.25	13	膜翅目	1	2	2	2号岛第二巢	5	1.5	2	5	2018	6	10.61	104.4	2.2
1179	6	6.25	13	鳞翅目幼虫	1	3	2	2号岛第二巢	4	1.5	1	5	2018	6	10.61	104.4	2.2
1180	6	6.25	13	鳞翅目幼虫	1	2	2	2号岛第二巢	4	1.5	1	5	2018	6	10.61	104.4	2.2
1181	6	6.25	13	未知	1	2	2	2号岛第二巢	5	1.5	2	5	2018	6	10.61	104.4	2.2
1182	6	6.25	13	蠕虫	1	2	2	2号岛第二巢	5	1.5	2	5	2018	6	10.61	104.4	2.2
1183	6	6.25	13	半翅目	1	2	2	2号岛第二巢	4	1.5	1	5	2018	6	10.61	104.4	2.2
1184	6	6.25	13	鞘翅目	1	2	2	2号岛第二巢	5	1.5	2	5	2018	6	10.61	104.4	2.2
1185	6	6.25	13	鳞翅目幼虫	1	2	2	2号岛第二巢	5	1.5	2	5	2018	6	10.61	104.4	2.2
1186	6	6.25	2	蛹	1	2	2	2号岛第二巢	4	1.5	1	5	2018	6	10.61	104.4	2.2
1188	6	6.25	22	鞘翅目	1	2	2	2号岛第二巢	5	1.5	2	5	2018	6	10.61	104.4	2.2
1189	6	6.25	22	未知	1	2	2	2号岛第二巢	4	1.5	1	5	2018	6	10.61	104.4	2.2
1190	6	6.25	22	鞘翅目	1	2	2	2号岛第二巢	5	1.5	2	5	2018	6	10.61	104.4	2.2
1191	6	6.25	22	鳞翅目幼虫	1	2	2	2号岛第二巢	5	1.5	2	5	2018	6	10.61	104.4	2.2
1192	6	6.25	22	鞘翅目	1	2	2	2号岛第二巢	5	1.5	2	5	2018	6	10.61	104.4	2.2
1193	6	6.25	22	广翅目	1	3	2	2号岛第二巢	5	1.5	2	5	2018	6	10.61	104.4	2.2
1194	6	6.25	22	直翅目	1	2	2	2号岛第二巢	5	1.5	2	5	2018	6	10.61	104.4	2.2
1195	6	6.25	22	蛹	1	2	2	2号岛第二巢	4	1.5	1	5	2018	6	10.61	104.4	2.2
1196	6	6.25	22	蛹	1	2	2	2号岛第二巢	4	1.5	1	5	2018	6	10.61	104.4	2.2
1197	6	6.25	22	蛹	1	2	2	2号岛第二巢	5	1.5	2	5	2018	6	10.61	104.4	2.2
1198	6	6.25	22	膜翅目	1	3	2	2号岛第二巢	4	1.5	1	5	2018	6	10.61	104.4	2.2
1199	6	6.25	22	蠕虫	1	2	2	2号岛第二巢	4	1.5	1	5	2018	6	10.61	104.4	2.2
1200	6	6.25	22	鳞翅目幼虫	1	2	2	2号岛第二巢	5	1.5	2	5	2018	6	10.61	104.4	2.2
1201	6	6.25	22	鳞翅目幼虫	1	2	2	2号岛第二巢	4	1.5	1	5	2018	6	10.61	104.4	2.2
1202	6	6.25	22	鳞翅目幼虫	1	2	2	2号岛第二巢	5	1.5	2	5	2018	6	10.61	104.4	2.2
1203	6	6.25	22	鞘翅目	1	2	2	2号岛第二巢	5	1.5	2	5	2018	6	10.61	104.4	2.2
1204	6	6.25	22	未知	1	2	2	2号岛第二巢	4	1.5	1	5	2018	6	10.61	104.4	2.2
1206	6	6.25	16	未知	1	3	2	2号岛第二巢	4	1.5	1	5	2018	6	10.61	104.4	2.2
1211	6	6.25	16	鳞翅目幼虫	1	2	2	2号岛第二巢	4	1.5	1	5	2018	6	10.61	104.4	2.2
1212	6	6.25	16	未知	1	2	2	2号岛第二巢	4	1.5	1	5	2018	6	10.61	104.4	2.2
1213	6	6.25	16	未知	1	2	2	2号岛第二巢	5	1.5	2	5	2018	6	10.61	104.4	2.2
1214	6	6.25	16	鞘翅目	1	2	2	2号岛第二巢	5	1.5	2	5	2018	6	10.61	104.4	2.2
1216	6	6.25	16	鳞翅目幼虫	1	3	2	2号岛第二巢	4	1.5	1	5	2018	6	10.61	104.4	2.2
1217	6	6.25	16	鳞翅目幼虫	1	2	2	2号岛第二巢	5	1.5	2	5	2018	6	10.61	104.4	2.2
1218	6	6.25	16	鳞翅目幼虫	1	2	2	2号岛第二巢	4	1.5	1	5	2018	6	10.61	104.4	2.2
1219	6	6.25	16	蛹	1	3	2	2号岛第二巢	4	1.5	1	5	2018	6	10.61	104.4	2.2
1223	6	6.25	3	鳞翅目	1	2	2	2号岛第二巢	5	1.5	2	5	2018	6	10.61	104.4	2.2
1224	6	6.26	11	鞘翅目	1	3	2	2号岛第二巢	5	1.5	1	5	2018	6	10.61	104.4	2.2
1225	6	6.26	11	鳞翅目幼虫	1	3	2	2号岛第二巢	5	1.5	1	5	2018	6	10.61	104.4	2.2
1226	6	6.26	11	鳞翅目幼虫	1	4	2	2号岛第二巢	6	1.5	2	5	2018	6	10.61	104.4	2.2
1227	6	6.26	11	鞘翅目幼虫	1	3	2	2号岛第二巢	6	1.5	2	5	2018	6	10.61	104.4	2.2
1228	6	6.26	11	鞘翅目幼虫	1	2	2	2号岛第二巢	5	1.5	1	5	2018	6	10.61	104.4	2.2
1229	6	6.26	11	鳞翅目	1	3	2	2号岛第二巢	6	1.5	2	5	2018	6	10.61	104.4	2.2
1230	6	6.26	11	鳞翅目	1	3	2	2号岛第二巢	5	1.5	1	5	2018	6	10.61	104.4	2.2
1231	6	6.26	11	鳞翅目幼虫	1	3	2	2号岛第二巢	6	1.5	2	5	2018	6	10.61	104.4	2.2
1232	6	6.26	20	半翅目	1	3	2	2号岛第二巢	5	1.5	1	5	2018	6	10.61	104.4	2.2
1233	6	6.26	20	膜翅目	1	3	2	2号岛第二巢	6	1.5	2	5	2018	6	10.61	104.4	2.2
1234	6	6.26	20	鞘翅目	1	3	2	2号岛第二巢	6	1.5	2	5	2018	6	10.61	104.4	2.2
1235	6	6.26	20	膜翅目	1	2	2	2号岛第二巢	5	1.5	1	5	2018	6	10.61	104.4	2.2
1236	6	6.26	20	蛹	1	3	2	2号岛第二巢	6	1.5	2	5	2018	6	10.61	104.4	2.2
1237	6	6.26	20	蛹	1	2	2	2号岛第二巢	5	1.5	1	5	2018	6	10.61	104.4	2.2
1238	6	6.26	20	膜翅目	1	2	2	2号岛第二巢	5	1.5	1	5	2018	6	10.61	104.4	2.2
1239	6	6.26	20	鳞翅目	1	3	2	2号岛第二巢	6	1.5	2	5	2018	6	10.61	104.4	2.2
1240	6	6.26	20	鞘翅目	1	3	2	2号岛第二巢	6	1.5	2	5	2018	6	10.61	104.4	2.2
1241	6	6.26	20	鞘翅目	1	4	2	2号岛第二巢	5	1.5	1	5	2018	6	10.61	104.4	2.2
1242	6	6.26	20	未知	1	2	2	2号岛第二巢	5	1.5	1	5	2018	6	10.61	104.4	2.2
1243	6	6.26	20	膜翅目	1	3	2	2号岛第二巢	5	1.5	1	5	2018	6	10.61	104.4	2.2
1244	6	6.26	26	鞘翅目	1	4	2	2号岛第二巢	6	1.5	2	5	2018	6	10.61	104.4	2.2
1245	6	6.26	26	鞘翅目幼虫	1	3	2	2号岛第二巢	6	1.5	2	5	2018	6	10.61	104.4	2.2
1246	6	6.26	26	鞘翅目幼虫	1	3	2	2号岛第二巢	5	1.5	1	5	2018	6	10.61	104.4	2.2
1247	6	6.26	26	未知	1	2	2	2号岛第二巢	6	1.5	2	5	2018	6	10.61	104.4	2.2
1248	6	6.26	26	鳞翅目幼虫	1	2	2	2号岛第二巢	6	1.5	2	5	2018	6	10.61	104.4	2.2
1249	6	6.26	26	蛹	1	2	2	2号岛第二巢	5	1.5	1	5	2018	6	10.61	104.4	2.2
1250	6	6.26	26	膜翅目	1	2	2	2号岛第二巢	5	1.5	1	5	2018	6	10.61	104.4	2.2
1251	6	6.26	26	膜翅目	1	2	2	2号岛第二巢	5	1.5	1	5	2018	6	10.61	104.4	2.2
1252	6	6.26	26	蜻蜓目	1	2	2	2号岛第二巢	6	1.5	2	5	2018	6	10.61	104.4	2.2
1253	6	6.26	26	膜翅目	1	4	2	2号岛第二巢	6	1.5	2	5	2018	6	10.61	104.4	2.2
1254	6	6.26	26	未知	1	2	2	2号岛第二巢	5	1.5	1	5	2018	6	10.61	104.4	2.2
1255	6	6.26	26	直翅目	1	2	2	2号岛第二巢	5	1.5	1	5	2018	6	10.61	104.4	2.2
1256	6	6.26	26	蛹	1	3	2	2号岛第二巢	6	1.5	2	5	2018	6	10.61	104.4	2.2
1257	6	6.26	26	未知	1	2	2	2号岛第二巢	6	1.5	2	5	2018	6	10.61	104.4	2.2
1258	6	6.26	26	鞘翅目	1	2	2	2号岛第二巢	6	1.5	2	5	2018	6	10.61	104.4	2.2
1259	6	6.26	26	蜻蜓目	1	2	2	2号岛第二巢	6	1.5	2	5	2018	6	10.61	104.4	2.2
1260	6	6.26	26	鞘翅目幼虫	1	3	2	2号岛第二巢	5	1.5	1	5	2018	6	10.61	104.4	2.2
1261	6	6.26	26	蠕虫	1	2	2	2号岛第二巢	5	1.5	1	5	2018	6	10.61	104.4	2.2
1262	6	6.26	26	鳞翅目幼虫	1	3	2	2号岛第二巢	5	1.5	1	5	2018	6	10.61	104.4	2.2
1263	6	6.26	26	鳞翅目幼虫	1	2	2	2号岛第二巢	5	1.5	1	5	2018	6	10.61	104.4	2.2
1264	6	6.26	26	鳞翅目幼虫	1	3	2	2号岛第二巢	6	1.5	2	5	2018	6	10.61	104.4	2.2
1265	6	6.26	26	鳞翅目幼虫	1	2	2	2号岛第二巢	5	1.5	1	5	2018	6	10.61	104.4	2.2
1266	6	6.26	11	鳞翅目幼虫	1	3	2	2号岛第二巢	6	1.5	2	5	2018	6	10.61	104.4	2.2
1267	6	6.26	11	未知	1	1	2	2号岛第二巢	5	1.5	1	5	2018	6	10.61	104.4	2.2
1268	6	6.26	11	鳞翅目	1	3	2	2号岛第二巢	6	1.5	2	5	2018	6	10.61	104.4	2.2
1270	6	6.26	11	蛹	1	2	2	2号岛第二巢	5	1.5	1	5	2018	6	10.61	104.4	2.2
1271	6	6.26	11	鳞翅目幼虫	1	3	2	2号岛第二巢	5	1.5	1	5	2018	6	10.61	104.4	2.2
1272	6	6.26	11	蠕虫	1	2	2	2号岛第二巢	6	1.5	2	5	2018	6	10.61	104.4	2.2
1273	6	6.26	11	蜻蜓目	1	2	2	2号岛第二巢	6	1.5	2	5	2018	6	10.61	104.4	2.2
1274	6	6.26	11	未知	1	2	2	2号岛第二巢	5	1.5	1	5	2018	6	10.61	104.4	2.2
1275	6	6.26	11	鳞翅目幼虫	1	2	2	2号岛第二巢	5	1.5	1	5	2018	6	10.61	104.4	2.2
1276	6	6.26	11	鞘翅目	1	4	2	2号岛第二巢	5	1.5	1	5	2018	6	10.61	104.4	2.2
1277	6	6.26	11	蛹	1	2	2	2号岛第二巢	6	1.5	2	5	2018	6	10.61	104.4	2.2
1278	6	6.26	11	未知	1	2	2	2号岛第二巢	6	1.5	2	5	2018	6	10.61	104.4	2.2
1279	6	6.26	11	未知	1	2	2	2号岛第二巢	5	1.5	1	5	2018	6	10.61	104.4	2.2
1280	6	6.26	11	未知	1	2	2	2号岛第二巢	6	1.5	2	5	2018	6	10.61	104.4	2.2
1281	6	6.26	11	蛹	1	2	2	2号岛第二巢	6	1.5	2	5	2018	6	10.61	104.4	2.2
1282	6	6.26	15	鳞翅目幼虫	1	2	2	2号岛第二巢	6	1.5	2	5	2018	6	10.61	104.4	2.2
1283	6	6.26	15	未知	1	2	2	2号岛第二巢	6	1.5	2	5	2018	6	10.61	104.4	2.2
1284	6	6.26	15	鞘翅目	1	2	2	2号岛第二巢	5	1.5	1	5	2018	6	10.61	104.4	2.2
1285	6	6.26	15	鞘翅目	1	4	2	2号岛第二巢	6	1.5	2	5	2018	6	10.61	104.4	2.2
1286	6	6.26	15	鞘翅目	1	2	2	2号岛第二巢	6	1.5	2	5	2018	6	10.61	104.4	2.2
1287	6	6.26	15	鳞翅目幼虫	1	3	2	2号岛第二巢	5	1.5	1	5	2018	6	10.61	104.4	2.2
1288	6	6.26	15	鞘翅目	1	3	2	2号岛第二巢	6	1.5	2	5	2018	6	10.61	104.4	2.2
1289	6	6.26	15	鳞翅目幼虫	1	2	2	2号岛第二巢	5	1.5	1	5	2018	6	10.61	104.4	2.2
1290	6	6.26	15	鳞翅目幼虫	1	2	2	2号岛第二巢	5	1.5	1	5	2018	6	10.61	104.4	2.2
1291	6	6.26	15	鳞翅目幼虫	1	4	2	2号岛第二巢	6	1.5	2	5	2018	6	10.61	104.4	2.2
1292	6	6.26	15	未知	1	2	2	2号岛第二巢	5	1.5	1	5	2018	6	10.61	104.4	2.2
1293	6	6.26	20	鳞翅目幼虫	1	4	2	2号岛第二巢	6	1.5	2	5	2018	6	10.61	104.4	2.2
1294	6	6.26	20	双翅目	1	3	2	2号岛第二巢	5	1.5	1	5	2018	6	10.61	104.4	2.2
1295	6	6.26	20	蠕虫	1	3	2	2号岛第二巢	6	1.5	2	5	2018	6	10.61	104.4	2.2
1296	6	6.26	20	未知	1	3	2	2号岛第二巢	5	1.5	1	5	2018	6	10.61	104.4	2.2
1297	6	6.26	20	蠕虫	1	3	2	2号岛第二巢	6	1.5	2	5	2018	6	10.61	104.4	2.2
1298	6	6.26	20	蠕虫	1	3	2	2号岛第二巢	5	1.5	1	5	2018	6	10.61	104.4	2.2
1299	6	6.26	20	蠕虫	1	2	2	2号岛第二巢	5	1.5	1	5	2018	6	10.61	104.4	2.2
1300	6	6.26	20	蠕虫	1	2	2	2号岛第二巢	5	1.5	1	5	2018	6	10.61	104.4	2.2
1301	6	6.26	20	未知	1	3	2	2号岛第二巢	5	1.5	1	5	2018	6	10.61	104.4	2.2
1302	6	6.26	20	鳞翅目	1	3	2	2号岛第二巢	6	1.5	2	5	2018	6	10.61	104.4	2.2
1303	6	6.26	20	未知	1	1	2	2号岛第二巢	5	1.5	1	5	2018	6	10.61	104.4	2.2
1304	6	6.26	20	未知	1	3	2	2号岛第二巢	6	1.5	2	5	2018	6	10.61	104.4	2.2
1305	6	6.26	20	鳞翅目幼虫	1	2	2	2号岛第二巢	5	1.5	1	5	2018	6	10.61	104.4	2.2
1306	6	6.26	20	鞘翅目幼虫	1	3	2	2号岛第二巢	5	1.5	1	5	2018	6	10.61	104.4	2.2
1307	6	6.26	20	未知	1	3	2	2号岛第二巢	5	1.5	1	5	2018	6	10.61	104.4	2.2
1308	6	6.26	20	鞘翅目	1	2	2	2号岛第二巢	6	1.5	2	5	2018	6	10.61	104.4	2.2
1309	6	6.26	20	膜翅目	1	2	2	2号岛第二巢	6	1.5	2	5	2018	6	10.61	104.4	2.2
1310	6	6.26	20	未知	1	3	2	2号岛第二巢	6	1.5	2	5	2018	6	10.61	104.4	2.2
1311	6	6.26	20	鳞翅目幼虫	1	3	2	2号岛第二巢	5	1.5	1	5	2018	6	10.61	104.4	2.2
1312	6	6.26	20	鳞翅目幼虫	1	3	2	2号岛第二巢	5	1.5	1	5	2018	6	10.61	104.4	2.2
1313	6	6.26	20	膜翅目	1	2	2	2号岛第二巢	6	1.5	2	5	2018	6	10.61	104.4	2.2
1314	6	6.26	20	鞘翅目幼虫	1	2	2	2号岛第二巢	6	1.5	2	5	2018	6	10.61	104.4	2.2
1315	6	6.26	20	鞘翅目幼虫	1	2	2	2号岛第二巢	6	1.5	2	5	2018	6	10.61	104.4	2.2
1316	6	6.26	20	未知	1	2	2	2号岛第二巢	6	1.5	2	5	2018	6	10.61	104.4	2.2
1317	6	6.26	20	未知	1	2	2	2号岛第二巢	6	1.5	2	5	2018	6	10.61	104.4	2.2
1318	6	6.26	20	膜翅目	1	2	2	2号岛第二巢	6	1.5	2	5	2018	6	10.61	104.4	2.2
1319	6	6.26	20	鞘翅目	1	3	2	2号岛第二巢	6	1.5	2	5	2018	6	10.61	104.4	2.2
1320	6	6.26	20	鳞翅目	1	2	2	2号岛第二巢	6	1.5	2	5	2018	6	10.61	104.4	2.2
1321	6	6.26	20	鞘翅目幼虫	1	2	2	2号岛第二巢	5	1.5	1	5	2018	6	10.61	104.4	2.2
1322	6	6.26	20	蛹	1	2	2	2号岛第二巢	6	1.5	2	5	2018	6	10.61	104.4	2.2
1323	6	6.26	31	鞘翅目	1	2	2	2号岛第二巢	6	1.5	2	5	2018	6	10.61	104.4	2.2
1324	6	6.26	31	蛹	1	2	2	2号岛第二巢	6	1.5	2	5	2018	6	10.61	104.4	2.2
1325	6	6.26	31	鼠肉	1	3	2	2号岛第二巢	6	1.5	2	5	2018	6	10.61	104.4	2.2
1326	6	6.26	31	蛹	1	2	2	2号岛第二巢	5	1.5	1	5	2018	6	10.61	104.4	2.2
1327	6	6.26	31	膜翅目	1	2	2	2号岛第二巢	6	1.5	2	5	2018	6	10.61	104.4	2.2
1328	6	6.26	31	鞘翅目幼虫	1	2	2	2号岛第二巢	5	1.5	1	5	2018	6	10.61	104.4	2.2
1329	6	6.26	31	蛹	1	2	2	2号岛第二巢	5	1.5	1	5	2018	6	10.61	104.4	2.2
1330	6	6.26	31	鞘翅目	1	2	2	2号岛第二巢	5	1.5	1	5	2018	6	10.61	104.4	2.2
1331	6	6.26	31	蛹	1	2	2	2号岛第二巢	5	1.5	1	5	2018	6	10.61	104.4	2.2
1332	6	6.26	31	未知	1	2	2	2号岛第二巢	6	1.5	2	5	2018	6	10.61	104.4	2.2
1333	6	6.26	31	未知	1	3	2	2号岛第二巢	6	1.5	2	5	2018	6	10.61	104.4	2.2
1334	6	6.26	31	鞘翅目	1	2	2	2号岛第二巢	5	1.5	1	5	2018	6	10.61	104.4	2.2
1335	6	6.26	31	鞘翅目幼虫	1	2	2	2号岛第二巢	5	1.5	1	5	2018	6	10.61	104.4	2.2
1336	6	6.26	31	鞘翅目幼虫	1	2	2	2号岛第二巢	6	1.5	2	5	2018	6	10.61	104.4	2.2
1337	6	6.26	31	蛹	1	2	2	2号岛第二巢	5	1.5	1	5	2018	6	10.61	104.4	2.2
1338	6	6.26	31	未知	1	2	2	2号岛第二巢	5	1.5	1	5	2018	6	10.61	104.4	2.2
1339	6	6.26	31	未知	1	2	2	2号岛第二巢	6	1.5	2	5	2018	6	10.61	104.4	2.2
1340	6	6.26	34	直翅目	1	2	2	2号岛第二巢	6	1.5	2	5	2018	6	10.61	104.4	2.2
1341	6	6.26	34	未知	1	2	2	2号岛第二巢	6	1.5	2	5	2018	6	10.61	104.4	2.2
1342	6	6.26	34	直翅目	1	2	2	2号岛第二巢	6	1.5	2	5	2018	6	10.61	104.4	2.2
1343	6	6.26	34	鞘翅目	1	2	2	2号岛第二巢	5	1.5	1	5	2018	6	10.61	104.4	2.2
1344	6	6.26	34	蠕虫	1	2	2	2号岛第二巢	5	1.5	1	5	2018	6	10.61	104.4	2.2
1345	6	6.26	34	蠕虫	1	2	2	2号岛第二巢	6	1.5	2	5	2018	6	10.61	104.4	2.2
1346	6	6.26	34	鞘翅目幼虫	1	2	2	2号岛第二巢	5	1.5	1	5	2018	6	10.61	104.4	2.2
1347	6	6.26	34	脉翅目	1	2	2	2号岛第二巢	5	1.5	1	5	2018	6	10.61	104.4	2.2
1348	6	6.26	34	鼠肉	1	2	2	2号岛第二巢	6	1.5	2	5	2018	6	10.61	104.4	2.2
1349	6	6.26	34	鼠肉	1	2	2	2号岛第二巢	5	1.5	1	5	2018	6	10.61	104.4	2.2
1350	6	6.26	34	未知	1	2	2	2号岛第二巢	6	1.5	2	5	2018	6	10.61	104.4	2.2
1351	6	6.26	34	未知	1	2	2	2号岛第二巢	6	1.5	2	5	2018	6	10.61	104.4	2.2
1352	6	6.26	34	未知	1	2	2	2号岛第二巢	5	1.5	1	5	2018	6	10.61	104.4	2.2
1353	6	6.26	34	未知	1	2	2	2号岛第二巢	6	1.5	2	5	2018	6	10.61	104.4	2.2
1354	6	6.26	34	鼠肉	1	3	2	2号岛第二巢	6	1.5	2	5	2018	6	10.61	104.4	2.2
1355	6	6.26	34	鼠肉	1	2	2	2号岛第二巢	6	1.5	2	5	2018	6	10.61	104.4	2.2
1356	6	6.26	34	鼠肉	1	2	2	2号岛第二巢	6	1.5	2	5	2018	6	10.61	104.4	2.2
1357	6	6.26	34	鼠肉	1	2	2	2号岛第二巢	6	1.5	2	5	2018	6	10.61	104.4	2.2
1359	6	6.27	13	鞘翅目幼虫	1	1	2	2号岛第二巢	7	1.5	2	4	2018	6	10.61	104.4	2.2
1360	6	6.27	13	鞘翅目幼虫	1	1	2	2号岛第二巢	6	1.5	1	4	2018	6	10.61	104.4	2.2
1361	6	6.27	13	鞘翅目幼虫	1	1	2	2号岛第二巢	6	1.5	1	4	2018	6	10.61	104.4	2.2
1362	6	6.27	13	鞘翅目幼虫	1	1	2	2号岛第二巢	7	1.5	2	4	2018	6	10.61	104.4	2.2
1363	6	6.27	13	鳞翅目幼虫	1	2	2	2号岛第二巢	7	1.5	2	4	2018	6	10.61	104.4	2.2
1365	6	6.27	13	直翅目	1	3	2	2号岛第二巢	7	1.5	2	4	2018	6	10.61	104.4	2.2
1366	6	6.27	13	蠕虫	1	2	2	2号岛第二巢	7	1.5	2	4	2018	6	10.61	104.4	2.2
1367	6	6.27	13	鞘翅目	1	2	2	2号岛第二巢	7	1.5	2	4	2018	6	10.61	104.4	2.2
1368	6	6.27	13	蛛形目	1	3	2	2号岛第二巢	7	1.5	2	4	2018	6	10.61	104.4	2.2
1370	6	6.27	16	蛹	1	3	2	2号岛第二巢	7	1.5	2	4	2018	6	10.61	104.4	2.2
1371	6	6.27	16	鞘翅目幼虫	1	4	2	2号岛第二巢	6	1.5	1	4	2018	6	10.61	104.4	2.2
1372	6	6.27	16	双翅目	1	3	2	2号岛第二巢	6	1.5	1	4	2018	6	10.61	104.4	2.2
1373	6	6.27	12	膜翅目	1	3	2	2号岛第二巢	6	1.5	1	4	2018	6	10.61	104.4	2.2
1374	6	6.27	12	鞘翅目	1	3	2	2号岛第二巢	7	1.5	2	4	2018	6	10.61	104.4	2.2
1375	6	6.27	12	鞘翅目	1	3	2	2号岛第二巢	6	1.5	1	4	2018	6	10.61	104.4	2.2
1376	6	6.27	12	鳞翅目幼虫	1	2	2	2号岛第二巢	6	1.5	1	4	2018	6	10.61	104.4	2.2
1377	6	6.27	12	直翅目	1	3	2	2号岛第二巢	6	1.5	1	4	2018	6	10.61	104.4	2.2
1378	6	6.27	12	鳞翅目幼虫	1	2	2	2号岛第二巢	6	1.5	1	4	2018	6	10.61	104.4	2.2
1379	6	6.27	12	双翅目	1	3	2	2号岛第二巢	7	1.5	2	4	2018	6	10.61	104.4	2.2
1380	6	6.27	12	广翅目	1	2	2	2号岛第二巢	6	1.5	1	4	2018	6	10.61	104.4	2.2
1381	6	6.27	12	鞘翅目	1	2	2	2号岛第二巢	7	1.5	2	4	2018	6	10.61	104.4	2.2
1382	6	6.27	14	膜翅目	1	3	2	2号岛第二巢	6	1.5	1	4	2018	6	10.61	104.4	2.2
1383	6	6.27	14	鞘翅目	1	2	2	2号岛第二巢	7	1.5	2	4	2018	6	10.61	104.4	2.2
1384	6	6.27	14	鳞翅目幼虫	1	3	2	2号岛第二巢	6	1.5	1	4	2018	6	10.61	104.4	2.2
1385	6	6.27	14	蛹	1	2	2	2号岛第二巢	6	1.5	1	4	2018	6	10.61	104.4	2.2
1386	6	6.27	14	直翅目	1	2	2	2号岛第二巢	6	1.5	1	4	2018	6	10.61	104.4	2.2
1387	6	6.27	14	蛹	1	3	2	2号岛第二巢	7	1.5	2	4	2018	6	10.61	104.4	2.2
1388	6	6.27	14	膜翅目	1	3	2	2号岛第二巢	7	1.5	2	4	2018	6	10.61	104.4	2.2
1389	6	6.27	14	鳞翅目幼虫	1	3	2	2号岛第二巢	7	1.5	2	4	2018	6	10.61	104.4	2.2
1390	6	6.27	14	鞘翅目幼虫	1	3	2	2号岛第二巢	6	1.5	1	4	2018	6	10.61	104.4	2.2
1391	6	6.27	14	鞘翅目	1	2	2	2号岛第二巢	7	1.5	2	4	2018	6	10.61	104.4	2.2
1392	6	6.27	14	鳞翅目幼虫	1	2	2	2号岛第二巢	6	1.5	1	4	2018	6	10.61	104.4	2.2
1393	6	6.27	14	鳞翅目幼虫	1	2	2	2号岛第二巢	7	1.5	2	4	2018	6	10.61	104.4	2.2
1394	6	6.27	14	鳞翅目幼虫	1	2	2	2号岛第二巢	6	1.5	1	4	2018	6	10.61	104.4	2.2
1395	6	6.27	14	鞘翅目	1	2	2	2号岛第二巢	6	1.5	1	4	2018	6	10.61	104.4	2.2
1396	6	6.27	14	膜翅目	2	2	2	2号岛第二巢	7	1.5	2	4	2018	6	10.61	104.4	2.2
1397	6	6.27	14	蛹	1	2	2	2号岛第二巢	6	1.5	1	4	2018	6	10.61	104.4	2.2
1398	6	6.27	14	双翅目	1	3	2	2号岛第二巢	6	1.5	1	4	2018	6	10.61	104.4	2.2
1399	6	6.27	14	鞘翅目	1	2	2	2号岛第二巢	7	1.5	2	4	2018	6	10.61	104.4	2.2
1400	6	6.27	17	鳞翅目幼虫	1	2	2	2号岛第二巢	7	1.5	2	4	2018	6	10.61	104.4	2.2
1401	6	6.27	17	广翅目	1	2	2	2号岛第二巢	7	1.5	2	4	2018	6	10.61	104.4	2.2
1402	6	6.27	17	直翅目	1	3	2	2号岛第二巢	6	1.5	1	4	2018	6	10.61	104.4	2.2
1403	6	6.27	17	直翅目	1	2	2	2号岛第二巢	6	1.5	1	4	2018	6	10.61	104.4	2.2
1404	6	6.27	17	鳞翅目幼虫	1	2	2	2号岛第二巢	7	1.5	2	4	2018	6	10.61	104.4	2.2
1405	6	6.27	17	广翅目	1	2	2	2号岛第二巢	6	1.5	1	4	2018	6	10.61	104.4	2.2
1406	6	6.27	17	鞘翅目	1	2	2	2号岛第二巢	6	1.5	1	4	2018	6	10.61	104.4	2.2
1407	6	6.27	17	鞘翅目	1	2	2	2号岛第二巢	7	1.5	2	4	2018	6	10.61	104.4	2.2
1408	6	6.27	17	鞘翅目幼虫	1	3	2	2号岛第二巢	7	1.5	2	4	2018	6	10.61	104.4	2.2
1409	6	6.27	17	直翅目	1	3	2	2号岛第二巢	7	1.5	2	4	2018	6	10.61	104.4	2.2
1410	6	6.27	17	膜翅目	1	3	2	2号岛第二巢	7	1.5	2	4	2018	6	10.61	104.4	2.2
1411	6	6.27	17	蛹	1	2	2	2号岛第二巢	7	1.5	2	4	2018	6	10.61	104.4	2.2
1412	6	6.27	17	膜翅目	1	2	2	2号岛第二巢	6	1.5	1	4	2018	6	10.61	104.4	2.2
1413	6	6.27	17	鞘翅目	1	2	2	2号岛第二巢	7	1.5	2	4	2018	6	10.61	104.4	2.2
1414	6	6.27	24	鞘翅目	1	2	2	2号岛第二巢	7	1.5	2	4	2018	6	10.61	104.4	2.2
1415	6	6.27	24	膜翅目	1	2	2	2号岛第二巢	7	1.5	2	4	2018	6	10.61	104.4	2.2
1416	6	6.27	24	鳞翅目幼虫	1	2	2	2号岛第二巢	7	1.5	2	4	2018	6	10.61	104.4	2.2
1417	6	6.27	24	蛋壳	1	2	2	2号岛第二巢	6	1.5	1	4	2018	6	10.61	104.4	2.2
1418	6	6.27	24	鞘翅目	1	2	2	2号岛第二巢	7	1.5	2	4	2018	6	10.61	104.4	2.2
1419	6	6.27	24	鞘翅目	1	2	2	2号岛第二巢	7	1.5	2	4	2018	6	10.61	104.4	2.2
1420	6	6.27	24	鳞翅目幼虫	1	2	2	2号岛第二巢	7	1.5	2	4	2018	6	10.61	104.4	2.2
1421	6	6.27	24	鳞翅目幼虫	1	2	2	2号岛第二巢	6	1.5	1	4	2018	6	10.61	104.4	2.2
1422	6	6.27	24	膜翅目	1	2	2	2号岛第二巢	6	1.5	1	4	2018	6	10.61	104.4	2.2
1423	6	6.27	24	膜翅目	1	2	2	2号岛第二巢	7	1.5	2	4	2018	6	10.61	104.4	2.2
1424	6	6.27	24	膜翅目	1	2	2	2号岛第二巢	7	1.5	2	4	2018	6	10.61	104.4	2.2
1425	6	6.27	29	广翅目	1	2	2	2号岛第二巢	7	1.5	2	4	2018	6	10.61	104.4	2.2
1426	6	6.27	29	蠕虫	1	3	2	2号岛第二巢	7	1.5	2	4	2018	6	10.61	104.4	2.2
1427	6	6.27	29	直翅目	1	3	2	2号岛第二巢	6	1.5	1	4	2018	6	10.61	104.4	2.2
1428	6	6.27	29	蜥蜴	1	3	2	2号岛第二巢	6	1.5	1	4	2018	6	10.61	104.4	2.2
1429	6	6.27	29	鳞翅目幼虫	1	2	2	2号岛第二巢	7	1.5	2	4	2018	6	10.61	104.4	2.2
1430	6	6.27	29	蛹	1	2	2	2号岛第二巢	6	1.5	1	4	2018	6	10.61	104.4	2.2
1431	6	6.27	29	蛹	1	2	2	2号岛第二巢	7	1.5	2	4	2018	6	10.61	104.4	2.2
1432	6	6.27	29	广翅目	1	3	2	2号岛第二巢	6	1.5	1	4	2018	6	10.61	104.4	2.2
1433	6	6.27	29	蛹	1	3	2	2号岛第二巢	7	1.5	2	4	2018	6	10.61	104.4	2.2
1434	6	6.27	29	未知	1	2	2	2号岛第二巢	6	1.5	1	4	2018	6	10.61	104.4	2.2
1435	6	6.27	29	未知	1	3	2	2号岛第二巢	6	1.5	1	4	2018	6	10.61	104.4	2.2
1436	6	6.27	22	鞘翅目	1	3	2	2号岛第二巢	6	1.5	1	4	2018	6	10.61	104.4	2.2
1437	6	6.27	22	鞘翅目	1	3	2	2号岛第二巢	6	1.5	1	4	2018	6	10.61	104.4	2.2
1438	6	6.27	22	半翅目	1	2	2	2号岛第二巢	7	1.5	2	4	2018	6	10.61	104.4	2.2
1439	6	6.27	22	半翅目	1	2	2	2号岛第二巢	7	1.5	2	4	2018	6	10.61	104.4	2.2
1440	6	6.27	22	鞘翅目	1	2	2	2号岛第二巢	6	1.5	1	4	2018	6	10.61	104.4	2.2
1441	6	6.27	22	鞘翅目	1	5	2	2号岛第二巢	6	1.5	1	4	2018	6	10.61	104.4	2.2
1442	6	6.27	22	鞘翅目幼虫	1	3	2	2号岛第二巢	7	1.5	2	4	2018	6	10.61	104.4	2.2
1443	6	6.27	22	未知	1	3	2	2号岛第二巢	7	1.5	2	4	2018	6	10.61	104.4	2.2
1444	6	6.28	22	鳞翅目幼虫	1	1	2	2号岛第二巢	7	1.5	1	4	2018	6	10.61	104.4	2.2
1445	6	6.28	22	蛹	1	1	2	2号岛第二巢	7	1.5	1	4	2018	6	10.61	104.4	2.2
1446	6	6.28	22	鼠肉	1	2	2	2号岛第二巢	7	1.5	1	4	2018	6	10.61	104.4	2.2
1447	6	6.28	22	鼠肉	1	2	2	2号岛第二巢	8	1.5	2	4	2018	6	10.61	104.4	2.2
1448	6	6.28	22	鼠肉	1	2	2	2号岛第二巢	8	1.5	2	4	2018	6	10.61	104.4	2.2
1449	6	6.28	22	鼠肉	1	2	2	2号岛第二巢	7	1.5	1	4	2018	6	10.61	104.4	2.2
1450	6	6.28	22	膜翅目	1	2	2	2号岛第二巢	7	1.5	1	4	2018	6	10.61	104.4	2.2
1451	6	6.28	22	膜翅目	1	2	2	2号岛第二巢	7	1.5	1	4	2018	6	10.61	104.4	2.2
1452	6	6.28	22	鼠肉	1	2	2	2号岛第二巢	7	1.5	1	4	2018	6	10.61	104.4	2.2
1453	6	6.28	22	鼠肉	1	2	2	2号岛第二巢	7	1.5	1	4	2018	6	10.61	104.4	2.2
1454	6	6.28	12	鼠肉	1	2	2	2号岛第二巢	8	1.5	2	4	2018	6	10.61	104.4	2.2
1455	6	6.28	12	鼠肉	1	1	2	2号岛第二巢	7	1.5	1	4	2018	6	10.61	104.4	2.2
1456	6	6.28	12	鞘翅目幼虫	1	2	2	2号岛第二巢	7	1.5	1	4	2018	6	10.61	104.4	2.2
1457	6	6.28	10	鳞翅目幼虫	1	2	2	2号岛第二巢	8	1.5	2	4	2018	6	10.61	104.4	2.2
1458	6	6.28	10	鳞翅目幼虫	1	3	2	2号岛第二巢	7	1.5	1	4	2018	6	10.61	104.4	2.2
1459	6	6.28	10	蛛形目	1	3	2	2号岛第二巢	8	1.5	2	4	2018	6	10.61	104.4	2.2
1460	6	6.28	22	未知	1	3	2	2号岛第二巢	7	1.5	1	4	2018	6	10.61	104.4	2.2
1461	6	6.28	22	鞘翅目	1	3	2	2号岛第二巢	8	1.5	2	4	2018	6	10.61	104.4	2.2
1462	6	6.28	22	直翅目	1	2	2	2号岛第二巢	7	1.5	1	4	2018	6	10.61	104.4	2.2
1463	6	6.28	22	蛹	1	2	2	2号岛第二巢	8	1.5	2	4	2018	6	10.61	104.4	2.2
1464	6	6.28	22	蛹	1	2	2	2号岛第二巢	7	1.5	1	4	2018	6	10.61	104.4	2.2
1465	6	6.28	22	蠕虫	1	2	2	2号岛第二巢	7	1.5	1	4	2018	6	10.61	104.4	2.2
1466	6	6.28	21	鞘翅目幼虫	1	4	2	2号岛第二巢	8	1.5	2	4	2018	6	10.61	104.4	2.2
1467	6	6.28	21	膜翅目	1	3	2	2号岛第二巢	8	1.5	2	4	2018	6	10.61	104.4	2.2
1468	6	6.28	21	鳞翅目幼虫	1	4	2	2号岛第二巢	8	1.5	2	4	2018	6	10.61	104.4	2.2
1469	6	6.28	21	鳞翅目	1	3	2	2号岛第二巢	7	1.5	1	4	2018	6	10.61	104.4	2.2
1470	6	6.28	21	鳞翅目幼虫	1	2	2	2号岛第二巢	7	1.5	1	4	2018	6	10.61	104.4	2.2
1471	6	6.28	21	膜翅目	1	3	2	2号岛第二巢	7	1.5	1	4	2018	6	10.61	104.4	2.2
1472	6	6.28	21	鳞翅目幼虫	1	3	2	2号岛第二巢	8	1.5	2	4	2018	6	10.61	104.4	2.2
1473	6	6.28	21	脉翅目	1	2	2	2号岛第二巢	7	1.5	1	4	2018	6	10.61	104.4	2.2
1474	6	6.28	21	鳞翅目幼虫	1	2	2	2号岛第二巢	8	1.5	2	4	2018	6	10.61	104.4	2.2
1475	6	6.28	21	脉翅目	1	2	2	2号岛第二巢	7	1.5	1	4	2018	6	10.61	104.4	2.2
1476	6	6.28	21	双翅目	1	2	2	2号岛第二巢	8	1.5	2	4	2018	6	10.61	104.4	2.2
1477	6	6.28	21	蛹	1	2	2	2号岛第二巢	7	1.5	1	4	2018	6	10.61	104.4	2.2
1478	6	6.28	13	未知	1	2	2	2号岛第二巢	8	1.5	2	4	2018	6	10.61	104.4	2.2
1479	6	6.28	13	蛹	1	3	2	2号岛第二巢	7	1.5	1	4	2018	6	10.61	104.4	2.2
1480	6	6.28	13	蛹	1	3	2	2号岛第二巢	7	1.5	1	4	2018	6	10.61	104.4	2.2
1481	6	6.28	13	鳞翅目幼虫	1	4	2	2号岛第二巢	7	1.5	1	4	2018	6	10.61	104.4	2.2
1482	6	6.28	13	蛹	1	3	2	2号岛第二巢	8	1.5	2	4	2018	6	10.61	104.4	2.2
1483	6	6.28	13	蛹	1	4	2	2号岛第二巢	8	1.5	2	4	2018	6	10.61	104.4	2.2
1484	6	6.28	27	蜥蜴	1	3	2	2号岛第二巢	8	1.5	2	4	2018	6	10.61	104.4	2.2
1485	6	6.28	27	鳞翅目幼虫	1	3	2	2号岛第二巢	7	1.5	1	4	2018	6	10.61	104.4	2.2
1486	6	6.28	27	鞘翅目	1	3	2	2号岛第二巢	8	1.5	2	4	2018	6	10.61	104.4	2.2
1487	6	6.28	27	未知	1	2	2	2号岛第二巢	8	1.5	2	4	2018	6	10.61	104.4	2.2
1488	6	6.28	27	蜥蜴	1	2	2	2号岛第二巢	8	1.5	2	4	2018	6	10.61	104.4	2.2
1489	6	6.28	27	鞘翅目	1	2	2	2号岛第二巢	7	1.5	1	4	2018	6	10.61	104.4	2.2
1490	6	6.28	27	蠕虫	1	2	2	2号岛第二巢	7	1.5	1	4	2018	6	10.61	104.4	2.2
1491	6	6.28	27	膜翅目	1	2	2	2号岛第二巢	8	1.5	2	4	2018	6	10.61	104.4	2.2
1492	6	6.28	27	鳞翅目幼虫	1	2	2	2号岛第二巢	7	1.5	1	4	2018	6	10.61	104.4	2.2
1493	6	6.28	27	蛹	1	3	2	2号岛第二巢	7	1.5	1	4	2018	6	10.61	104.4	2.2
1494	6	6.28	27	膜翅目	1	2	2	2号岛第二巢	7	1.5	1	4	2018	6	10.61	104.4	2.2
1495	6	6.28	27	膜翅目	1	2	2	2号岛第二巢	7	1.5	1	4	2018	6	10.61	104.4	2.2
1496	6	6.28	27	膜翅目	2	2	2	2号岛第二巢	8	1.5	2	4	2018	6	10.61	104.4	2.2
1497	6	6.28	27	鞘翅目	1	2	2	2号岛第二巢	7	1.5	1	4	2018	6	10.61	104.4	2.2
1498	6	6.28	27	鳞翅目幼虫	1	2	2	2号岛第二巢	8	1.5	2	4	2018	6	10.61	104.4	2.2
1499	6	6.28	27	膜翅目	1	2	2	2号岛第二巢	7	1.5	1	4	2018	6	10.61	104.4	2.2
1500	6	6.28	9	鳞翅目幼虫	1	3	2	2号岛第二巢	8	1.5	2	4	2018	6	10.61	104.4	2.2
1501	6	6.28	9	脉翅目	1	3	2	2号岛第二巢	8	1.5	2	4	2018	6	10.61	104.4	2.2
1502	6	6.28	9	鞘翅目幼虫	1	2	2	2号岛第二巢	7	1.5	1	4	2018	6	10.61	104.4	2.2
1503	7	7.1	18	鞘翅目	1	2	2	2号岛第二巢	11	1.5	2	4	2018	7	13.68	122.7	2.1
1504	7	7.1	18	膜翅目	1	2	2	2号岛第二巢	11	1.5	2	4	2018	7	13.68	122.7	2.1
1505	7	7.1	18	鸟肉	1	2	2	2号岛第二巢	11	1.5	2	4	2018	7	13.68	122.7	2.1
1506	7	7.1	18	双翅目	1	3	2	2号岛第二巢	10	1.5	1	4	2018	7	13.68	122.7	2.1
1507	7	7.1	18	蛹	1	4	2	2号岛第二巢	11	1.5	2	4	2018	7	13.68	122.7	2.1
1508	7	7.1	18	双翅目	1	4	2	2号岛第二巢	10	1.5	1	4	2018	7	13.68	122.7	2.1
1509	7	7.1	35	膜翅目	1	3	2	2号岛第二巢	10	1.5	1	4	2018	7	13.68	122.7	2.1
1510	7	7.1	35	蛹	1	3	2	2号岛第二巢	11	1.5	2	4	2018	7	13.68	122.7	2.1
1511	7	7.1	35	鞘翅目	1	2	2	2号岛第二巢	11	1.5	2	4	2018	7	13.68	122.7	2.1
1512	7	7.1	35	广翅目	1	3	2	2号岛第二巢	10	1.5	1	4	2018	7	13.68	122.7	2.1
1513	7	7.1	35	直翅目	1	3	2	2号岛第二巢	10	1.5	1	4	2018	7	13.68	122.7	2.1
1514	7	7.1	35	膜翅目	1	3	2	2号岛第二巢	10	1.5	1	4	2018	7	13.68	122.7	2.1
1515	7	7.1	35	蛹	1	3	2	2号岛第二巢	11	1.5	2	4	2018	7	13.68	122.7	2.1
1516	7	7.1	35	单向蚓目	1	3	2	2号岛第二巢	11	1.5	2	4	2018	7	13.68	122.7	2.1
1517	7	7.1	35	直翅目	1	3	2	2号岛第二巢	10	1.5	1	4	2018	7	13.68	122.7	2.1
1518	7	7.1	35	直翅目	1	4	2	2号岛第二巢	10	1.5	1	4	2018	7	13.68	122.7	2.1
1519	7	7.1	35	双翅目	1	3	2	2号岛第二巢	11	1.5	2	4	2018	7	13.68	122.7	2.1
1520	7	7.1	35	鞘翅目	1	3	2	2号岛第二巢	10	1.5	1	4	2018	7	13.68	122.7	2.1
1521	7	7.1	35	双翅目	1	2	2	2号岛第二巢	11	1.5	2	4	2018	7	13.68	122.7	2.1
1522	7	7.1	35	鞘翅目	1	2	2	2号岛第二巢	10	1.5	1	4	2018	7	13.68	122.7	2.1
1523	7	7.1	35	双翅目	1	3	2	2号岛第二巢	10	1.5	1	4	2018	7	13.68	122.7	2.1
1524	7	7.1	35	鞘翅目	1	3	2	2号岛第二巢	11	1.5	2	4	2018	7	13.68	122.7	2.1
1525	7	7.1	35	未知	1	2	2	2号岛第二巢	10	1.5	1	4	2018	7	13.68	122.7	2.1
1526	7	7.1	35	双翅目	1	2	2	2号岛第二巢	11	1.5	2	4	2018	7	13.68	122.7	2.1
1527	7	7.1	35	蛹	1	2	2	2号岛第二巢	11	1.5	2	4	2018	7	13.68	122.7	2.1
1528	7	7.1	35	膜翅目	1	2	2	2号岛第二巢	10	1.5	1	4	2018	7	13.68	122.7	2.1
1529	7	7.1	35	膜翅目	1	2	2	2号岛第二巢	10	1.5	1	4	2018	7	13.68	122.7	2.1
1530	7	7.1	13	未知	1	2	2	2号岛第二巢	11	1.5	2	4	2018	7	13.68	122.7	2.1
1531	7	7.1	13	广翅目	1	2	2	2号岛第二巢	11	1.5	2	4	2018	7	13.68	122.7	2.1
1532	7	7.1	13	膜翅目	1	1	2	2号岛第二巢	11	1.5	2	4	2018	7	13.68	122.7	2.1
1533	7	7.1	13	鳞翅目幼虫	1	3	2	2号岛第二巢	10	1.5	1	4	2018	7	13.68	122.7	2.1
1534	7	7.1	13	鞘翅目	1	2	2	2号岛第二巢	11	1.5	2	4	2018	7	13.68	122.7	2.1
1535	7	7.1	13	广翅目	1	3	2	2号岛第二巢	10	1.5	1	4	2018	7	13.68	122.7	2.1
1536	7	7.1	27	蜻蜓目	1	2	2	2号岛第二巢	11	1.5	2	4	2018	7	13.68	122.7	2.1
1537	7	7.1	27	鳞翅目幼虫	1	1	2	2号岛第二巢	10	1.5	1	4	2018	7	13.68	122.7	2.1
1538	7	7.1	27	膜翅目	1	3	2	2号岛第二巢	10	1.5	1	4	2018	7	13.68	122.7	2.1
1539	7	7.1	27	蛛形目	1	3	2	2号岛第二巢	11	1.5	2	4	2018	7	13.68	122.7	2.1
1540	7	7.1	27	未知	1	3	2	2号岛第二巢	10	1.5	1	4	2018	7	13.68	122.7	2.1
1541	7	7.1	27	广翅目	1	3	2	2号岛第二巢	10	1.5	1	4	2018	7	13.68	122.7	2.1
1542	7	7.1	27	双翅目	1	2	2	2号岛第二巢	11	1.5	2	4	2018	7	13.68	122.7	2.1
1543	7	7.1	27	膜翅目	1	2	2	2号岛第二巢	10	1.5	1	4	2018	7	13.68	122.7	2.1
1544	7	7.1	27	双翅目	1	2	2	2号岛第二巢	11	1.5	2	4	2018	7	13.68	122.7	2.1
1545	7	7.1	27	广翅目	1	3	2	2号岛第二巢	11	1.5	2	4	2018	7	13.68	122.7	2.1
1546	7	7.1	27	膜翅目	1	3	2	2号岛第二巢	11	1.5	2	4	2018	7	13.68	122.7	2.1
1547	7	7.1	27	膜翅目	1	3	2	2号岛第二巢	11	1.5	2	4	2018	7	13.68	122.7	2.1
1548	7	7.1	27	膜翅目	1	2	2	2号岛第二巢	10	1.5	1	4	2018	7	13.68	122.7	2.1
1549	7	7.1	27	膜翅目	1	2	2	2号岛第二巢	11	1.5	2	4	2018	7	13.68	122.7	2.1
1550	7	7.1	27	膜翅目	1	2	2	2号岛第二巢	10	1.5	1	4	2018	7	13.68	122.7	2.1
1551	7	7.1	27	双翅目	1	2	2	2号岛第二巢	10	1.5	1	4	2018	7	13.68	122.7	2.1
1552	7	7.1	27	鞘翅目	1	2	2	2号岛第二巢	11	1.5	2	4	2018	7	13.68	122.7	2.1
1553	7	7.1	27	膜翅目	1	3	2	2号岛第二巢	10	1.5	1	4	2018	7	13.68	122.7	2.1
1554	7	7.1	27	膜翅目	1	3	2	2号岛第二巢	10	1.5	1	4	2018	7	13.68	122.7	2.1
1555	7	7.1	11	膜翅目	1	2	2	2号岛第二巢	11	1.5	2	4	2018	7	13.68	122.7	2.1
1556	7	7.1	11	膜翅目	1	2	2	2号岛第二巢	11	1.5	2	4	2018	7	13.68	122.7	2.1
1557	7	7.1	11	蜻蜓目	1	2	2	2号岛第二巢	10	1.5	1	4	2018	7	13.68	122.7	2.1
1558	7	7.1	11	蛛形目	1	3	2	2号岛第二巢	11	1.5	2	4	2018	7	13.68	122.7	2.1
1559	7	7.1	11	蛹	1	3	2	2号岛第二巢	11	1.5	2	4	2018	7	13.68	122.7	2.1
1560	7	7.1	11	蜥蜴	1	3	2	2号岛第二巢	10	1.5	1	4	2018	7	13.68	122.7	2.1
1561	7	7.1	11	鞘翅目	1	3	2	2号岛第二巢	11	1.5	2	4	2018	7	13.68	122.7	2.1
1562	7	7.1	16	鞘翅目	1	2	2	2号岛第二巢	11	1.5	2	4	2018	7	13.68	122.7	2.1
1563	7	7.1	16	鳞翅目幼虫	1	3	2	2号岛第二巢	11	1.5	2	4	2018	7	13.68	122.7	2.1
1564	7	7.1	16	蜥蜴	1	2	2	2号岛第二巢	10	1.5	1	4	2018	7	13.68	122.7	2.1
1565	7	7.1	15	膜翅目	1	4	2	2号岛第二巢	10	1.5	1	4	2018	7	13.68	122.7	2.1
1566	7	7.1	15	膜翅目	1	2	2	2号岛第二巢	11	1.5	2	4	2018	7	13.68	122.7	2.1
1567	7	7.1	15	蛹	1	3	2	2号岛第二巢	11	1.5	2	4	2018	7	13.68	122.7	2.1
1568	7	7.1	15	鳞翅目幼虫	1	3	2	2号岛第二巢	10	1.5	1	4	2018	7	13.68	122.7	2.1
1569	7	7.1	15	未知	1	3	2	2号岛第二巢	11	1.5	2	4	2018	7	13.68	122.7	2.1
1570	7	7.1	15	膜翅目	1	2	2	2号岛第二巢	11	1.5	2	4	2018	7	13.68	122.7	2.1
1571	7	7.1	15	膜翅目	1	3	2	2号岛第二巢	10	1.5	1	4	2018	7	13.68	122.7	2.1
2337	6	6.2	4	直翅目	1	3	332	332第一巢		0.5	2	4	2018	6	10.61	104.4	2.2
2338	6	6.2	7	直翅目	1	3	332	332第一巢	6	0.5	2	4	2018	6	10.61	104.4	2.2
2339	6	6.2	7	直翅目	1	3	332	332第一巢	6	0.5	2	4	2018	6	10.61	104.4	2.2
2340	6	6.2	6	鞘翅目	1	2	332	332第一巢	6	0.5	2	4	2018	6	10.61	104.4	2.2
2341	6	6.2	6	鳞翅目幼虫	1	2	332	332第一巢	6	0.5	2	4	2018	6	10.61	104.4	2.2
2342	6	6.2	6	未知	1	3	332	332第一巢	6	0.5	2	4	2018	6	10.61	104.4	2.2
2343	6	6.2	6	直翅目	1	3	332	332第一巢	6	0.5	2	4	2018	6	10.61	104.4	2.2
2344	6	6.2	8	鞘翅目幼虫	1	4	332	332第一巢	6	0.5	2	4	2018	6	10.61	104.4	2.2
2345	6	6.2	5	鳞翅目幼虫	1	3	332	332第一巢	6	0.5	2	4	2018	6	10.61	104.4	2.2
2346	6	6.2	5	蛋壳	1	3	332	332第一巢	6	0.5	2	4	2018	6	10.61	104.4	2.2
2347	6	6.22	11	膜翅目	1	2	332	332第一巢	8	0.5	2	4	2018	6	10.61	104.4	2.2
2348	6	6.22	11	膜翅目	3	2	332	332第一巢	8	0.5	2	4	2018	6	10.61	104.4	2.2
2349	6	6.22	11	膜翅目	1	2	332	332第一巢	8	0.5	2	4	2018	6	10.61	104.4	2.2
2350	6	6.22	11	膜翅目	1	2	332	332第一巢	8	0.5	2	4	2018	6	10.61	104.4	2.2
2351	6	6.22	11	双翅目	1	2	332	332第一巢	8	0.5	2	4	2018	6	10.61	104.4	2.2
2352	6	6.22	11	鞘翅目	1	3	332	332第一巢	8	0.5	2	4	2018	6	10.61	104.4	2.2
2353	6	6.22	11	膜翅目	1	3	332	332第一巢	8	0.5	2	4	2018	6	10.61	104.4	2.2
2354	6	6.22	11	鞘翅目	1	3	332	332第一巢	8	0.5	2	4	2018	6	10.61	104.4	2.2
2355	6	6.22	11	直翅目	1	2	332	332第一巢	8	0.5	2	4	2018	6	10.61	104.4	2.2
2356	6	6.22	11	鳞翅目幼虫	1	2	332	332第一巢	8	0.5	2	4	2018	6	10.61	104.4	2.2
2357	6	6.22	25	膜翅目	1	2	332	332第一巢	8	0.5	2	4	2018	6	10.61	104.4	2.2
2358	6	6.22	25	膜翅目	1	2	332	332第一巢	8	0.5	2	4	2018	6	10.61	104.4	2.2
2359	6	6.22	25	未知	1	2	332	332第一巢	8	0.5	2	4	2018	6	10.61	104.4	2.2
2360	6	6.22	25	鳞翅目幼虫	1	2	332	332第一巢	8	0.5	2	4	2018	6	10.61	104.4	2.2
2361	6	6.22	25	鳞翅目幼虫	1	2	332	332第一巢	8	0.5	2	4	2018	6	10.61	104.4	2.2
2362	6	6.22	25	鞘翅目	1	2	332	332第一巢	8	0.5	2	4	2018	6	10.61	104.4	2.2
2363	6	6.22	25	鞘翅目	1	2	332	332第一巢	8	0.5	2	4	2018	6	10.61	104.4	2.2
2364	6	6.22	25	膜翅目	1	2	332	332第一巢	8	0.5	2	4	2018	6	10.61	104.4	2.2
2365	6	6.22	25	直翅目	1	2	332	332第一巢	8	0.5	2	4	2018	6	10.61	104.4	2.2
2366	6	6.22	25	直翅目	1	2	332	332第一巢	8	0.5	2	4	2018	6	10.61	104.4	2.2
2367	6	6.22	25	蛹	1	2	332	332第一巢	8	0.5	2	4	2018	6	10.61	104.4	2.2
2368	6	6.22	25	广翅目	1	2	332	332第一巢	8	0.5	2	4	2018	6	10.61	104.4	2.2
2369	6	6.22	17	鞘翅目幼虫	1	2	332	332第一巢	8	0.5	2	4	2018	6	10.61	104.4	2.2
2370	6	6.22	17	膜翅目	1	2	332	332第一巢	8	0.5	2	4	2018	6	10.61	104.4	2.2
2371	6	6.22	17	鳞翅目幼虫	1	2	332	332第一巢	8	0.5	2	4	2018	6	10.61	104.4	2.2
2372	6	6.22	17	鞘翅目幼虫	1	2	332	332第一巢	8	0.5	2	4	2018	6	10.61	104.4	2.2
2373	6	6.22	17	鞘翅目幼虫	1	2	332	332第一巢	8	0.5	2	4	2018	6	10.61	104.4	2.2
2374	6	6.22	17	鳞翅目幼虫	1	2	332	332第一巢	8	0.5	2	4	2018	6	10.61	104.4	2.2
2375	6	6.22	17	半翅目	1	2	332	332第一巢	8	0.5	2	4	2018	6	10.61	104.4	2.2
2376	6	6.22	17	半翅目	1	2	332	332第一巢	8	0.5	2	4	2018	6	10.61	104.4	2.2
2377	6	6.22	17	鞘翅目幼虫	1	2	332	332第一巢	8	0.5	2	4	2018	6	10.61	104.4	2.2
2378	6	6.22	17	鞘翅目	1	2	332	332第一巢	8	0.5	2	4	2018	6	10.61	104.4	2.2
2379	6	6.22	17	半翅目	1	2	332	332第一巢	8	0.5	2	4	2018	6	10.61	104.4	2.2
2380	6	6.22	14	鞘翅目	1	2	332	332第一巢	8	0.5	2	4	2018	6	10.61	104.4	2.2
2381	6	6.22	14	鞘翅目	1	2	332	332第一巢	8	0.5	2	4	2018	6	10.61	104.4	2.2
2382	6	6.22	14	未知	1	2	332	332第一巢	8	0.5	2	4	2018	6	10.61	104.4	2.2
2383	6	6.22	14	鞘翅目	1	2	332	332第一巢	8	0.5	2	4	2018	6	10.61	104.4	2.2
2384	6	6.22	14	未知	1	2	332	332第一巢	8	0.5	2	4	2018	6	10.61	104.4	2.2
2385	6	6.22	14	蛛形目	1	2	332	332第一巢	8	0.5	2	4	2018	6	10.61	104.4	2.2
2386	6	6.22	14	膜翅目	1	2	332	332第一巢	8	0.5	2	4	2018	6	10.61	104.4	2.2
2387	6	6.22	14	未知	1	2	332	332第一巢	8	0.5	2	4	2018	6	10.61	104.4	2.2
2388	6	6.22	14	未知	1	2	332	332第一巢	8	0.5	2	4	2018	6	10.61	104.4	2.2
2389	6	6.22	9	未知	1	2	332	332第一巢	8	0.5	2	4	2018	6	10.61	104.4	2.2
2390	6	6.22	9	未知	1	2	332	332第一巢	8	0.5	2	4	2018	6	10.61	104.4	2.2
2391	6	6.22	9	直翅目	1	2	332	332第一巢	8	0.5	2	4	2018	6	10.61	104.4	2.2
2392	6	6.22	9	鞘翅目	1	2	332	332第一巢	8	0.5	2	4	2018	6	10.61	104.4	2.2
2393	6	6.22	9	鞘翅目幼虫	1	2	332	332第一巢	8	0.5	2	4	2018	6	10.61	104.4	2.2
2394	6	6.22	12	鳞翅目	1	3	332	332第一巢	8	0.5	2	4	2018	6	10.61	104.4	2.2
2395	6	6.22	12	鞘翅目幼虫	1	2	332	332第一巢	8	0.5	2	4	2018	6	10.61	104.4	2.2
2396	6	6.22	12	鞘翅目	1	2	332	332第一巢	8	0.5	2	4	2018	6	10.61	104.4	2.2
2397	6	6.22	12	膜翅目	1	2	332	332第一巢	8	0.5	2	4	2018	6	10.61	104.4	2.2
2398	6	6.22	12	膜翅目	1	2	332	332第一巢	8	0.5	2	4	2018	6	10.61	104.4	2.2
2492	6	6.2	3	鳞翅目幼虫	1	2	11	桥头第一巢	5	2	2	4	2018	6	10.61	104.4	2.2
2493	6	6.2	3	直翅目	1	2	11	桥头第一巢	5	2	2	4	2018	6	10.61	104.4	2.2
2494	6	6.2	5	未知	1	2	11	桥头第一巢	5	2	2	4	2018	6	10.61	104.4	2.2
2495	6	6.22	20	广翅目	1	2	11	桥头第一巢	7	2	2	4	2018	6	10.61	104.4	2.2
2496	6	6.22	20	未知	1	2	11	桥头第一巢	7	2	2	4	2018	6	10.61	104.4	2.2
2497	6	6.22	20	鼠肉	1	2	11	桥头第一巢	7	2	2	4	2018	6	10.61	104.4	2.2
2498	6	6.22	20	鼠肉	1	2	11	桥头第一巢	7	2	2	4	2018	6	10.61	104.4	2.2
2499	6	6.22	20	广翅目	1	2	11	桥头第一巢		2		4	2018	6	10.61	104.4	2.2
2500	6	6.22	20	鳞翅目	1	2	11	桥头第一巢	7	2	2	4	2018	6	10.61	104.4	2.2
2501	6	6.22	20	鳞翅目幼虫	1	2	11	桥头第一巢		2		4	2018	6	10.61	104.4	2.2
2502	6	6.22	20	鳞翅目幼虫	1	2	11	桥头第一巢	5	2	1	4	2018	6	10.61	104.4	2.2
2503	6	6.22	22	鳞翅目幼虫	1	2	11	桥头第一巢	7	2	2	4	2018	6	10.61	104.4	2.2
2504	6	6.22	22	广翅目	1	2	11	桥头第一巢	7	2	2	4	2018	6	10.61	104.4	2.2
2505	6	6.22	22	蛹	1	2	11	桥头第一巢	7	2	2	4	2018	6	10.61	104.4	2.2
2506	6	6.22	22	鳞翅目幼虫	1	2	11	桥头第一巢	7	2	2	4	2018	6	10.61	104.4	2.2
2507	6	6.22	22	鳞翅目幼虫	1	2	11	桥头第一巢	5	2	1	4	2018	6	10.61	104.4	2.2
2508	6	6.22	22	膜翅目	1	2	11	桥头第一巢	7	2	2	4	2018	6	10.61	104.4	2.2
2509	6	6.22	7	未知	1	2	11	桥头第一巢	7	2	2	4	2018	6	10.61	104.4	2.2
2510	6	6.22	7	鸟肉	1	2	11	桥头第一巢	7	2	2	4	2018	6	10.61	104.4	2.2
2511	6	6.22	14	鳞翅目幼虫	1	2	11	桥头第一巢	7	2	2	4	2018	6	10.61	104.4	2.2
2512	6	6.22	14	鳞翅目	1	2	11	桥头第一巢	7	2	2	4	2018	6	10.61	104.4	2.2
2513	6	6.22	14	鳞翅目幼虫	1	2	11	桥头第一巢	7	2	2	4	2018	6	10.61	104.4	2.2
2514	6	6.22	14	鳞翅目幼虫	1	2	11	桥头第一巢	7	2	2	4	2018	6	10.61	104.4	2.2
2515	6	6.22	14	鳞翅目幼虫	1	2	11	桥头第一巢	7	2	2	4	2018	6	10.61	104.4	2.2
2516	6	6.22	14	广翅目	1	2	11	桥头第一巢		2		4	2018	6	10.61	104.4	2.2
2517	6	6.22	14	广翅目	1	2	11	桥头第一巢		2		4	2018	6	10.61	104.4	2.2
2518	6	6.22	14	未知	1	2	11	桥头第一巢	7	2	2	4	2018	6	10.61	104.4	2.2
2519	6	6.22	14	未知	1	2	11	桥头第一巢	7	2	2	4	2018	6	10.61	104.4	2.2
2520	6	6.22	14	未知	1	2	11	桥头第一巢	7	2	2	4	2018	6	10.61	104.4	2.2
2521	6	6.22	14	未知	1	2	11	桥头第一巢	7	2	2	4	2018	6	10.61	104.4	2.2
2522	6	6.23	19	未知	1	3	11	桥头第一巢	8	2	2	4	2018	6	10.61	104.4	2.2
2523	6	6.23	19	未知	1	3	11	桥头第一巢	8	2	2	4	2018	6	10.61	104.4	2.2
2524	6	6.23	19	鳞翅目	1	2	11	桥头第一巢	8	2	2	4	2018	6	10.61	104.4	2.2
2526	6	6.23	19	未知	1	3	11	桥头第一巢	8	2	2	4	2018	6	10.61	104.4	2.2
2527	6	6.23	27	未知	1	3	11	桥头第一巢	8	2	2	4	2018	6	10.61	104.4	2.2
2528	6	6.23	27	未知	1	2	11	桥头第一巢	8	2	2	4	2018	6	10.61	104.4	2.2
2529	6	6.23	27	未知	1	2	11	桥头第一巢	6	2	1	4	2018	6	10.61	104.4	2.2
2530	6	6.23	27	未知	1	3	11	桥头第一巢	8	2	2	4	2018	6	10.61	104.4	2.2
2531	6	6.23	27	未知	1	2	11	桥头第一巢	6	2	1	4	2018	6	10.61	104.4	2.2
2532	6	6.23	27	未知	1	2	11	桥头第一巢	6	2	1	4	2018	6	10.61	104.4	2.2
2533	6	6.23	27	鳞翅目	1	2	11	桥头第一巢	8	2	2	4	2018	6	10.61	104.4	2.2
2535	6	6.23	11	膜翅目	1	3	11	桥头第一巢	8	2	2	4	2018	6	10.61	104.4	2.2
2536	6	6.23	11	未知	1	2	11	桥头第一巢	8	2	2	4	2018	6	10.61	104.4	2.2
2543	6	6.23	14	鼠肉	1	2	11	桥头第一巢	8	2	2	4	2018	6	10.61	104.4	2.2
2544	6	6.23	14	鳞翅目	1	2	11	桥头第一巢	8	2	2	4	2018	6	10.61	104.4	2.2
2545	6	6.23	18	蚯蚓	1	3	11	桥头第一巢	8	2	2	4	2018	6	10.61	104.4	2.2
2546	6	6.23	18	未知	1	2	11	桥头第一巢	8	2	2	4	2018	6	10.61	104.4	2.2
2548	6	6.23	18	鞘翅目	1	3	11	桥头第一巢	8	2	2	4	2018	6	10.61	104.4	2.2
2549	6	6.23	18	蚯蚓	1	2	11	桥头第一巢	6	2	1	4	2018	6	10.61	104.4	2.2
2553	6	6.23	6	直翅目	1	3	11	桥头第一巢	8	2	2	4	2018	6	10.61	104.4	2.2
2554	6	6.23	6	未知	1	2	11	桥头第一巢	8	2	2	4	2018	6	10.61	104.4	2.2
2556	6	6.23	11	膜翅目	1	2	11	桥头第一巢	8	2	2	4	2018	6	10.61	104.4	2.2
2557	6	6.23	11	未知	1	2	11	桥头第一巢	8	2	2	4	2018	6	10.61	104.4	2.2
2558	6	6.24	20	未知	1	3	11	桥头第一巢	7	2	1	4	2018	6	10.61	104.4	2.2
2564	6	6.24	20	鳞翅目幼虫	1	2	11	桥头第一巢	9	2	2	4	2018	6	10.61	104.4	2.2
2571	6	6.24	15	鳞翅目幼虫	1	2	11	桥头第一巢	9	2	2	4	2018	6	10.61	104.4	2.2
2585	6	6.25	11	鼠肉	1	3	11	桥头第一巢	8	2	1	4	2018	6	10.61	104.4	2.2
2587	6	6.25	11	未知	1	3	11	桥头第一巢	10	2	2	4	2018	6	10.61	104.4	2.2
2590	6	6.25	8	鳞翅目	1	3	11	桥头第一巢	10	2	2	4	2018	6	10.61	104.4	2.2
2592	6	6.25	8	鳞翅目幼虫	1	2	11	桥头第一巢	10	2	2	4	2018	6	10.61	104.4	2.2
2596	6	6.25	8	膜翅目	1	2	11	桥头第一巢	8	2	1	4	2018	6	10.61	104.4	2.2
2604	6	6.26	20	鞘翅目	1	2	11	桥头第一巢	9	2	1	4	2018	6	10.61	104.4	2.2
2605	6	6.26	20	膜翅目	1	2	11	桥头第一巢	11	2	2	4	2018	6	10.61	104.4	2.2
2606	6	6.26	20	鳞翅目幼虫	1	2	11	桥头第一巢	9	2	1	4	2018	6	10.61	104.4	2.2
2607	6	6.26	20	鳞翅目幼虫	1	2	11	桥头第一巢	11	2	2	4	2018	6	10.61	104.4	2.2
2608	6	6.26	20	膜翅目	1	2	11	桥头第一巢	9	2	1	4	2018	6	10.61	104.4	2.2
2609	6	6.26	19	鳞翅目幼虫	1	2	11	桥头第一巢	11	2	2	4	2018	6	10.61	104.4	2.2
2610	6	6.26	19	未知	1	3	11	桥头第一巢	9	2	1	4	2018	6	10.61	104.4	2.2
2611	6	6.26	19	鼠肉	1	2	11	桥头第一巢	11	2	2	4	2018	6	10.61	104.4	2.2
2612	6	6.26	19	鳞翅目幼虫	1	2	11	桥头第一巢	9	2	1	4	2018	6	10.61	104.4	2.2
2613	6	6.26	19	蛹	1	3	11	桥头第一巢	11	2	2	4	2018	6	10.61	104.4	2.2
2614	6	6.26	19	未知	1	3	11	桥头第一巢	11	2	2	4	2018	6	10.61	104.4	2.2
2615	6	6.26	7	未知	1	3	11	桥头第一巢	11	2	2	4	2018	6	10.61	104.4	2.2
2618	6	6.26	10	直翅目	1	3	11	桥头第一巢	11	2	2	4	2018	6	10.61	104.4	2.2
2619	6	6.26	10	未知	1	3	11	桥头第一巢	11	2	2	4	2018	6	10.61	104.4	2.2
2620	6	6.26	10	鞘翅目	1	3	11	桥头第一巢	11	2	2	4	2018	6	10.61	104.4	2.2
2621	6	6.26	10	半翅目	1	3	11	桥头第一巢	11	2	2	4	2018	6	10.61	104.4	2.2
2622	6	6.26	10	鳞翅目	1	3	11	桥头第一巢	11	2	2	4	2018	6	10.61	104.4	2.2
2625	6	6.26	8	膜翅目	1	3	11	桥头第一巢	11	2	2	4	2018	6	10.61	104.4	2.2
2626	6	6.26	8	膜翅目	1	4	11	桥头第一巢	9	2	1	4	2018	6	10.61	104.4	2.2
2627	6	6.26	8	未知		3	11	桥头第一巢	9	2	1	4	2018	6	10.61	104.4	2.2
2628	6	6.26	8	鞘翅目幼虫	1	3	11	桥头第一巢	9	2	1	4	2018	6	10.61	104.4	2.2
2629	6	6.26	11	蛹	1	2	11	桥头第一巢	11	2	2	4	2018	6	10.61	104.4	2.2
2630	6	6.26	11	未知	1	3	11	桥头第一巢	9	2	1	4	2018	6	10.61	104.4	2.2
2634	6	6.27	10	未知	1	3	11	桥头第一巢	12	2	2	4	2018	6	10.61	104.4	2.2
2637	6	6.27	11	未知	1	3	11	桥头第一巢	10	2	1	4	2018	6	10.61	104.4	2.2
2638	6	6.27	5	未知	1	3	11	桥头第一巢	10	2	1	4	2018	6	10.61	104.4	2.2
2643	6	6.27	21	未知	1	4	11	桥头第一巢	12	2	2	4	2018	6	10.61	104.4	2.2
2644	6	6.27	21	未知	1	4	11	桥头第一巢	12	2	2	4	2018	6	10.61	104.4	2.2
2645	6	6.27	21	未知	1	4	11	桥头第一巢	10	2	1	4	2018	6	10.61	104.4	2.2
2646	6	6.27	21	蚯蚓	1	4	11	桥头第一巢	12	2	2	4	2018	6	10.61	104.4	2.2
2647	6	6.27	21	未知	1	4	11	桥头第一巢	10	2	1	4	2018	6	10.61	104.4	2.2
2648	6	6.27	21	未知	1	4	11	桥头第一巢	12	2	2	4	2018	6	10.61	104.4	2.2
2649	6	6.27	21	膜翅目	1	4	11	桥头第一巢	12	2	2	4	2018	6	10.61	104.4	2.2
2650	6	6.27	21	未知	1	4	11	桥头第一巢	12	2	2	4	2018	6	10.61	104.4	2.2
2651	6	6.27	21	未知	1	4	11	桥头第一巢	12	2	2	4	2018	6	10.61	104.4	2.2
2652	6	6.27	21	未知	1	4	11	桥头第一巢	12	2	2	4	2018	6	10.61	104.4	2.2
2653	6	6.27	14	鳞翅目幼虫	1	3	11	桥头第一巢	12	2	2	4	2018	6	10.61	104.4	2.2
2654	6	6.27	14	蛛形目	1	3	11	桥头第一巢	12	2	2	4	2018	6	10.61	104.4	2.2
2655	6	6.27	14	未知	1	3	11	桥头第一巢	12	2	2	4	2018	6	10.61	104.4	2.2
2656	6	6.27	14	未知	1	3	11	桥头第一巢	12	2	2	4	2018	6	10.61	104.4	2.2
2657	6	6.27	14	未知	1	4	11	桥头第一巢	12	2	2	4	2018	6	10.61	104.4	2.2
2658	6	6.27	14	未知	1	3	11	桥头第一巢	12	2	2	4	2018	6	10.61	104.4	2.2
2659	6	6.28	8	直翅目	1	3	14	西仓第一巢		0.8		5	2018	6	10.61	104.4	2.2
2660	6	6.28	8	直翅目	1	3	14	西仓第一巢	2	0.8	2	5	2018	6	10.61	104.4	2.2
2662	6	6.28	8	鞘翅目	1	3	14	西仓第一巢	2	0.8	2	5	2018	6	10.61	104.4	2.2
2663	6	6.28	8	蛛形目	1	3	14	西仓第一巢	2	0.8	2	5	2018	6	10.61	104.4	2.2
2664	6	6.28	4	未知	1	3	14	西仓第一巢		0.8		5	2018	6	10.61	104.4	2.2
2665	6	6.28	4	蜻蜓目	1	3	14	西仓第一巢	1	0.8	1	5	2018	6	10.61	104.4	2.2
2666	6	6.28	4	半翅目	1	3	14	西仓第一巢		0.8		5	2018	6	10.61	104.4	2.2
2667	6	6.28	4	膜翅目	1	2	14	西仓第一巢		0.8		5	2018	6	10.61	104.4	2.2
2668	6	6.28	3	直翅目	1	2	14	西仓第一巢	2	0.8	2	5	2018	6	10.61	104.4	2.2
2669	6	6.28	3	未知	1	2	14	西仓第一巢	2	0.8	2	5	2018	6	10.61	104.4	2.2
2670	6	6.28	3	蛛形目	1	3	14	西仓第一巢	2	0.8	2	5	2018	6	10.61	104.4	2.2
2671	6	6.28	5	蛹	1	3	14	西仓第一巢		0.8		5	2018	6	10.61	104.4	2.2
2674	6	6.28	3	鳞翅目幼虫	1	2	14	西仓第一巢		0.8		5	2018	6	10.61	104.4	2.2
2675	6	6.28	3	鞘翅目	1	2	14	西仓第一巢	2	0.8	2	5	2018	6	10.61	104.4	2.2
2676	6	6.28	3	蛹	1	2	14	西仓第一巢	2	0.8	2	5	2018	6	10.61	104.4	2.2
2677	6	6.28	6	鞘翅目幼虫	1	3	14	西仓第一巢	1	0.8	1	5	2018	6	10.61	104.4	2.2
2680	6	6.28	7	鳞翅目幼虫	1	2	14	西仓第一巢	2	0.8	2	5	2018	6	10.61	104.4	2.2
2681	6	6.28	7	蛹	1	3	14	西仓第一巢	2	0.8	2	5	2018	6	10.61	104.4	2.2
2682	6	6.28	7	蜥蜴	1	2	14	西仓第一巢		0.8		5	2018	6	10.61	104.4	2.2
2683	6	6.28	7	蛹	1	2	14	西仓第一巢		0.8		5	2018	6	10.61	104.4	2.2
2684	6	6.28	7	鳞翅目幼虫	1	2	14	西仓第一巢		0.8		5	2018	6	10.61	104.4	2.2
2685	6	6.28	7	未知	1	3	14	西仓第一巢	2	0.8	2	5	2018	6	10.61	104.4	2.2
2686	6	6.28	4	膜翅目	3	2	14	西仓第一巢		0.8		5	2018	6	10.61	104.4	2.2
2687	6	6.28	4	鞘翅目	1	2	14	西仓第一巢	2	0.8	2	5	2018	6	10.61	104.4	2.2
2688	6	6.28	4	蛹	1	2	14	西仓第一巢	2	0.8	2	5	2018	6	10.61	104.4	2.2
2689	6	6.28	4	半翅目	1	2	14	西仓第一巢	2	0.8	2	5	2018	6	10.61	104.4	2.2
2690	6	6.28	4	鳞翅目幼虫	1	2	14	西仓第一巢		0.8		5	2018	6	10.61	104.4	2.2
2691	6	6.28	4	膜翅目	1	2	14	西仓第一巢		0.8		5	2018	6	10.61	104.4	2.2
2692	6	6.28	5	未知	1	2	14	西仓第一巢		0.8		5	2018	6	10.61	104.4	2.2
2693	6	6.28	5	未知	1	2	14	西仓第一巢	2	0.8	2	5	2018	6	10.61	104.4	2.2
2694	6	6.29	6	蚯蚓	1	3	14	西仓第一巢		0.8		5	2018	6	10.61	104.4	2.2
2695	6	6.29	6	鳞翅目幼虫	1	3	14	西仓第一巢		0.8		5	2018	6	10.61	104.4	2.2
2696	6	6.29	6	未知	1	3	14	西仓第一巢		0.8		5	2018	6	10.61	104.4	2.2
2697	6	6.29	6	直翅目	1	3	14	西仓第一巢	3	0.8	2	5	2018	6	10.61	104.4	2.2
2698	6	6.29	6	鞘翅目	1	3	14	西仓第一巢		0.8		5	2018	6	10.61	104.4	2.2
2699	6	6.29	13	未知	1	3	14	西仓第一巢	3	0.8	2	5	2018	6	10.61	104.4	2.2
2700	6	6.29	13	未知	1	3	14	西仓第一巢	3	0.8	2	5	2018	6	10.61	104.4	2.2
2701	6	6.29	13	蛛形目	1	3	14	西仓第一巢		0.8		5	2018	6	10.61	104.4	2.2
2702	6	6.29	13	直翅目	1	2	14	西仓第一巢		0.8		5	2018	6	10.61	104.4	2.2
2703	6	6.29	13	广翅目	1	3	14	西仓第一巢		0.8		5	2018	6	10.61	104.4	2.2
2704	6	6.29	13	鞘翅目	1	2	14	西仓第一巢		0.8		5	2018	6	10.61	104.4	2.2
2705	6	6.29	13	蛛形目	1	2	14	西仓第一巢		0.8		5	2018	6	10.61	104.4	2.2
2706	6	6.29	13	未知	1	2	14	西仓第一巢		0.8		5	2018	6	10.61	104.4	2.2
2707	6	6.29	13	未知	1	2	14	西仓第一巢		0.8		5	2018	6	10.61	104.4	2.2
2708	6	6.29	13	广翅目	1	2	14	西仓第一巢		0.8		5	2018	6	10.61	104.4	2.2
2709	6	6.29	13	蠕虫	1	2	14	西仓第一巢		0.8		5	2018	6	10.61	104.4	2.2
2710	6	6.29	11	广翅目	1	2	14	西仓第一巢		0.8		5	2018	6	10.61	104.4	2.2
2711	6	6.29	11	半翅目	1	2	14	西仓第一巢		0.8		5	2018	6	10.61	104.4	2.2
2712	6	6.29	11	鞘翅目	1	2	14	西仓第一巢		0.8		5	2018	6	10.61	104.4	2.2
2713	6	6.29	11	膜翅目	1	2	14	西仓第一巢		0.8		5	2018	6	10.61	104.4	2.2
2714	6	6.29	11	半翅目	1	2	14	西仓第一巢	3	0.8	2	5	2018	6	10.61	104.4	2.2
2715	6	6.29	11	蛛形目	1	3	14	西仓第一巢	3	0.8	2	5	2018	6	10.61	104.4	2.2
2716	6	6.29	7	膜翅目	1	3	14	西仓第一巢		0.8		5	2018	6	10.61	104.4	2.2
2717	6	6.29	7	鳞翅目幼虫	1	2	14	西仓第一巢		0.8		5	2018	6	10.61	104.4	2.2
2719	7	7.1	11	鞘翅目	1	2	14	西仓第一巢	5	0.8	2	5	2018	7	13.68	122.7	2.1
2720	7	7.1	11	未知	1	2	14	西仓第一巢	4	0.8	1	5	2018	7	13.68	122.7	2.1
2721	7	7.1	11	鞘翅目	1	2	14	西仓第一巢	5	0.8	2	5	2018	7	13.68	122.7	2.1
2722	7	7.1	11	鞘翅目	1	3	14	西仓第一巢	4	0.8	1	5	2018	7	13.68	122.7	2.1
2723	7	7.1	11	鞘翅目	1	2	14	西仓第一巢	4	0.8	1	5	2018	7	13.68	122.7	2.1
2724	7	7.1	11	蛹	1	3	14	西仓第一巢	5	0.8	2	5	2018	7	13.68	122.7	2.1
2725	7	7.1	11	未知	1	3	14	西仓第一巢	5	0.8	2	5	2018	7	13.68	122.7	2.1
2726	7	7.1	13	未知	1	2	14	西仓第一巢	5	0.8	2	5	2018	7	13.68	122.7	2.1
2727	7	7.1	13	鞘翅目	1	2	14	西仓第一巢	5	0.8	2	5	2018	7	13.68	122.7	2.1
2728	7	7.1	13	未知	1	2	14	西仓第一巢	5	0.8	2	5	2018	7	13.68	122.7	2.1
2729	7	7.1	13	鞘翅目幼虫	1	3	14	西仓第一巢	4	0.8	1	5	2018	7	13.68	122.7	2.1
2730	7	7.1	13	鳞翅目幼虫	1	3	14	西仓第一巢	5	0.8	2	5	2018	7	13.68	122.7	2.1
2731	7	7.1	13	广翅目	1	2	14	西仓第一巢	5	0.8	2	5	2018	7	13.68	122.7	2.1
2732	7	7.1	13	广翅目	1	2	14	西仓第一巢	5	0.8	2	5	2018	7	13.68	122.7	2.1
2733	7	7.1	13	未知	1	2	14	西仓第一巢	5	0.8	2	5	2018	7	13.68	122.7	2.1
2734	7	7.1	12	直翅目	1	2	14	西仓第一巢	5	0.8	2	5	2018	7	13.68	122.7	2.1
2735	7	7.1	12	未知	1	2	14	西仓第一巢	4	0.8	1	5	2018	7	13.68	122.7	2.1
2736	7	7.1	12	膜翅目	1	2	14	西仓第一巢	5	0.8	2	5	2018	7	13.68	122.7	2.1
2737	7	7.1	12	蜻蜓目	1	2	14	西仓第一巢	5	0.8	2	5	2018	7	13.68	122.7	2.1
2738	7	7.1	12	未知	1	2	14	西仓第一巢	5	0.8	2	5	2018	7	13.68	122.7	2.1
2739	7	7.1	12	未知	1	3	14	西仓第一巢	5	0.8	2	5	2018	7	13.68	122.7	2.1
2740	7	7.1	12	鳞翅目幼虫	1	3	14	西仓第一巢	5	0.8	2	5	2018	7	13.68	122.7	2.1
2741	7	7.1	12	肉	1	2	14	西仓第一巢	4	0.8	1	5	2018	7	13.68	122.7	2.1
2742	7	7.1	7	直翅目	1	3	14	西仓第一巢	5	0.8	2	5	2018	7	13.68	122.7	2.1
2743	7	7.1	7	未知	1	2	14	西仓第一巢	4	0.8	1	5	2018	7	13.68	122.7	2.1
2744	7	7.1	7	蜥蜴	1	2	14	西仓第一巢	5	0.8	2	5	2018	7	13.68	122.7	2.1
2745	7	7.1	21	蛛形目	1	3	14	西仓第一巢	4	0.8	1	5	2018	7	13.68	122.7	2.1
2746	7	7.1	21	未知	1	2	14	西仓第一巢	4	0.8	1	5	2018	7	13.68	122.7	2.1
2747	7	7.1	21	广翅目	1	2	14	西仓第一巢	5	0.8	2	5	2018	7	13.68	122.7	2.1
2748	7	7.1	21	直翅目	1	3	14	西仓第一巢	5	0.8	2	5	2018	7	13.68	122.7	2.1
2749	7	7.1	21	鳞翅目幼虫	1	4	14	西仓第一巢	4	0.8	1	5	2018	7	13.68	122.7	2.1
2750	7	7.1	21	鳞翅目	1	3	14	西仓第一巢	4	0.8	1	5	2018	7	13.68	122.7	2.1
2751	7	7.1	21	膜翅目	1	3	14	西仓第一巢	4	0.8	1	5	2018	7	13.68	122.7	2.1
2752	7	7.1	21	鳞翅目幼虫	1	3	14	西仓第一巢	5	0.8	2	5	2018	7	13.68	122.7	2.1
2753	7	7.1	21	直翅目	1	3	14	西仓第一巢	4	0.8	1	5	2018	7	13.68	122.7	2.1
2754	7	7.1	21	未知	1	3	14	西仓第一巢	4	0.8	1	5	2018	7	13.68	122.7	2.1
2755	7	7.1	21	蚯蚓	1	2	14	西仓第一巢	5	0.8	2	5	2018	7	13.68	122.7	2.1
2756	7	7.1	21	直翅目	1	2	14	西仓第一巢	5	0.8	2	5	2018	7	13.68	122.7	2.1
2757	7	7.1	9	双翅目	1	4	14	西仓第一巢	5	0.8	2	5	2018	7	13.68	122.7	2.1
2758	7	7.1	9	直翅目	1	2	14	西仓第一巢	4	0.8	1	5	2018	7	13.68	122.7	2.1
2760	7	7.1	9	直翅目	1	2	14	西仓第一巢	4	0.8	1	5	2018	7	13.68	122.7	2.1
2761	7	7.1	13	鳞翅目幼虫	1	2	14	西仓第一巢	4	0.8	1	5	2018	7	13.68	122.7	2.1
2762	7	7.1	13	直翅目	1	2	14	西仓第一巢	5	0.8	2	5	2018	7	13.68	122.7	2.1
2763	7	7.1	13	膜翅目	1	2	14	西仓第一巢	4	0.8	1	5	2018	7	13.68	122.7	2.1
2764	7	7.1	13	广翅目	1	2	14	西仓第一巢	4	0.8	1	5	2018	7	13.68	122.7	2.1
2765	7	7.1	13	未知	1	2	14	西仓第一巢	5	0.8	2	5	2018	7	13.68	122.7	2.1
2766	7	7.1	13	双翅目	1	2	14	西仓第一巢	4	0.8	1	5	2018	7	13.68	122.7	2.1
2767	7	7.1	11	广翅目	1	2	14	西仓第一巢	4	0.8	1	5	2018	7	13.68	122.7	2.1
2768	7	7.1	11	未知	1	2	14	西仓第一巢	4	0.8	1	5	2018	7	13.68	122.7	2.1
2769	7	7.1	11	鼠肉	1	3	14	西仓第一巢	4	0.8	1	5	2018	7	13.68	122.7	2.1
2770	7	7.1	11	鞘翅目幼虫	1	3	14	西仓第一巢	5	0.8	2	5	2018	7	13.68	122.7	2.1
2771	7	7.1	11	未知	1	2	14	西仓第一巢	5	0.8	2	5	2018	7	13.68	122.7	2.1
2970	6	6.2	3	未知	1	2	332	332山谷第三巢	6	2	2	4	2020	6	10.45	136.1	2.4
2971	6	6.2	3	直翅目	2	3	332	332山谷第三巢	6	2	2	4	2020	6	10.45	136.1	2.4
2972	6	6.2	3	直翅目	2	2	332	332山谷第三巢	6	2	2	4	2020	6	10.45	136.1	2.4
2973	6	6.2	5	蛛形目	1	2	332	332山谷第三巢	6	2	2	4	2020	6	10.45	136.1	2.4
2974	6	6.2	5	未知	1	3	332	332山谷第三巢	6	2	2	4	2020	6	10.45	136.1	2.4
2975	6	6.2	5	未知	1	2	332	332山谷第三巢	6	2	2	4	2020	6	10.45	136.1	2.4
2977	6	6.2	5	鳞翅目幼虫	1	3	332	332山谷第三巢	6	2	2	4	2020	6	10.45	136.1	2.4
2978	6	6.2	7	膜翅目	1	3	332	332山谷第三巢	6	2	2	4	2020	6	10.45	136.1	2.4
2980	6	6.2	7	膜翅目	1	3	332	332山谷第三巢	6	2	2	4	2020	6	10.45	136.1	2.4
2981	6	6.2	7	未知	1	2	332	332山谷第三巢	6	2	2	4	2020	6	10.45	136.1	2.4
2983	6	6.2	7	未知	1	1	332	332山谷第三巢	6	2	2	4	2020	6	10.45	136.1	2.4
2984	6	6.2	7	鳞翅目幼虫	2	3	332	332山谷第三巢	6	2	2	4	2020	6	10.45	136.1	2.4
2985	6	6.2	9	鳞翅目幼虫	2	3	332	332山谷第三巢	6	2	2	4	2020	6	10.45	136.1	2.4
2986	6	6.2	9	蛛形目	1	1	332	332山谷第三巢	6	2	2	4	2020	6	10.45	136.1	2.4
2987	6	6.2	9	直翅目	2	1	332	332山谷第三巢	6	2	2	4	2020	6	10.45	136.1	2.4
2988	6	6.2	9	直翅目	2	1	332	332山谷第三巢	6	2	2	4	2020	6	10.45	136.1	2.4
2989	6	6.2	9	鞘翅目	2	3	332	332山谷第三巢	6	2	2	4	2020	6	10.45	136.1	2.4
2990	6	6.2	9	蛛形目	1	2	332	332山谷第三巢	6	2	2	4	2020	6	10.45	136.1	2.4
2991	6	6.2	7	直翅目	2	3	332	332山谷第三巢	6	2	2	4	2020	6	10.45	136.1	2.4
2992	6	6.2	7	鳞翅目幼虫	2	1	332	332山谷第三巢	6	2	2	4	2020	6	10.45	136.1	2.4
2993	6	6.2	7	鳞翅目幼虫	1	1	332	332山谷第三巢	6	2	2	4	2020	6	10.45	136.1	2.4
2994	6	6.2	7	未知	1	3	332	332山谷第三巢	6	2	2	4	2020	6	10.45	136.1	2.4
2995	6	6.2	7	未知	1	3	332	332山谷第三巢	6	2	2	4	2020	6	10.45	136.1	2.4
2996	6	6.2	7	直翅目	2	2	332	332山谷第三巢	6	2	2	4	2020	6	10.45	136.1	2.4
2997	6	6.2	7	蛛形目	1	3	332	332山谷第三巢	6	2	2	4	2020	6	10.45	136.1	2.4
2998	6	6.2	13	鳞翅目幼虫	2	1	332	332山谷第三巢	6	2	2	4	2020	6	10.45	136.1	2.4
2999	6	6.2	13	直翅目	2	3	332	332山谷第三巢	6	2	2	4	2020	6	10.45	136.1	2.4
3000	6	6.2	13	直翅目	2	1	332	332山谷第三巢	6	2	2	4	2020	6	10.45	136.1	2.4
3001	6	6.2	13	鳞翅目幼虫	1	3	332	332山谷第三巢	6	2	2	4	2020	6	10.45	136.1	2.4
3002	6	6.2	13	未知	1	1	332	332山谷第三巢	6	2	2	4	2020	6	10.45	136.1	2.4
3003	6	6.2	13	未知	2	2	332	332山谷第三巢	6	2	2	4	2020	6	10.45	136.1	2.4
3004	6	6.2	13	未知	1	3	332	332山谷第三巢	6	2	2	4	2020	6	10.45	136.1	2.4
3005	6	6.2	13	未知	1	3	332	332山谷第三巢	6	2	2	4	2020	6	10.45	136.1	2.4
3006	6	6.2	13	鳞翅目幼虫	2	3	332	332山谷第三巢	6	2	2	4	2020	6	10.45	136.1	2.4
3007	6	6.2	13	鳞翅目幼虫	2	3	332	332山谷第三巢	6	2	2	4	2020	6	10.45	136.1	2.4
3008	6	6.2	13	鳞翅目幼虫	2	3	332	332山谷第三巢	6	2	2	4	2020	6	10.45	136.1	2.4
3009	6	6.2	13	鳞翅目幼虫	2	3	332	332山谷第三巢	6	2	2	4	2020	6	10.45	136.1	2.4
3010	6	6.2	13	鳞翅目幼虫	2	3	332	332山谷第三巢	6	2	2	4	2020	6	10.45	136.1	2.4
3011	6	6.2	3	鳞翅目幼虫	2	1	332	332山谷第三巢	6	2	2	4	2020	6	10.45	136.1	2.4
3012	6	6.2	3	直翅目	2	3	332	332山谷第三巢	6	2	2	4	2020	6	10.45	136.1	2.4
3013	6	6.2	3	鳞翅目幼虫	2	3	332	332山谷第三巢	6	2	2	4	2020	6	10.45	136.1	2.4
3014	6	6.2	2	鳞翅目幼虫	2	3	332	332山谷第三巢	6	2	2	4	2020	6	10.45	136.1	2.4
3015	6	6.2	2	直翅目	2	3	332	332山谷第三巢	6	2	2	4	2020	6	10.45	136.1	2.4
3016	6	6.21	5	未知	1	3	332	332山谷第三巢	7	2	2	4	2020	6	10.45	136.1	2.4
3017	6	6.21	5	未知	2	3	332	332山谷第三巢	7	2	2	4	2020	6	10.45	136.1	2.4
3019	6	6.21	5	鳞翅目幼虫	2	3	332	332山谷第三巢	7	2	2	4	2020	6	10.45	136.1	2.4
3020	6	6.21	5	鳞翅目幼虫	2	3	332	332山谷第三巢	7	2	2	4	2020	6	10.45	136.1	2.4
3021	6	6.21	7	蚯形目	3	3	332	332山谷第三巢	7	2	2	4	2020	6	10.45	136.1	2.4
3022	6	6.21	7	蚯形目	2	3	332	332山谷第三巢	7	2	2	4	2020	6	10.45	136.1	2.4
3023	6	6.21	7	鳞翅目幼虫	2	1	332	332山谷第三巢	7	2	2	4	2020	6	10.45	136.1	2.4
3024	6	6.21	7	蚯形目	2	3	332	332山谷第三巢	7	2	2	4	2020	6	10.45	136.1	2.4
3025	6	6.21	7	鳞翅目幼虫	2	3	332	332山谷第三巢	7	2	2	4	2020	6	10.45	136.1	2.4
3026	6	6.21	5	鳞翅目幼虫	2	3	332	332山谷第三巢	7	2	2	4	2020	6	10.45	136.1	2.4
3027	6	6.21	5	未知	1	1	332	332山谷第三巢	7	2	2	4	2020	6	10.45	136.1	2.4
3028	6	6.21	5	蚯形目	2	3	332	332山谷第三巢	7	2	2	4	2020	6	10.45	136.1	2.4
3029	6	6.21	5	鳞翅目幼虫	1	2	332	332山谷第三巢	7	2	2	4	2020	6	10.45	136.1	2.4
3030	6	6.21	5	鳞翅目	2	3	332	332山谷第三巢	7	2	2	4	2020	6	10.45	136.1	2.4
3032	6	6.21	9	鳞翅目幼虫	1	3	332	332山谷第三巢	7	2	2	4	2020	6	10.45	136.1	2.4
3033	6	6.21	9	未知	1	1	332	332山谷第三巢	7	2	2	4	2020	6	10.45	136.1	2.4
3034	6	6.21	9	鳞翅目幼虫	1	1	332	332山谷第三巢	7	2	2	4	2020	6	10.45	136.1	2.4
3035	6	6.21	9	鳞翅目	2	2	332	332山谷第三巢	7	2	2	4	2020	6	10.45	136.1	2.4
3036	6	6.21	9	鳞翅目幼虫	2	3	332	332山谷第三巢	7	2	2	4	2020	6	10.45	136.1	2.4
3037	6	6.21	9	膜翅目	1	3	332	332山谷第三巢	7	2	2	4	2020	6	10.45	136.1	2.4
3038	6	6.21	9	未知	2	1	332	332山谷第三巢	7	2	2	4	2020	6	10.45	136.1	2.4
3039	6	6.21	14	鳞翅目	2	3	332	332山谷第三巢	7	2	2	4	2020	6	10.45	136.1	2.4
3040	6	6.21	14	直翅目	2	1	332	332山谷第三巢	7	2	2	4	2020	6	10.45	136.1	2.4
3041	6	6.21	14	鞘翅目	2	2	332	332山谷第三巢	7	2	2	4	2020	6	10.45	136.1	2.4
3042	6	6.21	14	未知	1	3	332	332山谷第三巢	7	2	2	4	2020	6	10.45	136.1	2.4
3043	6	6.21	14	鳞翅目	2	2	332	332山谷第三巢	7	2	2	4	2020	6	10.45	136.1	2.4
3044	6	6.21	14	蚓形目	4	3	332	332山谷第三巢	7	2	2	4	2020	6	10.45	136.1	2.4
3045	6	6.21	14	鳞翅目幼虫	2	3	332	332山谷第三巢	7	2	2	4	2020	6	10.45	136.1	2.4
3046	6	6.21	14	蚓形目	2	2	332	332山谷第三巢	7	2	2	4	2020	6	10.45	136.1	2.4
3047	6	6.21	14	未知	1	1	332	332山谷第三巢	7	2	2	4	2020	6	10.45	136.1	2.4
3048	6	6.21	6	膜翅目	2	3	332	332山谷第三巢	7	2	2	4	2020	6	10.45	136.1	2.4
3049	6	6.21	6	鞘翅目	2	3	332	332山谷第三巢	7	2	2	4	2020	6	10.45	136.1	2.4
3053	6	6.21	13	未知	1	1	332	332山谷第三巢	7	2	2	4	2020	6	10.45	136.1	2.4
3054	6	6.21	13	鳞翅目幼虫	2	3	332	332山谷第三巢	7	2	2	4	2020	6	10.45	136.1	2.4
3055	6	6.21	13	未知	1	3	332	332山谷第三巢	7	2	2	4	2020	6	10.45	136.1	2.4
3056	6	6.21	13	鳞翅目幼虫	2	3	332	332山谷第三巢	7	2	2	4	2020	6	10.45	136.1	2.4
3057	6	6.21	13	直翅目	2	3	332	332山谷第三巢	7	2	2	4	2020	6	10.45	136.1	2.4
3058	6	6.21	13	直翅目	2	3	332	332山谷第三巢	7	2	2	4	2020	6	10.45	136.1	2.4
3059	6	6.21	13	鳞翅目幼虫	2	3	332	332山谷第三巢	7	2	2	4	2020	6	10.45	136.1	2.4
3060	6	6.21	13	鳞翅目幼虫	1	1	332	332山谷第三巢	7	2	2	4	2020	6	10.45	136.1	2.4
3061	6	6.21	13	未知	1	3	332	332山谷第三巢	7	2	2	4	2020	6	10.45	136.1	2.4
3062	6	6.21	13	鳞翅目幼虫	1	3	332	332山谷第三巢	7	2	2	4	2020	6	10.45	136.1	2.4
3063	6	6.21	6	鳞翅目幼虫	2	3	332	332山谷第三巢	7	2	2	4	2020	6	10.45	136.1	2.4
3064	6	6.21	6	蚓形目	3	3	332	332山谷第三巢	7	2	2	4	2020	6	10.45	136.1	2.4
3065	6	6.21	6	鳞翅目幼虫	2	2	332	332山谷第三巢	7	2	2	4	2020	6	10.45	136.1	2.4
3066	6	6.21	6	鳞翅目幼虫	1	3	332	332山谷第三巢	7	2	2	4	2020	6	10.45	136.1	2.4
3067	6	6.21	6	鳞翅目幼虫	2	1	332	332山谷第三巢	7	2	2	4	2020	6	10.45	136.1	2.4
3068	6	6.21	6	直翅目	2	3	332	332山谷第三巢	7	2	2	4	2020	6	10.45	136.1	2.4
3069	6	6.21	8	未知	1	3	332	332山谷第三巢	7	2	2	4	2020	6	10.45	136.1	2.4
3070	6	6.21	8	未知	2	3	332	332山谷第三巢	7	2	2	4	2020	6	10.45	136.1	2.4
3071	6	6.21	8	鞘翅目	1	3	332	332山谷第三巢	7	2	2	4	2020	6	10.45	136.1	2.4
3072	6	6.21	8	鳞翅目	2	1	332	332山谷第三巢	7	2	2	4	2020	6	10.45	136.1	2.4
3073	6	6.21	8	鳞翅目	2	1	332	332山谷第三巢	7	2	2	4	2020	6	10.45	136.1	2.4
3074	6	6.21	8	膜翅目	2	3	332	332山谷第三巢	7	2	2	4	2020	6	10.45	136.1	2.4
3075	6	6.21	8	未知	1	3	332	332山谷第三巢	7	2	2	4	2020	6	10.45	136.1	2.4
3076	6	6.21	10	未知	1	3	332	332山谷第三巢	7	2	2	4	2020	6	10.45	136.1	2.4
3077	6	6.21	10	蚓形目	3	3	332	332山谷第三巢	7	2	2	4	2020	6	10.45	136.1	2.4
3078	6	6.21	10	鳞翅目幼虫	2	3	332	332山谷第三巢	7	2	2	4	2020	6	10.45	136.1	2.4
3079	6	6.21	10	鳞翅目幼虫	3	3	332	332山谷第三巢	7	2	2	4	2020	6	10.45	136.1	2.4
3080	6	6.21	10	鳞翅目幼虫	2	3	332	332山谷第三巢	7	2	2	4	2020	6	10.45	136.1	2.4
3081	6	6.21	10	鳞翅目幼虫	2	3	332	332山谷第三巢	7	2	2	4	2020	6	10.45	136.1	2.4
3082	6	6.21	10	未知	1	1	332	332山谷第三巢	7	2	2	4	2020	6	10.45	136.1	2.4
3083	6	6.21	10	鳞翅目幼虫	3	3	332	332山谷第三巢	7	2	2	4	2020	6	10.45	136.1	2.4
3084	6	6.21	10	鳞翅目幼虫	2	3	332	332山谷第三巢	7	2	2	4	2020	6	10.45	136.1	2.4
3085	6	6.21	10	鳞翅目幼虫	2	3	332	332山谷第三巢	7	2	2	4	2020	6	10.45	136.1	2.4
3086	6	6.21	5	鳞翅目幼虫	2	3	332	332山谷第三巢	7	2	2	4	2020	6	10.45	136.1	2.4
3087	6	6.21	5	鳞翅目幼虫	2	3	332	332山谷第三巢	7	2	2	4	2020	6	10.45	136.1	2.4
3088	6	6.21	5	鳞翅目幼虫	2	3	332	332山谷第三巢	7	2	2	4	2020	6	10.45	136.1	2.4
3089	6	6.21	5	鳞翅目幼虫	2	3	332	332山谷第三巢	7	2	2	4	2020	6	10.45	136.1	2.4
3090	6	6.21	5	鳞翅目幼虫	2	3	332	332山谷第三巢	7	2	2	4	2020	6	10.45	136.1	2.4
3091	6	6.24	4	鳞翅目	2	2	332	332山谷第三巢	10	2	2	4	2020	6	10.45	136.1	2.4
3092	6	6.24	4	未知	1	2	332	332山谷第三巢	10	2	2	4	2020	6	10.45	136.1	2.4
3093	6	6.24	13	直翅目	2	2	332	332山谷第三巢	10	2	2	4	2020	6	10.45	136.1	2.4
3094	6	6.24	13	直翅目	2	2	332	332山谷第三巢	10	2	2	4	2020	6	10.45	136.1	2.4
3096	6	6.24	13	未知	1	3	332	332山谷第三巢	10	2	2	4	2020	6	10.45	136.1	2.4
3097	6	6.24	13	鞘翅目	2	3	332	332山谷第三巢	10	2	2	4	2020	6	10.45	136.1	2.4
3098	6	6.24	13	直翅目	2	2	332	332山谷第三巢	10	2	2	4	2020	6	10.45	136.1	2.4
3099	6	6.24	13	鳞翅目	3	3	332	332山谷第三巢	10	2	2	4	2020	6	10.45	136.1	2.4
3100	6	6.24	13	未知	1	3	332	332山谷第三巢	10	2	2	4	2020	6	10.45	136.1	2.4
3101	6	6.24	15	鳞翅目幼虫	2	3	332	332山谷第三巢	10	2	2	4	2020	6	10.45	136.1	2.4
3102	6	6.24	15	鞘翅目	2	3	332	332山谷第三巢	10	2	2	4	2020	6	10.45	136.1	2.4
3103	6	6.24	15	鳞翅目幼虫	2	1	332	332山谷第三巢	10	2	2	4	2020	6	10.45	136.1	2.4
3104	6	6.24	15	膜翅目	3	3	332	332山谷第三巢	10	2	2	4	2020	6	10.45	136.1	2.4
3105	6	6.24	15	鳞翅目幼虫	1	1	332	332山谷第三巢	10	2	2	4	2020	6	10.45	136.1	2.4
3106	6	6.24	15	未知	2	2	332	332山谷第三巢	10	2	2	4	2020	6	10.45	136.1	2.4
3107	6	6.24	15	未知	2	2	332	332山谷第三巢	10	2	2	4	2020	6	10.45	136.1	2.4
3108	6	6.24	15	膜翅目	2	2	332	332山谷第三巢	10	2	2	4	2020	6	10.45	136.1	2.4
3109	6	6.24	15	膜翅目	2	3	332	332山谷第三巢	10	2	2	4	2020	6	10.45	136.1	2.4
3110	6	6.24	15	直翅目	2	3	332	332山谷第三巢	10	2	2	4	2020	6	10.45	136.1	2.4
3111	6	6.24	15	鳞翅目幼虫	2	2	332	332山谷第三巢	10	2	2	4	2020	6	10.45	136.1	2.4
3112	6	6.24	8	鳞翅目幼虫	3	3	332	332山谷第三巢	10	2	2	4	2020	6	10.45	136.1	2.4
3113	6	6.24	8	未知	1	3	332	332山谷第三巢	10	2	2	4	2020	6	10.45	136.1	2.4
3114	6	6.24	8	未知	1	1	332	332山谷第三巢	10	2	2	4	2020	6	10.45	136.1	2.4
3115	6	6.24	8	鳞翅目	4	3	332	332山谷第三巢	10	2	2	4	2020	6	10.45	136.1	2.4
3116	6	6.24	8	鳞翅目幼虫	2	3	332	332山谷第三巢	10	2	2	4	2020	6	10.45	136.1	2.4
3117	6	6.24	11	鳞翅目	3	2	332	332山谷第三巢	10	2	2	4	2020	6	10.45	136.1	2.4
3118	6	6.24	11	鳞翅目幼虫	2	3	332	332山谷第三巢	10	2	2	4	2020	6	10.45	136.1	2.4
3119	6	6.24	11	鞘翅目	3	3	332	332山谷第三巢	10	2	2	4	2020	6	10.45	136.1	2.4
3120	6	6.24	11	鳞翅目幼虫	2	3	332	332山谷第三巢	10	2	2	4	2020	6	10.45	136.1	2.4
3121	6	6.24	11	直翅目	2	3	332	332山谷第三巢	10	2	2	4	2020	6	10.45	136.1	2.4
3122	6	6.24	21	鳞翅目幼虫	2	1	332	332山谷第三巢	10	2	2	4	2020	6	10.45	136.1	2.4
3123	6	6.24	21	直翅目	2	3	332	332山谷第三巢	10	2	2	4	2020	6	10.45	136.1	2.4
3124	6	6.24	21	鳞翅目幼虫	2	3	332	332山谷第三巢	10	2	2	4	2020	6	10.45	136.1	2.4
3125	6	6.24	21	鳞翅目幼虫	1	3	332	332山谷第三巢	10	2	2	4	2020	6	10.45	136.1	2.4
3126	6	6.24	21	未知	1	2	332	332山谷第三巢	10	2	2	4	2020	6	10.45	136.1	2.4
3127	6	6.24	21	直翅目	2	3	332	332山谷第三巢	10	2	2	4	2020	6	10.45	136.1	2.4
3130	6	6.24	21	直翅目	2	1	332	332山谷第三巢	10	2	2	4	2020	6	10.45	136.1	2.4
3131	6	6.24	21	直翅目	2	3	332	332山谷第三巢	10	2	2	4	2020	6	10.45	136.1	2.4
3132	6	6.24	21	未知	1	1	332	332山谷第三巢	10	2	2	4	2020	6	10.45	136.1	2.4
3133	6	6.24	14	直翅目	2	3	332	332山谷第三巢	10	2	2	4	2020	6	10.45	136.1	2.4
3134	6	6.24	14	直翅目	2	2	332	332山谷第三巢	10	2	2	4	2020	6	10.45	136.1	2.4
3135	6	6.24	14	直翅目	2	2	332	332山谷第三巢	10	2	2	4	2020	6	10.45	136.1	2.4
3136	6	6.24	14	直翅目	2	1	332	332山谷第三巢	10	2	2	4	2020	6	10.45	136.1	2.4
3137	6	6.24	14	直翅目	2	2	332	332山谷第三巢	10	2	2	4	2020	6	10.45	136.1	2.4
3138	6	6.24	14	鳞翅目幼虫	2	3	332	332山谷第三巢	10	2	2	4	2020	6	10.45	136.1	2.4
3139	6	6.24	14	鳞翅目幼虫	3	3	332	332山谷第三巢	10	2	2	4	2020	6	10.45	136.1	2.4
3140	6	6.24	14	鳞翅目	2	2	332	332山谷第三巢	10	2	2	4	2020	6	10.45	136.1	2.4
3141	6	6.24	9	鳞翅目幼虫	3	3	332	332山谷第三巢	10	2	2	4	2020	6	10.45	136.1	2.4
3142	6	6.24	9	鳞翅目幼虫	2	3	332	332山谷第三巢	10	2	2	4	2020	6	10.45	136.1	2.4
3143	6	6.24	9	直翅目	2	3	332	332山谷第三巢	10	2	2	4	2020	6	10.45	136.1	2.4
3144	6	6.24	9	未知	2	1	332	332山谷第三巢	10	2	2	4	2020	6	10.45	136.1	2.4
3145	6	6.24	9	鳞翅目	2	3	332	332山谷第三巢	10	2	2	4	2020	6	10.45	136.1	2.4
3146	6	6.25	21	蚓形目	3	3	332	332山谷第三巢	11	2	2	4	2020	6	10.45	136.1	2.4
3147	6	6.25	21	蚓形目	3	3	332	332山谷第三巢	11	2	2	4	2020	6	10.45	136.1	2.4
3149	6	6.25	21	鞘翅目	3	3	332	332山谷第三巢	11	2	2	4	2020	6	10.45	136.1	2.4
3150	6	6.25	21	鞘翅目	3	3	332	332山谷第三巢	11	2	2	4	2020	6	10.45	136.1	2.4
3151	6	6.25	21	未知	1	3	332	332山谷第三巢	11	2	2	4	2020	6	10.45	136.1	2.4
3152	6	6.25	21	鳞翅目	2	3	332	332山谷第三巢	11	2	2	4	2020	6	10.45	136.1	2.4
3153	6	6.25	21	鳞翅目幼虫	2	2	332	332山谷第三巢	11	2	2	4	2020	6	10.45	136.1	2.4
3154	6	6.25	21	鳞翅目幼虫	2	2	332	332山谷第三巢	11	2	2	4	2020	6	10.45	136.1	2.4
3155	6	6.25	21	鳞翅目幼虫	2	3	332	332山谷第三巢	11	2	2	4	2020	6	10.45	136.1	2.4
3156	6	6.25	21	鳞翅目幼虫	2	3	332	332山谷第三巢	11	2	2	4	2020	6	10.45	136.1	2.4
3157	6	6.25	21	鳞翅目幼虫	2	3	332	332山谷第三巢	11	2	2	4	2020	6	10.45	136.1	2.4
3158	6	6.25	21	鳞翅目幼虫	2	3	332	332山谷第三巢	11	2	2	4	2020	6	10.45	136.1	2.4
3159	6	6.25	21	鳞翅目幼虫	2	3	332	332山谷第三巢	11	2	2	4	2020	6	10.45	136.1	2.4
3160	6	6.25	21	膜翅目	2	1	332	332山谷第三巢	11	2	2	4	2020	6	10.45	136.1	2.4
3161	6	6.25	21	鳞翅目幼虫	2	1	332	332山谷第三巢	11	2	2	4	2020	6	10.45	136.1	2.4
3162	6	6.25	21	鳞翅目幼虫	2	1	332	332山谷第三巢	11	2	2	4	2020	6	10.45	136.1	2.4
3163	6	6.25	9	鳞翅目幼虫	2	1	332	332山谷第三巢	11	2	2	4	2020	6	10.45	136.1	2.4
3164	6	6.25	9	鞘翅目	4	3	332	332山谷第三巢	11	2	2	4	2020	6	10.45	136.1	2.4
3165	6	6.25	9	鞘翅目	2	3	332	332山谷第三巢	11	2	2	4	2020	6	10.45	136.1	2.4
3166	6	6.25	9	未知	3	1	332	332山谷第三巢	11	2	2	4	2020	6	10.45	136.1	2.4
3167	6	6.25	9	未知	2	1	332	332山谷第三巢	11	2	2	4	2020	6	10.45	136.1	2.4
3168	6	6.25	9	未知	1	1	332	332山谷第三巢	11	2	2	4	2020	6	10.45	136.1	2.4
3169	6	6.25	18	膜翅目	3	3	332	332山谷第三巢	11	2	2	4	2020	6	10.45	136.1	2.4
3170	6	6.25	18	鳞翅目	2	3	332	332山谷第三巢	11	2	2	4	2020	6	10.45	136.1	2.4
3171	6	6.25	18	鞘翅目	3	3	332	332山谷第三巢	11	2	2	4	2020	6	10.45	136.1	2.4
3172	6	6.25	18	蛛形目	1	1	332	332山谷第三巢	11	2	2	4	2020	6	10.45	136.1	2.4
3173	6	6.25	18	蛛形目	1	3	332	332山谷第三巢	11	2	2	4	2020	6	10.45	136.1	2.4
3174	6	6.25	18	鳞翅目	2	1	332	332山谷第三巢	11	2	2	4	2020	6	10.45	136.1	2.4
3175	6	6.25	18	鳞翅目幼虫	2	3	332	332山谷第三巢	11	2	2	4	2020	6	10.45	136.1	2.4
3176	6	6.25	18	鳞翅目幼虫	2	1	332	332山谷第三巢	11	2	2	4	2020	6	10.45	136.1	2.4
3177	6	6.25	18	未知	1	1	332	332山谷第三巢	11	2	2	4	2020	6	10.45	136.1	2.4
3178	6	6.25	18	未知	1	1	332	332山谷第三巢	11	2	2	4	2020	6	10.45	136.1	2.4
3179	6	6.25	18	双翅目	2	1	332	332山谷第三巢	11	2	2	4	2020	6	10.45	136.1	2.4
3180	6	6.25	9	鞘翅目	2	1	332	332山谷第三巢	11	2	2	4	2020	6	10.45	136.1	2.4
3181	6	6.25	9	直翅目	2	2	332	332山谷第三巢	11	2	2	4	2020	6	10.45	136.1	2.4
3182	6	6.25	9	鳞翅目幼虫	2	3	332	332山谷第三巢	11	2	2	4	2020	6	10.45	136.1	2.4
3183	6	6.25	9	鳞翅目幼虫	2	3	332	332山谷第三巢	11	2	2	4	2020	6	10.45	136.1	2.4
3184	6	6.25	8	未知	1	1	332	332山谷第三巢	11	2	2	4	2020	6	10.45	136.1	2.4
3185	6	6.25	8	直翅目	2	2	332	332山谷第三巢	11	2	2	4	2020	6	10.45	136.1	2.4
3186	6	6.25	8	鳞翅目幼虫	1	1	332	332山谷第三巢	11	2	2	4	2020	6	10.45	136.1	2.4
3187	6	6.25	8	直翅目	2	1	332	332山谷第三巢	11	2	2	4	2020	6	10.45	136.1	2.4
3188	6	6.25	8	鳞翅目幼虫	2	2	332	332山谷第三巢	11	2	2	4	2020	6	10.45	136.1	2.4
3189	6	6.25	8	直翅目	2	3	332	332山谷第三巢	11	2	2	4	2020	6	10.45	136.1	2.4
3190	6	6.25	14	鳞翅目	2	2	332	332山谷第三巢	11	2	2	4	2020	6	10.45	136.1	2.4
3192	6	6.25	14	鳞翅目幼虫	2	3	332	332山谷第三巢	11	2	2	4	2020	6	10.45	136.1	2.4
3193	6	6.25	14	未知	1	3	332	332山谷第三巢	11	2	2	4	2020	6	10.45	136.1	2.4
3194	6	6.25	14	直翅目	2	1	332	332山谷第三巢	11	2	2	4	2020	6	10.45	136.1	2.4
3195	6	6.25	14	未知	1	2	332	332山谷第三巢	11	2	2	4	2020	6	10.45	136.1	2.4
3196	6	6.25	14	膜翅目	4	2	332	332山谷第三巢	11	2	2	4	2020	6	10.45	136.1	2.4
3197	6	6.25	14	未知	2	1	332	332山谷第三巢	11	2	2	4	2020	6	10.45	136.1	2.4
3198	6	6.25	11	直翅目	2	1	332	332山谷第三巢	11	2	2	4	2020	6	10.45	136.1	2.4
3199	6	6.25	11	直翅目	2	1	332	332山谷第三巢	11	2	2	4	2020	6	10.45	136.1	2.4
3200	6	6.25	11	直翅目	2	2	332	332山谷第三巢	11	2	2	4	2020	6	10.45	136.1	2.4
3201	6	6.25	11	直翅目	2	1	332	332山谷第三巢	11	2	2	4	2020	6	10.45	136.1	2.4
3202	6	6.25	11	未知	1	1	332	332山谷第三巢	11	2	2	4	2020	6	10.45	136.1	2.4
3203	6	6.25	11	直翅目	2	1	332	332山谷第三巢	11	2	2	4	2020	6	10.45	136.1	2.4
3204	6	6.25	11	鳞翅目	3	2	332	332山谷第三巢	11	2	2	4	2020	6	10.45	136.1	2.4
3205	6	6.25	16	直翅目	2	2	332	332山谷第三巢	11	2	2	4	2020	6	10.45	136.1	2.4
3206	6	6.25	16	鳞翅目	2	2	332	332山谷第三巢	11	2	2	4	2020	6	10.45	136.1	2.4
3207	6	6.25	16	直翅目	2	2	332	332山谷第三巢	11	2	2	4	2020	6	10.45	136.1	2.4
3208	6	6.25	16	未知	1	2	332	332山谷第三巢	11	2	2	4	2020	6	10.45	136.1	2.4
3209	6	6.25	16	直翅目	2	1	332	332山谷第三巢	11	2	2	4	2020	6	10.45	136.1	2.4
3210	6	6.25	16	鳞翅目幼虫	2	2	332	332山谷第三巢	11	2	2	4	2020	6	10.45	136.1	2.4
3211	6	6.25	16	鳞翅目幼虫	2	2	332	332山谷第三巢	11	2	2	4	2020	6	10.45	136.1	2.4
3212	6	6.25	16	膜翅目	2	2	332	332山谷第三巢	11	2	2	4	2020	6	10.45	136.1	2.4
3213	6	6.25	16	直翅目	2	3	332	332山谷第三巢	11	2	2	4	2020	6	10.45	136.1	2.4
3214	6	6.25	6	鳞翅目幼虫	2	2	332	332山谷第三巢	11	2	2	4	2020	6	10.45	136.1	2.4
3215	6	6.25	6	鳞翅目幼虫	3	2	332	332山谷第三巢	11	2	2	4	2020	6	10.45	136.1	2.4
3216	6	6.25	6	鳞翅目幼虫	2	2	332	332山谷第三巢	11	2	2	4	2020	6	10.45	136.1	2.4
3217	6	6.25	6	鳞翅目幼虫	2	2	332	332山谷第三巢	11	2	2	4	2020	6	10.45	136.1	2.4
3218	6	6.25	6	鳞翅目幼虫	2	1	332	332山谷第三巢	11	2	2	4	2020	6	10.45	136.1	2.4
3219	6	6.25	16	鳞翅目幼虫	3	2	332	332山谷第三巢	11	2	2	4	2020	6	10.45	136.1	2.4
3220	6	6.25	16	鳞翅目幼虫	3	3	332	332山谷第三巢	11	2	2	4	2020	6	10.45	136.1	2.4
3221	6	6.25	16	鳞翅目幼虫	2	2	332	332山谷第三巢	11	2	2	4	2020	6	10.45	136.1	2.4
3222	6	6.25	16	鳞翅目幼虫	2	1	332	332山谷第三巢	11	2	2	4	2020	6	10.45	136.1	2.4
3223	6	6.25	16	鳞翅目幼虫	4	2	332	332山谷第三巢	11	2	2	4	2020	6	10.45	136.1	2.4
3224	6	6.25	16	鳞翅目幼虫	2	1	332	332山谷第三巢	11	2	2	4	2020	6	10.45	136.1	2.4
3225	6	6.25	16	鳞翅目幼虫	2	2	332	332山谷第三巢	11	2	2	4	2020	6	10.45	136.1	2.4
3226	6	6.25	16	鳞翅目幼虫	2	3	332	332山谷第三巢	11	2	2	4	2020	6	10.45	136.1	2.4
3228	6	6.25	16	鳞翅目幼虫	2	2	332	332山谷第三巢	11	2	2	4	2020	6	10.45	136.1	2.4
3229	6	6.25	16	鳞翅目幼虫	2	2	332	332山谷第三巢	11	2	2	4	2020	6	10.45	136.1	2.4
3230	6	6.25	16	鳞翅目	2	2	332	332山谷第三巢	11	2	2	4	2020	6	10.45	136.1	2.4
3231	6	6.25	16	直翅目	2	2	332	332山谷第三巢	11	2	2	4	2020	6	10.45	136.1	2.4
3232	6	6.25	8	鞘翅目	3	2	332	332山谷第三巢	11	2	2	4	2020	6	10.45	136.1	2.4
3233	6	6.25	8	鳞翅目幼虫	2	2	332	332山谷第三巢	11	2	2	4	2020	6	10.45	136.1	2.4
3235	6	6.25	8	直翅目	2	2	332	332山谷第三巢	11	2	2	4	2020	6	10.45	136.1	2.4
3238	6	6.26	10	鞘翅目	4	2	332	332山谷第三巢	12	2	2	4	2020	6	10.45	136.1	2.4
3239	6	6.26	10	鳞翅目幼虫	2	2	332	332山谷第三巢	12	2	2	4	2020	6	10.45	136.1	2.4
3240	6	6.26	10	鳞翅目幼虫	2	2	332	332山谷第三巢	12	2	2	4	2020	6	10.45	136.1	2.4
3241	6	6.26	10	鳞翅目幼虫	2	3	332	332山谷第三巢	12	2	2	4	2020	6	10.45	136.1	2.4
3242	6	6.26	10	未知	2	2	332	332山谷第三巢	12	2	2	4	2020	6	10.45	136.1	2.4
3244	6	6.26	10	鳞翅目幼虫	2	2	332	332山谷第三巢	12	2	2	4	2020	6	10.45	136.1	2.4
3246	6	6.26	4	直翅目	3	3	332	332山谷第三巢	12	2	2	4	2020	6	10.45	136.1	2.4
3247	6	6.26	4	鳞翅目幼虫	3	2	332	332山谷第三巢	12	2	2	4	2020	6	10.45	136.1	2.4
3248	6	6.26	4	鳞翅目幼虫	3	2	332	332山谷第三巢	12	2	2	4	2020	6	10.45	136.1	2.4
3584	6	6.15	11	未知	1	1	332	332山谷第三巢	1	2	2	4	2020	6	10.45	136.1	2.4
3588	6	6.15	11	未知	1	3	332	332山谷第三巢	1	2	2	4	2020	6	10.45	136.1	2.4
3590	6	6.15	11	双翅目	1	1	332	332山谷第三巢	1	2	2	4	2020	6	10.45	136.1	2.4
