# Supplementary material for: Variation in parental investment preferences for nestlings of the Gray‐backed Shrike (Lanius tephronotus) in alpine environments
Source: Ecol Evol. 2024 Sep 18;14(9):e70267. doi: 10.1002/ece3.70267 (PMC11410560; doi:10.1002/ece3.70267)
Supplement: Supplementary file 1 — Data S1. [file ECE3-14-e70267-s001.zip › GLMMnestlingweight.xlsx]

## Sheet: Sheet1
ID	Nestlingnumber	nestlings	Bodyweight	MTA	nestnumber	year	month	T1	MP	place
1	1	3	4.5	1	332山谷第二巢	2017	5	6.23	68.3	332
2	2	3	4.3	1	332山谷第二巢	2017	5	6.23	68.3	332
3	1	3	8.8	3	332山谷第二巢	2017	5	6.23	68.3	332
4	2	3	8.2	3	332山谷第二巢	2017	5	6.23	68.3	332
5	3	3	6.5	2	332山谷第二巢	2017	5	6.23	68.3	332
6	1	3	15.3	5	332山谷第二巢	2017	5	6.23	68.3	332
7	2	3	14.8	5	332山谷第二巢	2017	5	6.23	68.3	332
8	3	3	12.8	4	332山谷第二巢	2017	5	6.23	68.3	332
9	1	5	40	18	迭部保扎第1巢	2018	6	10.61	104.4	5
10	2	5	40.2	18	迭部保扎第1巢	2018	6	10.61	104.4	5
11	3	5	41.8	18	迭部保扎第1巢	2018	6	10.61	104.4	5
12	4	5	39.8	18	迭部保扎第1巢	2018	6	10.61	104.4	5
13	5	5	37.6	17	迭部保扎第1巢	2018	6	10.61	104.4	5
14	1	5	6	2	西仓-1	2018	6	10.61	104.4	14
15	2	5	5	2	西仓-1	2018	6	10.61	104.4	14
16	3	5	4.7	2	西仓-1	2018	6	10.61	104.4	14
17	4	5	4.1	1	西仓-1	2018	6	10.61	104.4	14
18	5	5	3.6	1	西仓-1	2018	6	10.61	104.4	14
19	1	5	14.1	5	西仓-1	2018	6	10.61	104.4	14
20	2	5	13	5	西仓-1	2018	6	10.61	104.4	14
21	3	5	13.1	5	西仓-1	2018	6	10.61	104.4	14
22	4	5	12.4	4	西仓-1	2018	6	10.61	104.4	14
23	5	5	10.6	4	西仓-1	2018	6	10.61	104.4	14
24	1	5	17.1	6	西仓-1	2018	6	10.61	104.4	14
25	2	5	15.2	6	西仓-1	2018	6	10.61	104.4	14
26	3	5	14.5	6	西仓-1	2018	6	10.61	104.4	14
27	4	5	15.2	5	西仓-1	2018	6	10.61	104.4	14
28	5	5	12.8	5	西仓-1	2018	6	10.61	104.4	14
29	1	4	3.5	1	桥头第一巢	2018	6	10.61	104.4	11
30	2	4	3.5	1	桥头第一巢	2018	6	10.61	104.4	11
31	1	4	8.7	3	桥头第一巢	2018	6	10.61	104.4	11
32	2	4	7.1	3	桥头第一巢	2018	6	10.61	104.4	11
33	3	4	7.4	3	桥头第一巢	2018	6	10.61	104.4	11
34	4	4	4.2	1	桥头第一巢	2018	6	10.61	104.4	11
35	1	4	16	5	桥头第一巢	2018	6	10.61	104.4	11
36	2	4	13.2	5	桥头第一巢	2018	6	10.61	104.4	11
37	3	4	13.5	5	桥头第一巢	2018	6	10.61	104.4	11
38	4	4	8.6	3	桥头第一巢	2018	6	10.61	104.4	11
39	1	4	25.5	7	桥头第一巢	2018	6	10.61	104.4	11
40	2	4	21.5	7	桥头第一巢	2018	6	10.61	104.4	11
41	3	4	21.1	7	桥头第一巢	2018	6	10.61	104.4	11
42	4	4	16	5	桥头第一巢	2018	6	10.61	104.4	11
43	1	4	32.3	9	桥头第一巢	2018	6	10.61	104.4	11
44	2	4	27.8	9	桥头第一巢	2018	6	10.61	104.4	11
45	3	4	28.8	9	桥头第一巢	2018	6	10.61	104.4	11
46	4	4	23.2	7	桥头第一巢	2018	6	10.61	104.4	11
47	1	4	35.6	11	桥头第一巢	2018	6	10.61	104.4	11
48	2	4	33.8	11	桥头第一巢	2018	6	10.61	104.4	11
49	3	4	33.3	11	桥头第一巢	2018	6	10.61	104.4	11
50	4	4	27.8	9	桥头第一巢	2018	6	10.61	104.4	11
51	1	4	37.3	13	桥头第一巢	2018	6	10.61	104.4	11
52	2	4	34.4	13	桥头第一巢	2018	6	10.61	104.4	11
53	4	4	32.8	11	桥头第一巢	2018	6	10.61	104.4	11
54	1	5	6.9	3	2号岛第二巢	2018	6	10.61	104.4	2
55	2	5	6.6	3	2号岛第二巢	2018	6	10.61	104.4	2
56	3	5	6.2	2	2号岛第二巢	2018	6	10.61	104.4	2
57	4	5	5.7	2	2号岛第二巢	2018	6	10.61	104.4	2
58	5	5	4.7	2	2号岛第二巢	2018	6	10.61	104.4	2
59	1	5	13.9	5	2号岛第二巢	2018	6	10.61	104.4	2
60	2	5	14.5	5	2号岛第二巢	2018	6	10.61	104.4	2
61	3	5	12.8	4	2号岛第二巢	2018	6	10.61	104.4	2
62	4	5	12.6	4	2号岛第二巢	2018	6	10.61	104.4	2
63	5	5	10.2	4	2号岛第二巢	2018	6	10.61	104.4	2
64	1	5	20.2	7	2号岛第二巢	2018	6	10.61	104.4	2
65	2	5	20.7	7	2号岛第二巢	2018	6	10.61	104.4	2
66	3	5	18.1	6	2号岛第二巢	2018	6	10.61	104.4	2
67	4	5	18.4	6	2号岛第二巢	2018	6	10.61	104.4	2
68	1	5	34.2	11	2号岛第二巢	2018	6	10.61	104.4	2
69	2	5	35.6	11	2号岛第二巢	2018	6	10.61	104.4	2
70	3	5	33.5	10	2号岛第二巢	2018	6	10.61	104.4	2
71	4	5	33.4	10	2号岛第二巢	2018	6	10.61	104.4	2
72	1	3	3.9	1	2号岛第一巢	2018	6	10.61	104.4	2
73	2	3	3.3	1	2号岛第一巢	2018	6	10.61	104.4	2
74	1	3	8.6	3	2号岛第一巢	2018	6	10.61	104.4	2
75	2	3	8	3	2号岛第一巢	2018	6	10.61	104.4	2
76	3	3	6.8	3	2号岛第一巢	2018	6	10.61	104.4	2
77	1	3	14.6	5	2号岛第一巢	2018	6	10.61	104.4	2
78	2	3	13.9	5	2号岛第一巢	2018	6	10.61	104.4	2
79	3	3	12.5	5	2号岛第一巢	2018	6	10.61	104.4	2
80	1	3	24.3	7	2号岛第一巢	2018	6	10.61	104.4	2
81	2	3	24.1	7	2号岛第一巢	2018	6	10.61	104.4	2
82	3	3	20.3	7	2号岛第一巢	2018	6	10.61	104.4	2
83	1	3	30.4	9	2号岛第一巢	2018	6	10.61	104.4	2
84	2	3	30.6	9	2号岛第一巢	2018	6	10.61	104.4	2
85	3	3	26.6	9	2号岛第一巢	2018	6	10.61	104.4	2
86	1	3	36.8	13	2号岛第一巢	2018	6	10.61	104.4	2
87	2	3	36.9	13	2号岛第一巢	2018	6	10.61	104.4	2
88	3	3	34	13	2号岛第一巢	2018	6	10.61	104.4	2
89	1	4	4.4	1	332山谷第一巢	2018	6	10.61	104.4	332
90	2	4	4	1	332山谷第一巢	2018	6	10.61	104.4	332
91	3	4	3.6	1	332山谷第一巢	2018	6	10.61	104.4	332
92	1	4	20.3	6	332山谷第一巢	2018	6	10.61	104.4	332
93	2	4	20.4	6	332山谷第一巢	2018	6	10.61	104.4	332
94	3	4	17.5	6	332山谷第一巢	2018	6	10.61	104.4	332
95	4	4	17.1	6	332山谷第一巢	2018	6	10.61	104.4	332
96	1	4	26	8	332山谷第一巢	2018	6	10.61	104.4	332
97	2	4	24.8	8	332山谷第一巢	2018	6	10.61	104.4	332
98	3	4	22.8	8	332山谷第一巢	2018	6	10.61	104.4	332
99	4	4	24	8	332山谷第一巢	2018	6	10.61	104.4	332
100	1	5	6.5	3	度假村第一巢	2018	5	10.61	104.4	7
101	2	5	6.3	2	度假村第一巢	2018	5	10.61	104.4	7
102	3	5	5.2	2	度假村第一巢	2018	5	10.61	104.4	7
103	4	5	5	2	度假村第一巢	2018	5	10.61	104.4	7
104	5	5	4.7	2	度假村第一巢	2018	5	10.61	104.4	7
105	1	5	11.1	5	度假村第一巢	2018	5	10.61	104.4	7
106	2	5	9.6	4	度假村第一巢	2018	5	10.61	104.4	7
107	3	5	11.3	4	度假村第一巢	2018	5	10.61	104.4	7
108	4	5	11	4	度假村第一巢	2018	5	10.61	104.4	7
109	5	5	8.9	4	度假村第一巢	2018	5	10.61	104.4	7
110	1	5	30.4	10	度假村第一巢	2018	5	10.61	104.4	7
111	2	5	29.8	9	度假村第一巢	2018	5	10.61	104.4	7
112	3	5	26.1	9	度假村第一巢	2018	5	10.61	104.4	7
113	1	5	33.6	12	度假村第一巢	2018	5	10.61	104.4	7
114	2	5	33.9	11	度假村第一巢	2018	5	10.61	104.4	7
115	3	5	29.4	11	度假村第一巢	2018	5	10.61	104.4	7
116	1	5	36.5	14	度假村第一巢	2018	5	10.61	104.4	7
117	2	5	34.9	13	度假村第一巢	2018	5	10.61	104.4	7
118	3	5	33.2	13	度假村第一巢	2018	5	10.61	104.4	7
119	1	5	3.5	1	332山谷第一巢	2019	6	10.71	128.5	332
120	2	5	3.4	1	332山谷第一巢	2019	6	10.71	128.5	332
121	1	5	8.9	3	332山谷第一巢	2019	6	10.71	128.5	332
122	2	5	8.6	3	332山谷第一巢	2019	6	10.71	128.5	332
123	3	5	8.4	3	332山谷第一巢	2019	6	10.71	128.5	332
124	4	5	7	3	332山谷第一巢	2019	6	10.71	128.5	332
125	5	5	6.3	2	332山谷第一巢	2019	6	10.71	128.5	332
126	1	5	14.8	5	332山谷第一巢	2019	6	10.71	128.5	332
127	2	5	15.2	5	332山谷第一巢	2019	6	10.71	128.5	332
128	3	5	16.4	5	332山谷第一巢	2019	6	10.71	128.5	332
129	4	5	13.9	5	332山谷第一巢	2019	6	10.71	128.5	332
130	5	5	10.2	4	332山谷第一巢	2019	6	10.71	128.5	332
131	1	5	22.1	7	332山谷第一巢	2019	6	10.71	128.5	332
132	2	5	21.8	7	332山谷第一巢	2019	6	10.71	128.5	332
133	3	5	24	7	332山谷第一巢	2019	6	10.71	128.5	332
134	4	5	20.8	7	332山谷第一巢	2019	6	10.71	128.5	332
135	5	5	15	6	332山谷第一巢	2019	6	10.71	128.5	332
136	1	5	29	9	332山谷第一巢	2019	6	10.71	128.5	332
137	2	5	27.5	9	332山谷第一巢	2019	6	10.71	128.5	332
138	3	5	28.8	9	332山谷第一巢	2019	6	10.71	128.5	332
139	4	5	24.1	9	332山谷第一巢	2019	6	10.71	128.5	332
140	5	5	19.9	8	332山谷第一巢	2019	6	10.71	128.5	332
141	2	5	41.2	17	332山谷第一巢	2019	6	10.71	128.5	332
142	5	5	39.7	16	332山谷第一巢	2019	6	10.71	128.5	332
143	1	5	26.4	9	欢乐园第2巢	2019	6	10.71	128.5	10
144	2	5	26.3	9	欢乐园第2巢	2019	6	10.71	128.5	10
145	3	5	25.9	9	欢乐园第2巢	2019	6	10.71	128.5	10
146	4	5	25	8	欢乐园第2巢	2019	6	10.71	128.5	10
147	5	5	21	7	欢乐园第2巢	2019	6	10.71	128.5	10
148	1	5	36.1	13	欢乐园第2巢	2019	6	10.71	128.5	10
149	2	5	38.5	13	欢乐园第2巢	2019	6	10.71	128.5	10
150	3	5	38.6	13	欢乐园第2巢	2019	6	10.71	128.5	10
151	4	5	37.2	12	欢乐园第2巢	2019	6	10.71	128.5	10
152	5	5	34.7	11	欢乐园第2巢	2019	6	10.71	128.5	10
153	1	5	4	1	桥头第一巢	2019	6	10.71	128.5	11
154	2	5	3.8	1	桥头第一巢	2019	6	10.71	128.5	11
155	3	5	3.3	1	桥头第一巢	2019	6	10.71	128.5	11
156	1	5	11.6	4	桥头第一巢	2019	6	10.71	128.5	11
157	2	5	11.3	4	桥头第一巢	2019	6	10.71	128.5	11
158	3	5	10.8	4	桥头第一巢	2019	6	10.71	128.5	11
159	4	5	8.4	3	桥头第一巢	2019	6	10.71	128.5	11
160	5	5	6.5	3	桥头第一巢	2019	6	10.71	128.5	11
161	1	5	21.3	6	桥头第一巢	2019	6	10.71	128.5	11
162	2	5	19.5	6	桥头第一巢	2019	6	10.71	128.5	11
163	3	5	19.7	6	桥头第一巢	2019	6	10.71	128.5	11
164	4	5	15.3	5	桥头第一巢	2019	6	10.71	128.5	11
165	5	5	13.4	5	桥头第一巢	2019	6	10.71	128.5	11
166	1	5	29.3	8	桥头第一巢	2019	6	10.71	128.5	11
167	2	5	27.1	8	桥头第一巢	2019	6	10.71	128.5	11
168	3	5	28.5	8	桥头第一巢	2019	6	10.71	128.5	11
169	4	5	23.1	7	桥头第一巢	2019	6	10.71	128.5	11
170	5	5	19.4	7	桥头第一巢	2019	6	10.71	128.5	11
171	1	3	25.3	8	红科河对面第一巢	2019	6	10.71	128.5	9
172	2	3	23.4	8	红科河对面第一巢	2019	6	10.71	128.5	9
173	3	3	23.7	8	红科河对面第一巢	2019	6	10.71	128.5	9
174	1	3	31.4	12	红科河对面第一巢	2019	6	10.71	128.5	9
175	2	3	29	12	红科河对面第一巢	2019	6	10.71	128.5	9
176	3	3	28	12	红科河对面第一巢	2019	6	10.71	128.5	9
177	1	5	21.8	7	欢乐园第三巢	2019	6	10.71	128.5	10
178	2	5	21.5	7	欢乐园第三巢	2019	6	10.71	128.5	10
179	3	5	21.5	7	欢乐园第三巢	2019	6	10.71	128.5	10
180	4	5	17	6	欢乐园第三巢	2019	6	10.71	128.5	10
181	1	5	29.3	9	欢乐园第三巢	2019	6	10.71	128.5	10
182	2	5	27.8	9	欢乐园第三巢	2019	6	10.71	128.5	10
183	3	5	29.2	9	欢乐园第三巢	2019	6	10.71	128.5	10
184	4	5	28.6	8	欢乐园第三巢	2019	6	10.71	128.5	10
185	5	5	23.2	8	欢乐园第三巢	2019	6	10.71	128.5	10
186	1	5	37	11	欢乐园第三巢	2019	6	10.71	128.5	10
187	2	5	36.7	11	欢乐园第三巢	2019	6	10.71	128.5	10
188	3	5	37	11	欢乐园第三巢	2019	6	10.71	128.5	10
189	4	5	34.5	10	欢乐园第三巢	2019	6	10.71	128.5	10
190	5	5	31.1	10	欢乐园第三巢	2019	6	10.71	128.5	10
191	1	5	41.1	13	欢乐园第三巢	2019	6	10.71	128.5	10
192	2	5	40.3	13	欢乐园第三巢	2019	6	10.71	128.5	10
193	3	5	42.1	13	欢乐园第三巢	2019	6	10.71	128.5	10
194	4	5	39.8	12	欢乐园第三巢	2019	6	10.71	128.5	10
195	5	5	36.6	12	欢乐园第三巢	2019	6	10.71	128.5	10
196	6	5	31.5	11	欢乐园第三巢	2019	6	10.71	128.5	10
197	3	5	34.1	15	欢乐园第三巢	2019	6	10.71	128.5	10
198	4	5	34.8	15	欢乐园第三巢	2019	6	10.71	128.5	10
199	5	5	30.5	14	欢乐园第三巢	2019	6	10.71	128.5	10
200	1	2	41.5	18	332山谷第4巢	2019	8	0		332
201	2	2	35.5	16	332山谷第4巢	2019	8	0		332
202	1	6	8.9	3	33201	2020	6	10.45	136.1	332
203	2	6	8.8	3	33201	2020	6	10.45	136.1	332
204	3	6	8.5	3	33201	2020	6	10.45	136.1	332
205	4	6	8	3	33201	2020	6	10.45	136.1	332
206	5	6	6.1	2	33201	2020	6	10.45	136.1	332
207	6	6	5.7	2	33201	2020	6	10.45	136.1	332
208	1	4	4.2	1	33203	2020	6	10.45	136.1	332
209	2	4	3.9	1	33203	2020	6	10.45	136.1	332
210	3	4	2.8	1	33203	2020	6	10.45	136.1	332
211	4	4	2.5	1	33203	2020	6	10.45	136.1	332
212	1	4	7.9	3	33203	2020	6	10.45	136.1	332
213	2	4	7.6	3	33203	2020	6	10.45	136.1	332
214	3	4	6	3	33203	2020	6	10.45	136.1	332
215	4	4	3.7	3	33203	2020	6	10.45	136.1	332
216	1	4	10.9	4	33203	2020	6	10.45	136.1	332
217	2	4	10.2	4	33203	2020	6	10.45	136.1	332
218	3	4	8	4	33203	2020	6	10.45	136.1	332
219	4	4	5.3	4	33203	2020	6	10.45	136.1	332
220	1	4	15.2	5	33203	2020	6	10.45	136.1	332
221	2	4	14.5	5	33203	2020	6	10.45	136.1	332
222	4	4	7.2	5	33203	2020	6	10.45	136.1	332
223	1	4	17.6	6	33203	2020	6	10.45	136.1	332
224	2	4	17.9	6	33203	2020	6	10.45	136.1	332
225	1	4	23.2	8	33203	2020	6	10.45	136.1	332
226	2	4	25.5	8	33203	2020	6	10.45	136.1	332
227	1	4	25.1	9	33203	2020	6	10.45	136.1	332
228	2	4	21.2	9	33203	2020	6	10.45	136.1	332
229	1	4	30.7	10	33203	2020	6	10.45	136.1	332
230	2	4	24.3	10	33203	2020	6	10.45	136.1	332
231	1	4	37.1	11	33203	2020	6	10.45	136.1	332
232	2	4	34.9	11	33203	2020	6	10.45	136.1	332
233	1	4	33.3	12	33203	2020	6	10.45	136.1	332
234	2	4	34.5	12	33203	2020	6	10.45	136.1	332
235	1	4	33.6	13	33203	2020	6	10.45	136.1	332
236	2	4	34.1	13	33203	2020	6	10.45	136.1	332
237	1	4	35.2	14	33203	2020	6	10.45	136.1	332
238	2	4	34.4	14	33203	2020	6	10.45	136.1	332
239	1	4	35.5	16	33203	2020	6	10.45	136.1	332
240	2	4	37.1	16	33203	2020	6	10.45	136.1	332
241	1	2	4.4	2	红科03	2020	6	10.45	136.1	8
242	2	2	3.9	1	红科03	2020	6	10.45	136.1	8
243	1	2	9.2	4	红科03	2020	6	10.45	136.1	8
244	1	2	12.5	5	红科03	2020	6	10.45	136.1	8
245	1	2	14.7	6	红科03	2020	6	10.45	136.1	8
246	1	2	20	7	红科03	2020	6	10.45	136.1	8
247	1	2	34.4	10	红科03	2020	6	10.45	136.1	8
248	1	2	34.9	11	红科03	2020	6	10.45	136.1	8
249	1	2	37.1	12	红科03	2020	6	10.45	136.1	8
250	1	2	37	13	红科03	2020	6	10.45	136.1	8
251	1	2	38.5	14	红科03	2020	6	10.45	136.1	8
252	1	5	3.8	1	红科02	2020	6	10.45	136.1	8
253	2	5	3.7	1	红科02	2020	6	10.45	136.1	8
254	3	5	3.5	1	红科02	2020	6	10.45	136.1	8
255	4	5	3.3	1	红科02	2020	6	10.45	136.1	8
256	5	5	3.1	1	红科02	2020	6	10.45	136.1	8
257	1	5	5.1	2	红科02	2020	6	10.45	136.1	8
258	2	5	5	2	红科02	2020	6	10.45	136.1	8
259	3	5	4.1	2	红科02	2020	6	10.45	136.1	8
260	4	5	4.7	2	红科02	2020	6	10.45	136.1	8
261	5	5	4	2	红科02	2020	6	10.45	136.1	8
262	1	5	8.5	3	红科02	2020	6	10.45	136.1	8
263	2	5	8.2	3	红科02	2020	6	10.45	136.1	8
264	3	5	8.1	3	红科02	2020	6	10.45	136.1	8
265	4	5	7.4	3	红科02	2020	6	10.45	136.1	8
266	5	5	6.8	3	红科02	2020	6	10.45	136.1	8
267	1	5	12.4	6	红科02	2020	6	10.45	136.1	8
268	2	5	10.6	6	红科02	2020	6	10.45	136.1	8
269	3	5	12.2	6	红科02	2020	6	10.45	136.1	8
270	4	5	10.6	6	红科02	2020	6	10.45	136.1	8
271	1	5	20.6	7	红科02	2020	6	10.45	136.1	8
272	2	5	15	7	红科02	2020	6	10.45	136.1	8
273	3	5	15.6	7	红科02	2020	6	10.45	136.1	8
274	4	5	14.8	7	红科02	2020	6	10.45	136.1	8
275	1	5	20.6	8	红科02	2020	6	10.45	136.1	8
276	2	5	18.7	8	红科02	2020	6	10.45	136.1	8
277	3	5	17.6	8	红科02	2020	6	10.45	136.1	8
278	4	5	16	8	红科02	2020	6	10.45	136.1	8
279	1	5	23	9	红科02	2020	6	10.45	136.1	8
280	2	5	24.6	9	红科02	2020	6	10.45	136.1	8
281	3	5	19.1	9	红科02	2020	6	10.45	136.1	8
282	4	5	20.1	9	红科02	2020	6	10.45	136.1	8
283	1	5	22.6	10	红科02	2020	6	10.45	136.1	8
284	2	5	22.4	10	红科02	2020	6	10.45	136.1	8
285	3	5	18	10	红科02	2020	6	10.45	136.1	8
286	4	5	18.8	10	红科02	2020	6	10.45	136.1	8
287	1	5	25.8	11	红科02	2020	6	10.45	136.1	8
288	2	5	27.4	11	红科02	2020	6	10.45	136.1	8
289	3	5	19.9	11	红科02	2020	6	10.45	136.1	8
290	4	5	22.1	11	红科02	2020	6	10.45	136.1	8
291	1	5	30.6	13	红科02	2020	6	10.45	136.1	8
292	2	5	32	13	红科02	2020	6	10.45	136.1	8
293	3	5	25.4	13	红科02	2020	6	10.45	136.1	8
294	4	5	28.3	13	红科02	2020	6	10.45	136.1	8
295	1	5	31	14	红科02	2020	6	10.45	136.1	8
296	2	5	32.6	14	红科02	2020	6	10.45	136.1	8
297	3	5	25.6	14	红科02	2020	6	10.45	136.1	8
298	4	5	29.4	14	红科02	2020	6	10.45	136.1	8
299	1	5	3.7	1	红科04	2020	6	10.45	136.1	8
300	2	5	3.6	1	红科04	2020	6	10.45	136.1	8
301	3	5	3.6	1	红科04	2020	6	10.45	136.1	8
302	4	5	3.6	1	红科04	2020	6	10.45	136.1	8
303	5	5	2.6	1	红科04	2020	6	10.45	136.1	8
304	1	5	5.3	2	红科04	2020	6	10.45	136.1	8
305	2	5	5.4	2	红科04	2020	6	10.45	136.1	8
306	3	5	5	2	红科04	2020	6	10.45	136.1	8
307	4	5	5.4	2	红科04	2020	6	10.45	136.1	8
308	5	5	3.7	2	红科04	2020	6	10.45	136.1	8
309	1	5	11.5	4	红科04	2020	6	10.45	136.1	8
310	2	5	11.2	4	红科04	2020	6	10.45	136.1	8
311	3	5	10.6	4	红科04	2020	6	10.45	136.1	8
312	4	5	10.4	4	红科04	2020	6	10.45	136.1	8
313	5	5	9.4	4	红科04	2020	6	10.45	136.1	8
314	1	5	15.4	5	红科04	2020	6	10.45	136.1	8
315	2	5	15.4	5	红科04	2020	6	10.45	136.1	8
316	3	5	14.1	5	红科04	2020	6	10.45	136.1	8
317	4	5	14	5	红科04	2020	6	10.45	136.1	8
318	5	5	12.3	5	红科04	2020	6	10.45	136.1	8
319	1	5	18.5	6	红科04	2020	6	10.45	136.1	8
320	2	5	18.4	6	红科04	2020	6	10.45	136.1	8
321	3	5	17	6	红科04	2020	6	10.45	136.1	8
322	4	5	17.4	6	红科04	2020	6	10.45	136.1	8
323	5	5	14.4	6	红科04	2020	6	10.45	136.1	8
324	1	5	22.2	7	红科04	2020	6	10.45	136.1	8
325	2	5	22.7	7	红科04	2020	6	10.45	136.1	8
326	3	5	21.4	7	红科04	2020	6	10.45	136.1	8
327	4	5	21.2	7	红科04	2020	6	10.45	136.1	8
328	5	5	18.2	7	红科04	2020	6	10.45	136.1	8
329	1	5	38.1	10	红科04	2020	6	10.45	136.1	8
330	2	5	37	10	红科04	2020	6	10.45	136.1	8
331	3	5	33.9	10	红科04	2020	6	10.45	136.1	8
332	4	5	36.9	10	红科04	2020	6	10.45	136.1	8
333	5	5	30.8	10	红科04	2020	6	10.45	136.1	8
334	1	5	39.9	11	红科04	2020	6	10.45	136.1	8
335	2	5	36.2	11	红科04	2020	6	10.45	136.1	8
336	3	5	24.6	11	红科04	2020	6	10.45	136.1	8
337	4	5	38.1	11	红科04	2020	6	10.45	136.1	8
338	5	5	32.6	11	红科04	2020	6	10.45	136.1	8
339	1	5	39.9	12	红科04	2020	6	10.45	136.1	8
340	2	5	35.1	12	红科04	2020	6	10.45	136.1	8
341	3	5	34.7	12	红科04	2020	6	10.45	136.1	8
342	4	5	38.4	12	红科04	2020	6	10.45	136.1	8
343	5	5	33.75	12	红科04	2020	6	10.45	136.1	8
344	1	5	39.4	13	红科04	2020	6	10.45	136.1	8
345	2	5	36.4	13	红科04	2020	6	10.45	136.1	8
346	3	5	35.2	13	红科04	2020	6	10.45	136.1	8
347	4	5	38.8	13	红科04	2020	6	10.45	136.1	8
348	5	5	36	13	红科04	2020	6	10.45	136.1	8
349	1	5	38.7	14	红科04	2020	6	10.45	136.1	8
350	2	5	36.3	14	红科04	2020	6	10.45	136.1	8
351	3	5	38.1	14	红科04	2020	6	10.45	136.1	8
352	4	5	39.2	14	红科04	2020	6	10.45	136.1	8
353	5	5	35.5	14	红科04	2020	6	10.45	136.1	8
354	1	2	6	2	33204	2020	6	10.45	136.1	332
355	2	2	4	1	33204	2020	6	10.45	136.1	332
356	1	2	10.7	4	33204	2020	6	10.45	136.1	332
357	2	2	8.8	3	33204	2020	6	10.45	136.1	332
358	1	2	19	5	33204	2020	6	10.45	136.1	332
359	2	2	16.1	4	33204	2020	6	10.45	136.1	332
360	1	2	34.7	10	33204	2020	6	10.45	136.1	332
361	2	2	21.2	9	33204	2020	6	10.45	136.1	332
362	1	2	36.7	11	33204	2020	6	10.45	136.1	332
363	2	2	34.4	10	33204	2020	6	10.45	136.1	332
364	1	2	38.6	13	33204	2020	6	10.45	136.1	332
365	2	2	33.2	12	33204	2020	6	10.45	136.1	332
366	1	5	4.7	2	33205	2020	6	10.45	136.1	332
367	2	5	4.4	2	33205	2020	6	10.45	136.1	332
368	3	5	4	1	33205	2020	6	10.45	136.1	332
369	4	5	3	1	33205	2020	6	10.45	136.1	332
370	5	5	3	1	33205	2020	6	10.45	136.1	332
371	1	5	7	3	33205	2020	6	10.45	136.1	332
372	2	5	7	3	33205	2020	6	10.45	136.1	332
373	3	5	5.9	2	33205	2020	6	10.45	136.1	332
374	4	5	4.6	2	33205	2020	6	10.45	136.1	332
375	5	5	4.2	2	33205	2020	6	10.45	136.1	332
376	1	5	12.7	5	33205	2020	6	10.45	136.1	332
377	2	5	12	5	33205	2020	6	10.45	136.1	332
378	3	5	11	4	33205	2020	6	10.45	136.1	332
379	5	5	8.5	4	33205	2020	6	10.45	136.1	332
380	2	5	15.3	6	33205	2020	6	10.45	136.1	332
381	3	5	13.8	5	33205	2020	6	10.45	136.1	332
382	5	5	9.9	5	33205	2020	6	10.45	136.1	332
383	2	5	20.2	7	33205	2020	6	10.45	136.1	332
384	3	5	19.5	6	33205	2020	6	10.45	136.1	332
385	5	5	15.3	6	33205	2020	6	10.45	136.1	332
386	2	5	21.5	8	33205	2020	6	10.45	136.1	332
387	3	5	23.8	7	33205	2020	6	10.45	136.1	332
388	5	5	18.4	7	33205	2020	6	10.45	136.1	332
389	2	5	31.3	10	33205	2020	6	10.45	136.1	332
390	3	5	29.5	9	33205	2020	6	10.45	136.1	332
391	5	5	25.4	9	33205	2020	6	10.45	136.1	332
392	2	5	36.2	11	33205	2020	6	10.45	136.1	332
393	3	5	33.8	10	33205	2020	6	10.45	136.1	332
394	5	5	30	10	33205	2020	6	10.45	136.1	332
395	2	5	36.2	12	33205	2020	6	10.45	136.1	332
396	3	5	33.9	11	33205	2020	6	10.45	136.1	332
397	5	5	33.4	11	33205	2020	6	10.45	136.1	332
398	2	5	37.4	13	33205	2020	6	10.45	136.1	332
399	3	5	36.7	12	33205	2020	6	10.45	136.1	332
400	5	5	33.4	12	33205	2020	6	10.45	136.1	332
401	2	5	39.6	14	33205	2020	6	10.45	136.1	332
402	3	5	38.4	13	33205	2020	6	10.45	136.1	332
403	5	5	37.7	13	33205	2020	6	10.45	136.1	332
404	2	5	36.5	15	33205	2020	6	10.45	136.1	332
405	3	5	36.2	14	33205	2020	6	10.45	136.1	332
406	5	5	34	14	33205	2020	6	10.45	136.1	332
407	2	5	39.2	16	33205	2020	6	10.45	136.1	332
408	3	5	37.1	15	33205	2020	6	10.45	136.1	332
409	5	5	37.4	15	33205	2020	6	10.45	136.1	332
410	2	5	40.7	18	33205	2020	6	10.45	136.1	332
411	3	5	38.7	17	33205	2020	6	10.45	136.1	332
412	5	5	39.9	17	33205	2020	6	10.45	136.1	332
413	1	4	5.9	2	33201	2021	5	7.1	30.8	332
414	2	4	5.7	2	33201	2021	5	7.1	30.8	332
415	3	4	5.3	2	33201	2021	5	7.1	30.8	332
416	4	4	2.9	1	33201	2021	5	7.1	30.8	332
417	1	4	11.9	4	33201	2021	5	7.1	30.8	332
418	2	4	11.6	4	33201	2021	5	7.1	30.8	332
419	3	4	11.4	4	33201	2021	5	7.1	30.8	332
420	4	4	6.9	3	33201	2021	5	7.1	30.8	332
421	1	4	20	6	33201	2021	5	7.1	30.8	332
422	2	4	20	6	33201	2021	5	7.1	30.8	332
423	3	4	19.7	6	33201	2021	5	7.1	30.8	332
424	4	4	13.9	5	33201	2021	5	7.1	30.8	332
425	1	4	25.2	7	33201	2021	5	7.1	30.8	332
426	2	4	24	7	33201	2021	5	7.1	30.8	332
427	3	4	23.16	7	33201	2021	5	7.1	30.8	332
428	4	4	16.5	6	33201	2021	5	7.1	30.8	332
429	1	4	30	8	33201	2021	5	7.1	30.8	332
430	2	4	29.5	8	33201	2021	5	7.1	30.8	332
431	3	4	28.2	8	33201	2021	5	7.1	30.8	332
432	4	4	22	7	33201	2021	5	7.1	30.8	332
433	1	4	33.5	9	33201	2021	5	7.1	30.8	332
434	2	4	32.1	9	33201	2021	5	7.1	30.8	332
435	3	4	32.4	9	33201	2021	5	7.1	30.8	332
436	4	4	27.2	8	33201	2021	5	7.1	30.8	332
437	1	4	37.5	10	33201	2021	5	7.1	30.8	332
438	2	4	35.1	10	33201	2021	5	7.1	30.8	332
439	3	4	37.3	10	33201	2021	5	7.1	30.8	332
440	4	4	29.2	9	33201	2021	5	7.1	30.8	332
441	1	4	41.1	12	33201	2021	5	7.1	30.8	332
442	2	4	39.6	12	33201	2021	5	7.1	30.8	332
443	3	4	37.2	12	33201	2021	5	7.1	30.8	332
444	4	4	35.7	11	33201	2021	5	7.1	30.8	332
445	1	4	42.7	13	33201	2021	5	7.1	30.8	332
446	2	4	38.9	13	33201	2021	5	7.1	30.8	332
447	3	4	39.7	13	33201	2021	5	7.1	30.8	332
448	4	4	36.6	12	33201	2021	5	7.1	30.8	332
449	1	5	6.1	2	33202	2021	5	7.1	30.8	332
450	2	5	5.9	2	33202	2021	5	7.1	30.8	332
451	3	5	5.7	2	33202	2021	5	7.1	30.8	332
452	4	5	5.2	2	33202	2021	5	7.1	30.8	332
453	5	5	5	2	33202	2021	5	7.1	30.8	332
454	1	5	8.9	3	33202	2021	5	7.1	30.8	332
455	2	5	8.4	3	33202	2021	5	7.1	30.8	332
456	3	5	9.1	3	33202	2021	5	7.1	30.8	332
457	4	5	7.3	3	33202	2021	5	7.1	30.8	332
458	5	5	7.3	3	33202	2021	5	7.1	30.8	332
459	1	5	11.3	4	33202	2021	5	7.1	30.8	332
460	2	5	11.3	4	33202	2021	5	7.1	30.8	332
461	3	5	10.8	4	33202	2021	5	7.1	30.8	332
462	4	5	10.7	4	33202	2021	5	7.1	30.8	332
463	5	5	10	4	33202	2021	5	7.1	30.8	332
464	1	5	17.4	6	33202	2021	5	7.1	30.8	332
465	2	5	16.9	6	33202	2021	5	7.1	30.8	332
466	3	5	18.3	6	33202	2021	5	7.1	30.8	332
467	4	5	16.1	6	33202	2021	5	7.1	30.8	332
468	5	5	15.7	6	33202	2021	5	7.1	30.8	332
469	1	5	20.9	7	33202	2021	5	7.1	30.8	332
470	2	5	20.9	7	33202	2021	5	7.1	30.8	332
471	3	5	22.4	7	33202	2021	5	7.1	30.8	332
472	4	5	21.1	7	33202	2021	5	7.1	30.8	332
473	5	5	21	7	33202	2021	5	7.1	30.8	332
474	1	5	24.1	8	33202	2021	5	7.1	30.8	332
475	2	5	23.8	8	33202	2021	5	7.1	30.8	332
476	3	5	25.7	8	33202	2021	5	7.1	30.8	332
477	4	5	23.4	8	33202	2021	5	7.1	30.8	332
478	5	5	22.7	8	33202	2021	5	7.1	30.8	332
479	1	3	4.2	1	33204	2021	5	7.1	30.8	332
480	2	3	3.8	1	33204	2021	5	7.1	30.8	332
481	3	3	3.7	1	33204	2021	5	7.1	30.8	332
482	1	3	6.5	2	33204	2021	5	7.1	30.8	332
483	2	3	6	2	33204	2021	5	7.1	30.8	332
484	3	3	6.2	2	33204	2021	5	7.1	30.8	332
485	1	3	8.8	3	33204	2021	5	7.1	30.8	332
486	2	3	7.8	3	33204	2021	5	7.1	30.8	332
487	3	3	8	3	33204	2021	5	7.1	30.8	332
488	1	3	15.3	5	33204	2021	5	7.1	30.8	332
489	2	3	14.5	5	33204	2021	5	7.1	30.8	332
490	3	3	14.9	5	33204	2021	5	7.1	30.8	332
491	1	3	20.3	6	33204	2021	5	7.1	30.8	332
492	2	3	17.6	6	33204	2021	5	7.1	30.8	332
493	3	3	19	6	33204	2021	5	7.1	30.8	332
494	1	3	23.7	7	33204	2021	5	7.1	30.8	332
495	2	3	20.9	7	33204	2021	5	7.1	30.8	332
496	3	3	22.5	7	33204	2021	5	7.1	30.8	332
497	1	3	30.4	9	33204	2021	5	7.1	30.8	332
498	2	3	29.5	9	33204	2021	5	7.1	30.8	332
499	3	3	28.3	9	33204	2021	5	7.1	30.8	332
500	1	3	34.5	10	33204	2021	5	7.1	30.8	332
501	2	3	31.7	10	33204	2021	5	7.1	30.8	332
502	3	3	32.6	10	33204	2021	5	7.1	30.8	332
503	1	3	38.2	11	33204	2021	5	7.1	30.8	332
504	2	3	35.5	11	33204	2021	5	7.1	30.8	332
505	3	3	37.6	11	33204	2021	5	7.1	30.8	332
506	1	3	38.2	12	33204	2021	5	7.1	30.8	332
507	2	3	35.6	12	33204	2021	5	7.1	30.8	332
508	3	3	35.7	12	33204	2021	5	7.1	30.8	332
509	2	3	32.3	13	33204	2021	5	7.1	30.8	332
510	1	5	6	2	唐龙多01	2021	5	7.1	30.8	13
511	2	5	5.7	2	唐龙多01	2021	5	7.1	30.8	13
512	3	5	5.5	2	唐龙多01	2021	5	7.1	30.8	13
513	4	5	5.2	2	唐龙多01	2021	5	7.1	30.8	13
514	5	5	4.3	1	唐龙多01	2021	5	7.1	30.8	13
515	1	5	9	3	唐龙多01	2021	5	7.1	30.8	13
516	2	5	9.2	3	唐龙多01	2021	5	7.1	30.8	13
517	3	5	9.2	3	唐龙多01	2021	5	7.1	30.8	13
518	4	5	9.2	3	唐龙多01	2021	5	7.1	30.8	13
519	5	5	7	2	唐龙多01	2021	5	7.1	30.8	13
520	1	5	15.3	5	唐龙多01	2021	5	7.1	30.8	13
521	2	5	15.7	5	唐龙多01	2021	5	7.1	30.8	13
522	3	5	15.2	5	唐龙多01	2021	5	7.1	30.8	13
523	4	5	15	5	唐龙多01	2021	5	7.1	30.8	13
524	5	5	12.8	4	唐龙多01	2021	5	7.1	30.8	13
525	1	5	20	6	唐龙多01	2021	5	7.1	30.8	13
526	2	5	19.6	6	唐龙多01	2021	5	7.1	30.8	13
527	3	5	19.9	6	唐龙多01	2021	5	7.1	30.8	13
528	4	5	19.2	6	唐龙多01	2021	5	7.1	30.8	13
529	5	5	16.8	5	唐龙多01	2021	5	7.1	30.8	13
530	1	5	22.1	7	唐龙多01	2021	5	7.1	30.8	13
531	2	5	21.3	7	唐龙多01	2021	5	7.1	30.8	13
532	3	5	21.6	7	唐龙多01	2021	5	7.1	30.8	13
533	4	5	21.4	7	唐龙多01	2021	5	7.1	30.8	13
534	5	5	19.2	6	唐龙多01	2021	5	7.1	30.8	13
535	2	5	27.2	8	唐龙多01	2021	5	7.1	30.8	13
536	3	5	26.6	8	唐龙多01	2021	5	7.1	30.8	13
537	4	5	27.9	8	唐龙多01	2021	5	7.1	30.8	13
538	1	5	4.2	1	红科01	2021	6	11.11	51.5	8
539	2	5	3.8	1	红科01	2021	6	11.11	51.5	8
540	3	5	3.6	1	红科01	2021	6	11.11	51.5	8
541	4	5	3.5	1	红科01	2021	6	11.11	51.5	8
542	1	5	6.2	2	红科01	2021	6	11.11	51.5	8
543	2	5	5.6	2	红科01	2021	6	11.11	51.5	8
544	3	5	4.7	2	红科01	2021	6	11.11	51.5	8
545	4	5	4.9	2	红科01	2021	6	11.11	51.5	8
546	5	5	3.6	1	红科01	2021	6	11.11	51.5	8
547	2	5	7.4	3	红科01	2021	6	11.11	51.5	8
548	3	5	6.2	3	红科01	2021	6	11.11	51.5	8
549	4	5	6.9	3	红科01	2021	6	11.11	51.5	8
550	5	5	5.4	2	红科01	2021	6	11.11	51.5	8
551	2	5	10.1	4	红科01	2021	6	11.11	51.5	8
552	3	5	8.5	4	红科01	2021	6	11.11	51.5	8
553	4	5	9.3	4	红科01	2021	6	11.11	51.5	8
554	5	5	7.1	3	红科01	2021	6	11.11	51.5	8
555	2	5	17.5	6	红科01	2021	6	11.11	51.5	8
556	3	5	15.3	6	红科01	2021	6	11.11	51.5	8
557	4	5	16.5	6	红科01	2021	6	11.11	51.5	8
558	5	5	13.4	5	红科01	2021	6	11.11	51.5	8
559	2	5	21.7	7	红科01	2021	6	11.11	51.5	8
560	3	5	18.9	7	红科01	2021	6	11.11	51.5	8
561	4	5	20.4	7	红科01	2021	6	11.11	51.5	8
562	5	5	16.9	6	红科01	2021	6	11.11	51.5	8
563	2	5	26	8	红科01	2021	6	11.11	51.5	8
564	3	5	23.9	8	红科01	2021	6	11.11	51.5	8
565	4	5	23.8	8	红科01	2021	6	11.11	51.5	8
566	5	5	21	7	红科01	2021	6	11.11	51.5	8
567	2	5	30	9	红科01	2021	6	11.11	51.5	8
568	3	5	28.3	9	红科01	2021	6	11.11	51.5	8
569	4	5	28.5	9	红科01	2021	6	11.11	51.5	8
570	5	5	25.4	8	红科01	2021	6	11.11	51.5	8
571	2	5	32.6	10	红科01	2021	6	11.11	51.5	8
572	3	5	29.7	10	红科01	2021	6	11.11	51.5	8
573	4	5	30	10	红科01	2021	6	11.11	51.5	8
574	5	5	28.1	9	红科01	2021	6	11.11	51.5	8
575	2	5	34.6	11	红科01	2021	6	11.11	51.5	8
576	3	5	33.8	11	红科01	2021	6	11.11	51.5	8
577	4	5	32.9	11	红科01	2021	6	11.11	51.5	8
578	5	5	31.9	10	红科01	2021	6	11.11	51.5	8
579	2	5	36.2	12	红科01	2021	6	11.11	51.5	8
580	3	5	32.9	12	红科01	2021	6	11.11	51.5	8
581	4	5	34.5	12	红科01	2021	6	11.11	51.5	8
582	5	5	32.8	11	红科01	2021	6	11.11	51.5	8
583	2	5	36.5	13	红科01	2021	6	11.11	51.5	8
584	3	5	34.8	13	红科01	2021	6	11.11	51.5	8
585	4	5	34.9	13	红科01	2021	6	11.11	51.5	8
586	5	5	34.2	12	红科01	2021	6	11.11	51.5	8
587	2	5	36.7	14	红科01	2021	6	11.11	51.5	8
588	3	5	35.7	14	红科01	2021	6	11.11	51.5	8
589	4	5	35.1	14	红科01	2021	6	11.11	51.5	8
590	5	5	34.4	13	红科01	2021	6	11.11	51.5	8
591	2	5	36.1	15	红科01	2021	6	11.11	51.5	8
592	4	5	36.1	15	红科01	2021	6	11.11	51.5	8
593	5	5	34.7	14	红科01	2021	6	11.11	51.5	8
594	5	5	36.8	15	红科01	2021	6	11.11	51.5	8
595	1	4	4.4	1	33205	2021	6	11.11	51.5	332
596	2	4	3.8	1	33205	2021	6	11.11	51.5	332
597	3	4	3.8	1	33205	2021	6	11.11	51.5	332
598	4	4	3	1	33205	2021	6	11.11	51.5	332
599	1	4	7	2	33205	2021	6	11.11	51.5	332
600	2	4	6.1	2	33205	2021	6	11.11	51.5	332
601	3	4	6.1	2	33205	2021	6	11.11	51.5	332
602	4	4	5.3	2	33205	2021	6	11.11	51.5	332
603	1	4	10	3	33205	2021	6	11.11	51.5	332
604	3	4	8.4	3	33205	2021	6	11.11	51.5	332
605	1	4	11.4	4	33205	2021	6	11.11	51.5	332
606	3	4	8.6	4	33205	2021	6	11.11	51.5	332
607	1	4	15.1	5	33205	2021	6	11.11	51.5	332
608	3	4	12.8	5	33205	2021	6	11.11	51.5	332
609	1	4	14.4	6	33205	2021	6	11.11	51.5	332
610	3	4	17.2	6	33205	2021	6	11.11	51.5	332
611	1	4	15.1	7	33205	2021	6	11.11	51.5	332
612	3	4	23.7	7	33205	2021	6	11.11	51.5	332
613	1	4	17.2	8	33205	2021	6	11.11	51.5	332
614	1	4	19.2	9	33205	2021	6	11.11	51.5	332
615	1	4	24.4	10	33205	2021	6	11.11	51.5	332
616	1	4	28.7	11	33205	2021	6	11.11	51.5	332
617	1	4	30	12	33205	2021	6	11.11	51.5	332
618	1	4	30	13	33205	2021	6	11.11	51.5	332
619	1	4	31	14	33205	2021	6	11.11	51.5	332
620	1	3	4.2	1	唐龙多03	2021	6	11.11	51.5	13
621	2	3	3.6	1	唐龙多03	2021	6	11.11	51.5	13
622	3	3	3.2	1	唐龙多03	2021	6	11.11	51.5	13
623	1	3	11.2	4	唐龙多03	2021	6	11.11	51.5	13
624	2	3	9.9	4	唐龙多03	2021	6	11.11	51.5	13
625	3	3	10.3	4	唐龙多03	2021	6	11.11	51.5	13
626	1	3	17.4	6	唐龙多03	2021	6	11.11	51.5	13
627	2	3	15.1	6	唐龙多03	2021	6	11.11	51.5	13
628	3	3	16.2	6	唐龙多03	2021	6	11.11	51.5	13
629	1	3	23.2	8	唐龙多03	2021	6	11.11	51.5	13
630	2	3	20.6	8	唐龙多03	2021	6	11.11	51.5	13
631	3	3	21.1	8	唐龙多03	2021	6	11.11	51.5	13
632	1	3	26.4	10	唐龙多03	2021	6	11.11	51.5	13
633	2	3	25.6	10	唐龙多03	2021	6	11.11	51.5	13
634	3	3	25.8	10	唐龙多03	2021	6	11.11	51.5	13
635	1	3	29.1	15	唐龙多03	2021	6	11.11	51.5	13
636	2	3	27.7	15	唐龙多03	2021	6	11.11	51.5	13
637	1	4	10.3	4	丁字路01	2021	6	11.11	51.5	6
638	2	4	9.3	3	丁字路01	2021	6	11.11	51.5	6
639	3	4	8.7	3	丁字路01	2021	6	11.11	51.5	6
640	4	4	7.3	3	丁字路01	2021	6	11.11	51.5	6
641	1	4	15	6	丁字路01	2021	6	11.11	51.5	6
642	2	4	13.3	5	丁字路01	2021	6	11.11	51.5	6
643	3	4	11.9	5	丁字路01	2021	6	11.11	51.5	6
644	4	4	9.8	5	丁字路01	2021	6	11.11	51.5	6
645	1	4	22.4	8	丁字路01	2021	6	11.11	51.5	6
646	2	4	20.9	7	丁字路01	2021	6	11.11	51.5	6
647	3	4	19.3	7	丁字路01	2021	6	11.11	51.5	6
648	4	4	16.4	7	丁字路01	2021	6	11.11	51.5	6
649	1	4	31.6	10	丁字路01	2021	6	11.11	51.5	6
650	2	4	30.6	9	丁字路01	2021	6	11.11	51.5	6
651	3	4	28	9	丁字路01	2021	6	11.11	51.5	6
652	4	4	24.4	9	丁字路01	2021	6	11.11	51.5	6
653	1	4	34.3	12	丁字路01	2021	6	11.11	51.5	6
654	2	4	32.8	11	丁字路01	2021	6	11.11	51.5	6
655	3	4	30.9	11	丁字路01	2021	6	11.11	51.5	6
656	4	4	28.8	11	丁字路01	2021	6	11.11	51.5	6
657	1	4	38.2	14	丁字路01	2021	6	11.11	51.5	6
658	2	4	36.5	13	丁字路01	2021	6	11.11	51.5	6
659	3	4	35.9	13	丁字路01	2021	6	11.11	51.5	6
660	4	4	36.3	13	丁字路01	2021	6	11.11	51.5	6
661	1	4	17.7	6	青海路01	2021	6	11.11	51.5	12
662	2	4	15.8	6	青海路01	2021	6	11.11	51.5	12
663	3	4	14.8	5	青海路01	2021	6	11.11	51.5	12
664	4	4	13.7	5	青海路01	2021	6	11.11	51.5	12
665	5	4	11	4	青海路01	2021	6	11.11	51.5	12
666	1	4	26.3	8	青海路01	2021	6	11.11	51.5	12
667	2	4	22.6	8	青海路01	2021	6	11.11	51.5	12
668	3	4	21.7	7	青海路01	2021	6	11.11	51.5	12
669	4	4	21.4	7	青海路01	2021	6	11.11	51.5	12
670	5	4	16.4	6	青海路01	2021	6	11.11	51.5	12
671	1	4	33	10	青海路01	2021	6	11.11	51.5	12
672	2	4	30.6	10	青海路01	2021	6	11.11	51.5	12
673	3	4	28.4	9	青海路01	2021	6	11.11	51.5	12
674	4	4	29.2	9	青海路01	2021	6	11.11	51.5	12
675	5	4	24.5	8	青海路01	2021	6	11.11	51.5	12
676	1	4	34.6	12	青海路01	2021	6	11.11	51.5	12
677	2	4	33.1	12	青海路01	2021	6	11.11	51.5	12
678	3	4	33.5	11	青海路01	2021	6	11.11	51.5	12
679	4	4	33.5	11	青海路01	2021	6	11.11	51.5	12
680	5	4	27.3	10	青海路01	2021	6	11.11	51.5	12
681	1	4	35.9	14	青海路01	2021	6	11.11	51.5	12
682	2	4	34.4	14	青海路01	2021	6	11.11	51.5	12
683	3	4	36.1	13	青海路01	2021	6	11.11	51.5	12
684	4	4	34.1	13	青海路01	2021	6	11.11	51.5	12
685	5	4	32.6	12	青海路01	2021	6	11.11	51.5	12
686	1	4	36.2	16	青海路01	2021	6	11.11	51.5	12
687	3	4	34.7	15	青海路01	2021	6	11.11	51.5	12
688	4	4	34.1	15	青海路01	2021	6	11.11	51.5	12
689	5	4	31.9	14	青海路01	2021	6	11.11	51.5	12
690	5	4	34.3	16	青海路01	2021	6	11.11	51.5	12
691	1	5	6.1	2	青海路02	2021	6	11.11	51.5	12
692	2	5	5.7	2	青海路02	2021	6	11.11	51.5	12
693	3	5	5.5	2	青海路02	2021	6	11.11	51.5	12
694	4	5	5.5	2	青海路02	2021	6	11.11	51.5	12
695	5	5	3.7	1	青海路02	2021	6	11.11	51.5	12
696	1	5	12.3	4	青海路02	2021	6	11.11	51.5	12
697	2	5	11.7	4	青海路02	2021	6	11.11	51.5	12
698	3	5	10.6	4	青海路02	2021	6	11.11	51.5	12
699	4	5	11.3	4	青海路02	2021	6	11.11	51.5	12
700	5	5	8.1	3	青海路02	2021	6	11.11	51.5	12
701	1	5	20.7	6	青海路02	2021	6	11.11	51.5	12
702	2	5	18.7	6	青海路02	2021	6	11.11	51.5	12
703	3	5	19.1	6	青海路02	2021	6	11.11	51.5	12
704	4	5	19.5	6	青海路02	2021	6	11.11	51.5	12
705	5	5	16.1	5	青海路02	2021	6	11.11	51.5	12
706	1	5	28.8	8	青海路02	2021	6	11.11	51.5	12
707	2	5	27.2	8	青海路02	2021	6	11.11	51.5	12
708	3	5	25.2	8	青海路02	2021	6	11.11	51.5	12
709	4	5	26.4	8	青海路02	2021	6	11.11	51.5	12
710	5	5	23.3	7	青海路02	2021	6	11.11	51.5	12
711	1	5	33.3	10	青海路02	2021	6	11.11	51.5	12
712	2	5	31.4	10	青海路02	2021	6	11.11	51.5	12
713	3	5	31.3	10	青海路02	2021	6	11.11	51.5	12
714	4	5	31.6	10	青海路02	2021	6	11.11	51.5	12
715	5	5	28.1	9	青海路02	2021	6	11.11	51.5	12
716	1	5	36.7	12	青海路02	2021	6	11.11	51.5	12
717	2	5	33.2	12	青海路02	2021	6	11.11	51.5	12
718	3	5	32.2	12	青海路02	2021	6	11.11	51.5	12
719	4	5	35.2	12	青海路02	2021	6	11.11	51.5	12
720	5	5	29.2	11	青海路02	2021	6	11.11	51.5	12
721	1	5	37.6	14	青海路02	2021	6	11.11	51.5	12
722	2	5	36.6	14	青海路02	2021	6	11.11	51.5	12
723	3	5	36.8	14	青海路02	2021	6	11.11	51.5	12
724	5	5	34.9	13	青海路02	2021	6	11.11	51.5	12
725	1	5	6.8	2	青海路03	2021	6	11.11	51.5	12
726	2	5	6.5	2	青海路03	2021	6	11.11	51.5	12
727	3	5	4.1	1	青海路03	2021	6	11.11	51.5	12
728	4	5	4	1	青海路03	2021	6	11.11	51.5	12
729	5	5	3.7	1	青海路03	2021	6	11.11	51.5	12
730	1	5	13.5	4	青海路03	2021	6	11.11	51.5	12
731	2	5	13.4	4	青海路03	2021	6	11.11	51.5	12
732	3	5	11.8	3	青海路03	2021	6	11.11	51.5	12
733	4	5	8	3	青海路03	2021	6	11.11	51.5	12
734	5	5	7.7	3	青海路03	2021	6	11.11	51.5	12
735	1	5	20.5	6	青海路03	2021	6	11.11	51.5	12
736	2	5	19.9	6	青海路03	2021	6	11.11	51.5	12
737	3	5	19.5	5	青海路03	2021	6	11.11	51.5	12
738	4	5	13.2	5	青海路03	2021	6	11.11	51.5	12
739	5	5	13.4	5	青海路03	2021	6	11.11	51.5	12
740	1	5	26.8	8	青海路03	2021	6	11.11	51.5	12
741	2	5	27.3	8	青海路03	2021	6	11.11	51.5	12
742	3	5	28.4	7	青海路03	2021	6	11.11	51.5	12
743	4	5	21	7	青海路03	2021	6	11.11	51.5	12
744	5	5	22	7	青海路03	2021	6	11.11	51.5	12
745	1	5	30	10	青海路03	2021	6	11.11	51.5	12
746	2	5	32.7	10	青海路03	2021	6	11.11	51.5	12
747	3	5	32.7	8	青海路03	2021	6	11.11	51.5	12
748	4	5	26.4	8	青海路03	2021	6	11.11	51.5	12
749	5	5	28.7	8	青海路03	2021	6	11.11	51.5	12
750	1	5	35.1	12	青海路03	2021	6	11.11	51.5	12
751	2	5	35.4	10	青海路03	2021	6	11.11	51.5	12
752	3	5	30	10	青海路03	2021	6	11.11	51.5	12
753	1	5	34.2	13	青海路03	2021	6	11.11	51.5	12
754	2	5	35.7	13	青海路03	2021	6	11.11	51.5	12
755	3	5	36.8	12	青海路03	2021	6	11.11	51.5	12
756	4	5	30.3	12	青海路03	2021	6	11.11	51.5	12
757	5	5	29.6	12	青海路03	2021	6	11.11	51.5	12
758	1	5	37.4	16	青海路03	2021	6	11.11	51.5	12
759	2	5	40	15	青海路03	2021	6	11.11	51.5	12
760	3	5	40	15	青海路03	2021	6	11.11	51.5	12
761	4	5	33	15	青海路03	2021	6	11.11	51.5	12
762	5	5	33.9	15	青海路03	2021	6	11.11	51.5	12
