# Supplementary material for: Variation in parental investment preferences for nestlings of the Gray‐backed Shrike (Lanius tephronotus) in alpine environments
Source: Ecol Evol. 2024 Sep 18;14(9):e70267. doi: 10.1002/ece3.70267 (PMC11410560; doi:10.1002/ece3.70267)
Supplement: Supplementary file 1 — Data S1. [file ECE3-14-e70267-s001.zip › GLMMpreferfemale.xlsx]

## Sheet: Female-biased nest sex ratio
ID	Year	T1	MP	MMW	Time	Sexratio	Yearsexratio	RN	Na	Sex	NT	Nestnumber	Place	AF
77	2021	11.11	51.5	2.7	6.3	1	0.83	1	2	2	2	332山谷第1巢	332	1	11.11
79	2021	11.11	51.5	2.7	6.3	1	0.83	4	1	1	1	332山谷第1巢	332	1	11.11
80	2021	11.11	51.5	2.7	6.3	1	0.83	1	2	2	2	332山谷第1巢	332	2	11.11
81	2021	11.11	51.5	2.7	6.3	1	0.83	4	1	1	1	332山谷第1巢	332	1	11.11
82	2021	11.11	51.5	2.7	6.3	1	0.83	3	2	2	2	332山谷第1巢	332	1	11.11
83	2021	11.11	51.5	2.7	6.3	1	0.83	2	2	1	2	332山谷第1巢	332	1	11.11
84	2021	11.11	51.5	2.7	6.3	1	0.83	2	2	1	2	332山谷第1巢	332	2	11.11
86	2021	11.11	51.5	2.7	6.3	1	0.83	2	2	1	2	332山谷第1巢	332	2	11.11
114	2021	11.11	51.5	2.7	6.5	1	0.83	2	4	1	2	332山谷第1巢	332	3	11.11
115	2021	11.11	51.5	2.7	6.5	1	0.83	4	3	1	1	332山谷第1巢	332	2	11.11
116	2021	11.11	51.5	2.7	6.5	1	0.83	3	4	2	2	332山谷第1巢	332	2	11.11
117	2021	11.11	51.5	2.7	6.5	1	0.83	1	4	2	2	332山谷第1巢	332	2	11.11
118	2021	11.11	51.5	2.7	6.5	1	0.83	3	4	2	2	332山谷第1巢	332	1	11.11
119	2021	11.11	51.5	2.7	6.5	1	0.83	3	4	2	2	332山谷第1巢	332	2	11.11
120	2021	11.11	51.5	2.7	6.5	1	0.83	2	4	1	2	332山谷第1巢	332	2	11.11
121	2021	11.11	51.5	2.7	6.5	1	0.83	2	4	1	2	332山谷第1巢	332	2	11.11
122	2021	11.11	51.5	2.7	6.5	1	0.83	3	4	2	2	332山谷第1巢	332	2	11.11
123	2021	11.11	51.5	2.7	6.5	1	0.83	4	3	1	1	332山谷第1巢	332	1	11.11
124	2021	11.11	51.5	2.7	6.6	1	0.83	2	5	1	2	332山谷第1巢	332	2	11.11
125	2021	11.11	51.5	2.7	6.6	1	0.83	2	5	1	2	332山谷第1巢	332	2	11.11
126	2021	11.11	51.5	2.7	6.6	1	0.83	2	5	1	2	332山谷第1巢	332	2	11.11
131	2021	11.11	51.5	2.7	6.6	1	0.83	3	5	2	2	332山谷第1巢	332	2	11.11
132	2021	11.11	51.5	2.7	6.6	1	0.83	2	5	1	2	332山谷第1巢	332	2	11.11
133	2021	11.11	51.5	2.7	6.6	1	0.83	3	5	2	2	332山谷第1巢	332	2	11.11
134	2021	11.11	51.5	2.7	6.6	1	0.83	3	5	2	2	332山谷第1巢	332	3	11.11
135	2021	11.11	51.5	2.7	6.6	1	0.83	4	4	1	1	332山谷第1巢	332	3	11.11
136	2021	11.11	51.5	2.7	6.6	1	0.83	2	5	1	2	332山谷第1巢	332	2	11.11
137	2021	11.11	51.5	2.7	6.6	1	0.83	4	4	1	1	332山谷第1巢	332	1	11.11
138	2021	11.11	51.5	2.7	6.6	1	0.83	1	5	2	2	332山谷第1巢	332	2	11.11
139	2021	11.11	51.5	2.7	6.6	1	0.83	1	5	2	2	332山谷第1巢	332	2	11.11
141	2021	11.11	51.5	2.7	6.6	1	0.83	3	5	2	2	332山谷第1巢	332	2	11.11
142	2021	11.11	51.5	2.7	6.6	1	0.83	4	4	1	1	332山谷第1巢	332	2	11.11
143	2021	11.11	51.5	2.7	6.6	1	0.83	1	5	2	2	332山谷第1巢	332	2	11.11
144	2021	11.11	51.5	2.7	6.6	1	0.83	3	5	2	2	332山谷第1巢	332	2	11.11
145	2021	11.11	51.5	2.7	6.7	1	0.83	2	6	1	2	332山谷第1巢	332	2	11.11
146	2021	11.11	51.5	2.7	6.7	1	0.83	3	6	2	2	332山谷第1巢	332	2	11.11
147	2021	11.11	51.5	2.7	6.7	1	0.83	3	6	2	2	332山谷第1巢	332	2	11.11
148	2021	11.11	51.5	2.7	6.7	1	0.83	4	5	1	1	332山谷第1巢	332	2	11.11
149	2021	11.11	51.5	2.7	6.7	1	0.83	3	6	2	2	332山谷第1巢	332	2	11.11
150	2021	11.11	51.5	2.7	6.7	1	0.83	4	5	1	1	332山谷第1巢	332	2	11.11
151	2021	11.11	51.5	2.7	6.7	1	0.83	2	6	1	2	332山谷第1巢	332	2	11.11
152	2021	11.11	51.5	2.7	6.7	1	0.83	2	6	1	2	332山谷第1巢	332	2	11.11
153	2021	11.11	51.5	2.7	6.7	1	0.83	3	6	2	2	332山谷第1巢	332	2	11.11
154	2021	11.11	51.5	2.7	6.7	1	0.83	1	6	2	2	332山谷第1巢	332	2	11.11
155	2021	11.11	51.5	2.7	6.7	1	0.83	2	6	1	2	332山谷第1巢	332	2	11.11
156	2021	11.11	51.5	2.7	6.7	1	0.83	3	6	2	2	332山谷第1巢	332	2	11.11
157	2021	11.11	51.5	2.7	6.7	1	0.83	4	5	1	1	332山谷第1巢	332	2	11.11
160	2021	11.11	51.5	2.7	6.8	1	0.83	1	7	2	2	332山谷第1巢	332	2	11.11
161	2021	11.11	51.5	2.7	6.8	1	0.83	4	6	1	1	332山谷第1巢	332	2	11.11
162	2021	11.11	51.5	2.7	6.8	1	0.83	2	7	1	2	332山谷第1巢	332	2	11.11
163	2021	11.11	51.5	2.7	6.8	1	0.83	4	6	1	1	332山谷第1巢	332	2	11.11
164	2021	11.11	51.5	2.7	6.8	1	0.83	3	7	2	2	332山谷第1巢	332	2	11.11
165	2021	11.11	51.5	2.7	6.8	1	0.83	4	6	1	1	332山谷第1巢	332	3	11.11
166	2021	11.11	51.5	2.7	6.8	1	0.83	3	7	2	2	332山谷第1巢	332	4	11.11
167	2021	11.11	51.5	2.7	6.8	1	0.83	1	7	2	2	332山谷第1巢	332	3	11.11
168	2021	11.11	51.5	2.7	6.8	1	0.83	2	7	1	2	332山谷第1巢	332	3	11.11
169	2021	11.11	51.5	2.7	6.8	1	0.83	1	7	2	2	332山谷第1巢	332	2	11.11
170	2021	11.11	51.5	2.7	6.8	1	0.83	4	6	1	1	332山谷第1巢	332	2	11.11
171	2021	11.11	51.5	2.7	6.8	1	0.83	2	7	1	2	332山谷第1巢	332	3	11.11
172	2021	11.11	51.5	2.7	6.8	1	0.83	1	7	2	2	332山谷第1巢	332	3	11.11
173	2021	11.11	51.5	2.7	6.8	1	0.83	1	7	2	2	332山谷第1巢	332	2	11.11
174	2021	11.11	51.5	2.7	6.8	1	0.83	2	7	1	2	332山谷第1巢	332	3	11.11
175	2021	11.11	51.5	2.7	6.9	1	0.83	2	8	1	2	332山谷第1巢	332	2	11.11
177	2021	11.11	51.5	2.7	6.9	1	0.83	1	8	2	2	332山谷第1巢	332	1	11.11
178	2021	11.11	51.5	2.7	6.9	1	0.83	2	8	1	2	332山谷第1巢	332	2	11.11
179	2021	11.11	51.5	2.7	6.9	1	0.83	3	8	2	2	332山谷第1巢	332	2	11.11
180	2021	11.11	51.5	2.7	6.9	1	0.83	3	8	2	2	332山谷第1巢	332	2	11.11
183	2021	11.11	51.5	2.7	6.1	1	0.83	1	9	2	2	332山谷第1巢	332	3	11.11
184	2021	11.11	51.5	2.7	6.1	1	0.83	2	9	1	2	332山谷第1巢	332	2	11.11
186	2021	11.11	51.5	2.7	6.1	1	0.83	4	8	1	1	332山谷第1巢	332	2	11.11
187	2021	11.11	51.5	2.7	6.1	1	0.83	4	8	1	1	332山谷第1巢	332	2	11.11
188	2021	11.11	51.5	2.7	6.1	1	0.83	3	9	2	2	332山谷第1巢	332	3	11.11
189	2021	11.11	51.5	2.7	6.1	1	0.83	3	9	2	2	332山谷第1巢	332	3	11.11
190	2021	11.11	51.5	2.7	6.1	1	0.83	2	9	1	2	332山谷第1巢	332	2	11.11
191	2021	11.11	51.5	2.7	6.1	1	0.83	3	9	2	2	332山谷第1巢	332	3	11.11
192	2021	11.11	51.5	2.7	6.1	1	0.83	4	8	1	1	332山谷第1巢	332	1	11.11
193	2021	11.11	51.5	2.7	6.1	1	0.83	1	9	2	2	332山谷第1巢	332	2	11.11
194	2021	11.11	51.5	2.7	6.1	1	0.83	1	9	2	2	332山谷第1巢	332	3	11.11
199	2021	11.11	51.5	2.7	6.1	1	0.83	1	9	2	2	332山谷第1巢	332	3	11.11
200	2021	11.11	51.5	2.7	6.1	1	0.83	4	8	1	1	332山谷第1巢	332	2	11.11
201	2021	11.11	51.5	2.7	6.1	1	0.83	2	9	1	2	332山谷第1巢	332	2	11.11
202	2021	11.11	51.5	2.7	6.11	1	0.83	1	10	2	2	332山谷第1巢	332	3	11.11
203	2021	11.11	51.5	2.7	6.11	1	0.83	2	10	1	2	332山谷第1巢	332	3	11.11
204	2021	11.11	51.5	2.7	6.11	1	0.83	4	9	1	1	332山谷第1巢	332	1	11.11
205	2021	11.11	51.5	2.7	6.11	1	0.83	4	9	1	1	332山谷第1巢	332	3	11.11
206	2021	11.11	51.5	2.7	6.11	1	0.83	2	10	1	2	332山谷第1巢	332	2	11.11
207	2021	11.11	51.5	2.7	6.11	1	0.83	4	9	1	1	332山谷第1巢	332	2	11.11
208	2021	11.11	51.5	2.7	6.11	1	0.83	3	10	2	2	332山谷第1巢	332	3	11.11
209	2021	11.11	51.5	2.7	6.11	1	0.83	3	10	2	2	332山谷第1巢	332	3	11.11
211	2021	11.11	51.5	2.7	6.11	1	0.83	4	9	1	1	332山谷第1巢	332	3	11.11
212	2021	11.11	51.5	2.7	6.13	1	0.83	1	12	2	2	332山谷第1巢	332	3	11.11
213	2021	11.11	51.5	2.7	6.13	1	0.83	3	10	2	2	332山谷第1巢	332	1	11.11
215	2021	11.11	51.5	2.7	6.13	1	0.83	3	10	2	2	332山谷第1巢	332	3	11.11
216	2021	11.11	51.5	2.7	6.13	1	0.83	1	12	2	2	332山谷第1巢	332	2	11.11
217	2021	11.11	51.5	2.7	6.13	1	0.83	2	12	1	2	332山谷第1巢	332	2	11.11
218	2021	11.11	51.5	2.7	6.13	1	0.83	2	12	1	2	332山谷第1巢	332	3	11.11
220	2021	11.11	51.5	2.7	6.13	1	0.83	3	10	2	2	332山谷第1巢	332	3	11.11
221	2021	11.11	51.5	2.7	6.13	1	0.83	2	12	1	2	332山谷第1巢	332	1	11.11
223	2021	11.11	51.5	2.7	6.13	1	0.83	3	10	2	2	332山谷第1巢	332	2	11.11
224	2021	11.11	51.5	2.7	6.13	1	0.83	2	12	1	2	332山谷第1巢	332	3	11.11
225	2021	11.11	51.5	2.7	6.13	1	0.83	1	12	2	2	332山谷第1巢	332	3	11.11
226	2021	11.11	51.5	2.7	6.13	1	0.83	4	11	1	1	332山谷第1巢	332	1	11.11
227	2021	11.11	51.5	2.7	6.13	1	0.83	2	12	1	2	332山谷第1巢	332	2	11.11
229	2021	11.11	51.5	2.7	6.13	1	0.83	1	12	2	2	332山谷第1巢	332	3	11.11
230	2021	11.11	51.5	2.7	6.13	1	0.83	2	12	1	2	332山谷第1巢	332	3	11.11
231	2021	11.11	51.5	2.7	6.13	1	0.83	2	12	1	2	332山谷第1巢	332	3	11.11
2537	2018	10.61	104.4	2.2	6.2	0.5	1.05	4	6	2	2	332第一巢	332	1	10.61
2538	2018	10.61	104.4	2.2	6.2	0.5	1.05	3	6	1	2	332第一巢	332	1	10.61
2539	2018	10.61	104.4	2.2	6.2	0.5	1.05	2	6	1	2	332第一巢	332	1	10.61
2540	2018	10.61	104.4	2.2	6.2	0.5	1.05	3	6	1	2	332第一巢	332	1	10.61
2542	2018	10.61	104.4	2.2	6.2	0.5	1.05	3	6	1	2	332第一巢	332	1	10.61
2543	2018	10.61	104.4	2.2	6.2	0.5	1.05	4	6	2	2	332第一巢	332	1	10.61
2544	2018	10.61	104.4	2.2	6.2	0.5	1.05	3	6	1	2	332第一巢	332	1	10.61
2545	2018	10.61	104.4	2.2	6.2	0.5	1.05	4	6	2	2	332第一巢	332	1	10.61
2550	2018	10.61	104.4	2.2	6.2	0.5	1.05	3	6	1	2	332第一巢	332	1	10.61
2552	2018	10.61	104.4	2.2	6.2	0.5	1.05	2	6	1	2	332第一巢	332	1	10.61
2557	2018	10.61	104.4	2.2	6.2	0.5	1.05	4	6	2	2	332第一巢	332	1	10.61
2558	2018	10.61	104.4	2.2	6.2	0.5	1.05	1	6	1	2	332第一巢	332	1	10.61
2559	2018	10.61	104.4	2.2	6.2	0.5	1.05	2	6	1	2	332第一巢	332	1	10.61
2561	2018	10.61	104.4	2.2	6.2	0.5	1.05	1	6	1	2	332第一巢	332	1	10.61
2562	2018	10.61	104.4	2.2	6.2	0.5	1.05	4	6	2	2	332第一巢	332	1	10.61
2563	2018	10.61	104.4	2.2	6.2	0.5	1.05	2	6	1	2	332第一巢	332	1	10.61
2564	2018	10.61	104.4	2.2	6.2	0.5	1.05	4	6	2	2	332第一巢	332	1	10.61
2566	2018	10.61	104.4	2.2	6.2	0.5	1.05	2	6	1	2	332第一巢	332	1	10.61
2567	2018	10.61	104.4	2.2	6.2	0.5	1.05	1	6	1	2	332第一巢	332	1	10.61
2568	2018	10.61	104.4	2.2	6.2	0.5	1.05	4	6	2	2	332第一巢	332	1	10.61
2569	2018	10.61	104.4	2.2	6.2	0.5	1.05	2	6	1	2	332第一巢	332	1	10.61
2570	2018	10.61	104.4	2.2	6.2	0.5	1.05	3	6	1	2	332第一巢	332	1	10.61
2571	2018	10.61	104.4	2.2	6.2	0.5	1.05	4	6	2	2	332第一巢	332	1	10.61
2572	2018	10.61	104.4	2.2	6.2	0.5	1.05	4	6	2	2	332第一巢	332	1	10.61
2573	2018	10.61	104.4	2.2	6.2	0.5	1.05	4	6	2	2	332第一巢	332	1	10.61
2574	2018	10.61	104.4	2.2	6.2	0.5	1.05	4	6	2	2	332第一巢	332	1	10.61
2575	2018	10.61	104.4	2.2	6.2	0.5	1.05	2	6	1	2	332第一巢	332	1	10.61
2576	2018	10.61	104.4	2.2	6.2	0.5	1.05	4	6	2	2	332第一巢	332	1	10.61
2578	2018	10.61	104.4	2.2	6.2	0.5	1.05	1	6	1	2	332第一巢	332	1	10.61
2685	2018	10.61	104.4	2.2	6.22	0.5	1.05	4	8	2	2	332第一巢	332	1	10.61
2686	2018	10.61	104.4	2.2	6.22	0.5	1.05	3	8	1	2	332第一巢	332	1	10.61
2687	2018	10.61	104.4	2.2	6.22	0.5	1.05	4	8	2	2	332第一巢	332	1	10.61
2688	2018	10.61	104.4	2.2	6.22	0.5	1.05	2	8	1	2	332第一巢	332	1	10.61
2689	2018	10.61	104.4	2.2	6.22	0.5	1.05	3	8	1	2	332第一巢	332	1	10.61
2690	2018	10.61	104.4	2.2	6.22	0.5	1.05	1	8	1	2	332第一巢	332	1	10.61
2691	2018	10.61	104.4	2.2	6.22	0.5	1.05	3	8	1	2	332第一巢	332	1	10.61
2692	2018	10.61	104.4	2.2	6.22	0.5	1.05	1	8	1	2	332第一巢	332	1	10.61
2693	2018	10.61	104.4	2.2	6.22	0.5	1.05	2	8	1	2	332第一巢	332	1	10.61
2694	2018	10.61	104.4	2.2	6.22	0.5	1.05	2	8	1	2	332第一巢	332	1	10.61
2695	2018	10.61	104.4	2.2	6.22	0.5	1.05	4	8	2	2	332第一巢	332	1	10.61
2696	2018	10.61	104.4	2.2	6.22	0.5	1.05	4	8	2	2	332第一巢	332	1	10.61
2697	2018	10.61	104.4	2.2	6.22	0.5	1.05	4	8	2	2	332第一巢	332	1	10.61
2698	2018	10.61	104.4	2.2	6.22	0.5	1.05	4	8	2	2	332第一巢	332	1	10.61
2699	2018	10.61	104.4	2.2	6.22	0.5	1.05	3	8	1	2	332第一巢	332	1	10.61
2700	2018	10.61	104.4	2.2	6.22	0.5	1.05	1	8	1	2	332第一巢	332	1	10.61
2701	2018	10.61	104.4	2.2	6.22	0.5	1.05	1	8	1	2	332第一巢	332	1	10.61
2702	2018	10.61	104.4	2.2	6.22	0.5	1.05	1	8	1	2	332第一巢	332	1	10.61
2703	2018	10.61	104.4	2.2	6.22	0.5	1.05	2	8	1	2	332第一巢	332	1	10.61
2704	2018	10.61	104.4	2.2	6.22	0.5	1.05	1	8	1	2	332第一巢	332	1	10.61
2705	2018	10.61	104.4	2.2	6.22	0.5	1.05	2	8	1	2	332第一巢	332	1	10.61
2706	2018	10.61	104.4	2.2	6.22	0.5	1.05	2	8	1	2	332第一巢	332	1	10.61
2707	2018	10.61	104.4	2.2	6.22	0.5	1.05	2	8	1	2	332第一巢	332	1	10.61
2708	2018	10.61	104.4	2.2	6.22	0.5	1.05	3	8	1	2	332第一巢	332	1	10.61
2709	2018	10.61	104.4	2.2	6.22	0.5	1.05	4	8	2	2	332第一巢	332	1	10.61
2710	2018	10.61	104.4	2.2	6.22	0.5	1.05	4	8	2	2	332第一巢	332	1	10.61
2713	2018	10.61	104.4	2.2	6.22	0.5	1.05	3	8	1	2	332第一巢	332	1	10.61
2714	2018	10.61	104.4	2.2	6.22	0.5	1.05	3	8	1	2	332第一巢	332	1	10.61
2716	2018	10.61	104.4	2.2	6.22	0.5	1.05	3	8	1	2	332第一巢	332	1	10.61
2717	2018	10.61	104.4	2.2	6.22	0.5	1.05	3	8	1	2	332第一巢	332	1	10.61
2719	2018	10.61	104.4	2.2	6.22	0.5	1.05	4	8	2	2	332第一巢	332	1	10.61
2720	2018	10.61	104.4	2.2	6.22	0.5	1.05	4	8	2	2	332第一巢	332	1	10.61
2722	2018	10.61	104.4	2.2	6.22	0.5	1.05	3	8	1	2	332第一巢	332	1	10.61
2723	2018	10.61	104.4	2.2	6.22	0.5	1.05	2	8	1	2	332第一巢	332	1	10.61
2724	2018	10.61	104.4	2.2	6.22	0.5	1.05	2	8	1	2	332第一巢	332	1	10.61
2725	2018	10.61	104.4	2.2	6.22	0.5	1.05	2	8	1	2	332第一巢	332	1	10.61
2726	2018	10.61	104.4	2.2	6.22	0.5	1.05	3	8	1	2	332第一巢	332	1	10.61
2727	2018	10.61	104.4	2.2	6.22	0.5	1.05	3	8	1	2	332第一巢	332	1	10.61
2728	2018	10.61	104.4	2.2	6.22	0.5	1.05	3	8	1	2	332第一巢	332	1	10.61
3689	2018	10.61	104.4	2.2	6.28	0.8	1.05	2	2	1	2	西仓第一巢	14	1	10.61
3690	2018	10.61	104.4	2.2	6.28	0.8	1.05	1	2	2	2	西仓第一巢	14	1	10.61
3693	2018	10.61	104.4	2.2	6.28	0.8	1.05	1	2	2	2	西仓第一巢	14	1	10.61
3694	2018	10.61	104.4	2.2	6.28	0.8	1.05	3	2	1	2	西仓第一巢	14	1	10.61
3696	2018	10.61	104.4	2.2	6.28	0.8	1.05	5	1	2	1	西仓第一巢	14	1	10.61
3699	2018	10.61	104.4	2.2	6.28	0.8	1.05	2	2	1	2	西仓第一巢	14	1	10.61
3700	2018	10.61	104.4	2.2	6.28	0.8	1.05	2	2	1	2	西仓第一巢	14	1	10.61
3706	2018	10.61	104.4	2.2	6.28	0.8	1.05	4	1	1	1	西仓第一巢	14	1	10.61
3707	2018	10.61	104.4	2.2	6.28	0.8	1.05	1	2	2	2	西仓第一巢	14	1	10.61
3711	2018	10.61	104.4	2.2	6.28	0.8	1.05	2	2	1	2	西仓第一巢	14	1	10.61
3712	2018	10.61	104.4	2.2	6.28	0.8	1.05	1	2	2	2	西仓第一巢	14	1	10.61
3714	2018	10.61	104.4	2.2	6.28	0.8	1.05	1	2	2	2	西仓第一巢	14	1	10.61
3720	2018	10.61	104.4	2.2	6.28	0.8	1.05	1	2	2	2	西仓第一巢	14	1	10.61
3721	2018	10.61	104.4	2.2	6.28	0.8	1.05	1	2	2	2	西仓第一巢	14	1	10.61
3722	2018	10.61	104.4	2.2	6.28	0.8	1.05	3	2	1	2	西仓第一巢	14	1	10.61
3725	2018	10.61	104.4	2.2	6.28	0.8	1.05	5	1	2	1	西仓第一巢	14	1	10.61
3740	2018	10.61	104.4	2.2	6.28	0.8	1.05	2	2	1	2	西仓第一巢	14	1	10.61
3758	2018	10.61	104.4	2.2	6.29	0.8	1.05	1	3	2	2	西仓第一巢	14	1	10.61
3760	2018	10.61	104.4	2.2	6.29	0.8	1.05	1	3	2	2	西仓第一巢	14	1	10.61
3766	2018	10.61	104.4	2.2	6.29	0.8	1.05	1	3	2	2	西仓第一巢	14	1	10.61
3773	2018	10.61	104.4	2.2	6.29	0.8	1.05	1	3	2	2	西仓第一巢	14	1	10.61
3776	2018	10.61	104.4	2.2	6.29	0.8	1.05	2	3	1	2	西仓第一巢	14	1	10.61
3777	2018	10.61	104.4	2.2	6.29	0.8	1.05	1	3	2	2	西仓第一巢	14	1	10.61
3779	2018	10.61	104.4	2.2	6.29	0.8	1.05	2	3	1	2	西仓第一巢	14	1	10.61
3784	2018	10.61	104.4	2.2	6.29	0.8	1.05	2	3	1	2	西仓第一巢	14	1	10.61
3788	2018	10.61	104.4	2.2	6.29	0.8	1.05	2	3	1	2	西仓第一巢	14	1	10.61
3789	2018	10.61	104.4	2.2	6.29	0.8	1.05	2	3	1	2	西仓第一巢	14	1	10.61
3791	2018	13.68	122.7	2.1	7.1	0.8	1.05	2	5	1	2	西仓第一巢	14	1	13.68
3792	2018	13.68	122.7	2.1	7.1	0.8	1.05	5	4	2	1	西仓第一巢	14	1	13.68
3793	2018	13.68	122.7	2.1	7.1	0.8	1.05	1	5	2	2	西仓第一巢	14	1	13.68
3794	2018	13.68	122.7	2.1	7.1	0.8	1.05	1	5	2	2	西仓第一巢	14	1	13.68
3795	2018	13.68	122.7	2.1	7.1	0.8	1.05	1	5	2	2	西仓第一巢	14	1	13.68
3796	2018	13.68	122.7	2.1	7.1	0.8	1.05	4	4	1	1	西仓第一巢	14	1	13.68
3797	2018	13.68	122.7	2.1	7.1	0.8	1.05	1	5	2	2	西仓第一巢	14	1	13.68
3798	2018	13.68	122.7	2.1	7.1	0.8	1.05	4	4	1	1	西仓第一巢	14	1	13.68
3799	2018	13.68	122.7	2.1	7.1	0.8	1.05	4	4	1	1	西仓第一巢	14	1	13.68
3800	2018	13.68	122.7	2.1	7.1	0.8	1.05	4	4	1	1	西仓第一巢	14	1	13.68
3801	2018	13.68	122.7	2.1	7.1	0.8	1.05	4	4	1	1	西仓第一巢	14	1	13.68
3802	2018	13.68	122.7	2.1	7.1	0.8	1.05	3	5	1	2	西仓第一巢	14	1	13.68
3803	2018	13.68	122.7	2.1	7.1	0.8	1.05	4	4	1	1	西仓第一巢	14	1	13.68
3804	2018	13.68	122.7	2.1	7.1	0.8	1.05	4	4	1	1	西仓第一巢	14	1	13.68
3805	2018	13.68	122.7	2.1	7.1	0.8	1.05	2	5	1	2	西仓第一巢	14	1	13.68
3806	2018	13.68	122.7	2.1	7.1	0.8	1.05	1	5	2	2	西仓第一巢	14	1	13.68
3807	2018	13.68	122.7	2.1	7.1	0.8	1.05	3	5	1	2	西仓第一巢	14	1	13.68
3808	2018	13.68	122.7	2.1	7.1	0.8	1.05	1	5	2	2	西仓第一巢	14	1	13.68
3809	2018	13.68	122.7	2.1	7.1	0.8	1.05	3	5	1	2	西仓第一巢	14	1	13.68
3810	2018	13.68	122.7	2.1	7.1	0.8	1.05	3	5	1	2	西仓第一巢	14	1	13.68
3811	2018	13.68	122.7	2.1	7.1	0.8	1.05	5	4	2	1	西仓第一巢	14	1	13.68
3812	2018	13.68	122.7	2.1	7.1	0.8	1.05	4	4	1	1	西仓第一巢	14	1	13.68
3813	2018	13.68	122.7	2.1	7.1	0.8	1.05	4	4	1	1	西仓第一巢	14	1	13.68
3814	2018	13.68	122.7	2.1	7.1	0.8	1.05	4	4	1	1	西仓第一巢	14	1	13.68
3815	2018	13.68	122.7	2.1	7.1	0.8	1.05	1	5	2	2	西仓第一巢	14	1	13.68
3816	2018	13.68	122.7	2.1	7.1	0.8	1.05	4	4	1	1	西仓第一巢	14	1	13.68
3817	2018	13.68	122.7	2.1	7.1	0.8	1.05	2	5	1	2	西仓第一巢	14	1	13.68
3818	2018	13.68	122.7	2.1	7.1	0.8	1.05	4	4	1	1	西仓第一巢	14	1	13.68
3819	2018	13.68	122.7	2.1	7.1	0.8	1.05	5	4	2	1	西仓第一巢	14	1	13.68
3820	2018	13.68	122.7	2.1	7.1	0.8	1.05	1	5	2	2	西仓第一巢	14	1	13.68
3821	2018	13.68	122.7	2.1	7.1	0.8	1.05	3	5	1	2	西仓第一巢	14	1	13.68
3822	2018	13.68	122.7	2.1	7.1	0.8	1.05	1	5	2	2	西仓第一巢	14	1	13.68
3823	2018	13.68	122.7	2.1	7.1	0.8	1.05	3	5	1	2	西仓第一巢	14	1	13.68
3824	2018	13.68	122.7	2.1	7.1	0.8	1.05	3	5	1	2	西仓第一巢	14	1	13.68
3825	2018	13.68	122.7	2.1	7.1	0.8	1.05	2	5	1	2	西仓第一巢	14	1	13.68
3826	2018	13.68	122.7	2.1	7.1	0.8	1.05	5	4	2	1	西仓第一巢	14	1	13.68
3827	2018	13.68	122.7	2.1	7.1	0.8	1.05	5	4	2	1	西仓第一巢	14	1	13.68
3828	2018	13.68	122.7	2.1	7.1	0.8	1.05	3	5	1	2	西仓第一巢	14	1	13.68
3829	2018	13.68	122.7	2.1	7.1	0.8	1.05	1	5	2	2	西仓第一巢	14	1	13.68
3830	2018	13.68	122.7	2.1	7.1	0.8	1.05	5	4	2	1	西仓第一巢	14	1	13.68
3831	2018	13.68	122.7	2.1	7.1	0.8	1.05	2	5	1	2	西仓第一巢	14	1	13.68
3832	2018	13.68	122.7	2.1	7.1	0.8	1.05	4	4	1	1	西仓第一巢	14	1	13.68
3833	2018	13.68	122.7	2.1	7.1	0.8	1.05	4	4	1	1	西仓第一巢	14	1	13.68
3834	2018	13.68	122.7	2.1	7.1	0.8	1.05	5	4	2	1	西仓第一巢	14	1	13.68
3835	2018	13.68	122.7	2.1	7.1	0.8	1.05	1	5	2	2	西仓第一巢	14	1	13.68
3836	2018	13.68	122.7	2.1	7.1	0.8	1.05	2	5	1	2	西仓第一巢	14	1	13.68
3837	2018	13.68	122.7	2.1	7.1	0.8	1.05	1	5	2	2	西仓第一巢	14	1	13.68
3838	2018	13.68	122.7	2.1	7.1	0.8	1.05	1	5	2	2	西仓第一巢	14	1	13.68
3839	2018	13.68	122.7	2.1	7.1	0.8	1.05	5	4	2	1	西仓第一巢	14	1	13.68
3840	2018	13.68	122.7	2.1	7.1	0.8	1.05	1	5	2	2	西仓第一巢	14	1	13.68
3841	2018	13.68	122.7	2.1	7.1	0.8	1.05	3	5	1	2	西仓第一巢	14	1	13.68
3842	2018	13.68	122.7	2.1	7.1	0.8	1.05	4	4	1	1	西仓第一巢	14	1	13.68
3843	2018	13.68	122.7	2.1	7.1	0.8	1.05	5	4	2	1	西仓第一巢	14	1	13.68
3844	2018	13.68	122.7	2.1	7.1	0.8	1.05	5	4	2	1	西仓第一巢	14	1	13.68
3845	2018	13.68	122.7	2.1	7.1	0.8	1.05	1	5	2	2	西仓第一巢	14	1	13.68
3846	2018	13.68	122.7	2.1	7.1	0.8	1.05	5	4	2	1	西仓第一巢	14	1	13.68
3847	2018	13.68	122.7	2.1	7.1	0.8	1.05	2	5	1	2	西仓第一巢	14	1	13.68
3848	2018	13.68	122.7	2.1	7.1	0.8	1.05	3	5	1	2	西仓第一巢	14	1	13.68
3849	2018	13.68	122.7	2.1	7.1	0.8	1.05	1	5	2	2	西仓第一巢	14	1	13.68
3850	2018	13.68	122.7	2.1	7.1	0.8	1.05	3	5	1	2	西仓第一巢	14	1	13.68
3851	2018	13.68	122.7	2.1	7.1	0.8	1.05	4	4	1	1	西仓第一巢	14	1	13.68

## Sheet: Male-biased nest sex ratio
ID	Year	T1	MP	MMW	Time	Sexratio	Yearsexratio	RN	Na	Sex	NT	Nestnumber	Place
471	2019	10.71	128.5	2.2	6.28	2	1.3	5	5	2	1	332第一巢	332
472	2019	10.71	128.5	2.2	6.28	2	1.3	4	6	2	2	332第一巢	332
473	2019	10.71	128.5	2.2	6.28	2	1.3	3	6	2	2	332第一巢	332
474	2019	10.71	128.5	2.2	6.28	2	1.3	4	6	2	2	332第一巢	332
475	2019	10.71	128.5	2.2	6.28	2	1.3	3	6	2	2	332第一巢	332
476	2019	10.71	128.5	2.2	6.28	2	1.3	5	5	2	1	332第一巢	332
477	2019	10.71	128.5	2.2	6.28	2	1.3	1	6	2	2	332第一巢	332
478	2019	10.71	128.5	2.2	6.28	2	1.3	5	5	2	1	332第一巢	332
479	2019	10.71	128.5	2.2	6.28	2	1.3	4	6	2	2	332第一巢	332
480	2019	10.71	128.5	2.2	6.28	2	1.3	5	5	2	1	332第一巢	332
481	2019	10.71	128.5	2.2	6.28	2	1.3	1	6	2	2	332第一巢	332
482	2019	10.71	128.5	2.2	6.28	2	1.3	1	6	2	2	332第一巢	332
483	2019	10.71	128.5	2.2	6.28	2	1.3	2	6	2	2	332第一巢	332
484	2019	10.71	128.5	2.2	6.28	2	1.3	1	6	2	2	332第一巢	332
485	2019	10.71	128.5	2.2	6.28	2	1.3	2	6	2	2	332第一巢	332
486	2019	10.71	128.5	2.2	6.28	2	1.3	2	6	2	2	332第一巢	332
487	2019	10.71	128.5	2.2	6.28	2	1.3	5	5	2	1	332第一巢	332
488	2019	10.71	128.5	2.2	6.28	2	1.3	5	5	2	1	332第一巢	332
489	2019	10.71	128.5	2.2	6.28	2	1.3	1	6	2	2	332第一巢	332
490	2019	10.71	128.5	2.2	6.28	2	1.3	5	5	2	1	332第一巢	332
491	2019	10.71	128.5	2.2	6.28	2	1.3	2	6	2	2	332第一巢	332
492	2019	10.71	128.5	2.2	6.28	2	1.3	2	6	2	2	332第一巢	332
493	2019	10.71	128.5	2.2	6.28	2	1.3	2	6	2	2	332第一巢	332
494	2019	10.71	128.5	2.2	6.28	2	1.3	1	6	2	2	332第一巢	332
495	2019	10.71	128.5	2.2	6.28	2	1.3	2	6	2	2	332第一巢	332
496	2019	10.71	128.5	2.2	6.28	2	1.3	3	6	2	2	332第一巢	332
497	2019	10.71	128.5	2.2	6.28	2	1.3	4	6	2	2	332第一巢	332
498	2019	10.71	128.5	2.2	6.28	2	1.3	1	6	2	2	332第一巢	332
499	2019	10.71	128.5	2.2	6.28	2	1.3	4	6	2	2	332第一巢	332
500	2019	10.71	128.5	2.2	6.28	2	1.3	4	6	2	2	332第一巢	332
501	2019	10.71	128.5	2.2	6.28	2	1.3	4	6	2	2	332第一巢	332
502	2019	10.71	128.5	2.2	6.28	2	1.3	2	6	2	2	332第一巢	332
503	2019	10.71	128.5	2.2	6.28	2	1.3	1	6	2	2	332第一巢	332
504	2019	10.71	128.5	2.2	6.28	2	1.3	5	5	2	1	332第一巢	332
505	2019	10.71	128.5	2.2	6.28	2	1.3	4	6	2	2	332第一巢	332
506	2019	10.71	128.5	2.2	6.28	2	1.3	4	6	2	2	332第一巢	332
507	2019	10.71	128.5	2.2	6.28	2	1.3	3	6	2	2	332第一巢	332
508	2019	10.71	128.5	2.2	6.28	2	1.3	4	6	2	2	332第一巢	332
509	2019	10.71	128.5	2.2	6.28	2	1.3	3	6	2	2	332第一巢	332
510	2019	10.71	128.5	2.2	6.28	2	1.3	2	6	2	2	332第一巢	332
511	2019	10.71	128.5	2.2	6.28	2	1.3	4	6	2	2	332第一巢	332
512	2019	10.71	128.5	2.2	6.28	2	1.3	2	6	2	2	332第一巢	332
513	2019	10.71	128.5	2.2	6.28	2	1.3	2	6	2	2	332第一巢	332
514	2019	10.71	128.5	2.2	6.28	2	1.3	1	6	2	2	332第一巢	332
515	2019	10.71	128.5	2.2	6.3	2	1.3	1	8	2	2	332第一巢	332
516	2019	10.71	128.5	2.2	6.3	2	1.3	4	8	2	2	332第一巢	332
517	2019	10.71	128.5	2.2	6.3	2	1.3	5	7	2	1	332第一巢	332
518	2019	10.71	128.5	2.2	6.3	2	1.3	4	8	2	2	332第一巢	332
519	2019	10.71	128.5	2.2	6.3	2	1.3	2	8	2	2	332第一巢	332
520	2019	10.71	128.5	2.2	6.3	2	1.3	1	8	2	2	332第一巢	332
521	2019	10.71	128.5	2.2	6.3	2	1.3	4	8	2	2	332第一巢	332
522	2019	10.71	128.5	2.2	6.3	2	1.3	2	8	2	2	332第一巢	332
523	2019	10.71	128.5	2.2	6.3	2	1.3	1	8	2	2	332第一巢	332
524	2019	10.71	128.5	2.2	6.3	2	1.3	4	8	2	2	332第一巢	332
525	2019	10.71	128.5	2.2	6.3	2	1.3	4	8	2	2	332第一巢	332
526	2019	10.71	128.5	2.2	6.3	2	1.3	4	8	2	2	332第一巢	332
527	2019	10.71	128.5	2.2	6.3	2	1.3	4	8	2	2	332第一巢	332
528	2019	10.71	128.5	2.2	6.3	2	1.3	5	7	2	1	332第一巢	332
529	2019	10.71	128.5	2.2	6.3	2	1.3	1	8	2	2	332第一巢	332
530	2019	10.71	128.5	2.2	6.3	2	1.3	5	7	2	1	332第一巢	332
531	2019	10.71	128.5	2.2	6.3	2	1.3	1	8	2	2	332第一巢	332
532	2019	10.71	128.5	2.2	6.3	2	1.3	3	8	2	2	332第一巢	332
533	2019	10.71	128.5	2.2	6.3	2	1.3	1	8	2	2	332第一巢	332
534	2019	10.71	128.5	2.2	6.3	2	1.3	5	7	2	1	332第一巢	332
535	2019	10.71	128.5	2.2	6.3	2	1.3	4	8	2	2	332第一巢	332
536	2019	10.71	128.5	2.2	6.3	2	1.3	3	8	2	2	332第一巢	332
537	2019	10.71	128.5	2.2	6.3	2	1.3	1	8	2	2	332第一巢	332
538	2019	10.71	128.5	2.2	6.3	2	1.3	1	8	2	2	332第一巢	332
539	2019	10.71	128.5	2.2	6.3	2	1.3	1	8	2	2	332第一巢	332
540	2019	10.71	128.5	2.2	6.3	2	1.3	5	7	2	1	332第一巢	332
541	2019	10.71	128.5	2.2	6.3	2	1.3	3	8	2	2	332第一巢	332
542	2019	10.71	128.5	2.2	6.3	2	1.3	5	7	2	1	332第一巢	332
543	2019	10.71	128.5	2.2	6.3	2	1.3	3	8	2	2	332第一巢	332
544	2019	10.71	128.5	2.2	6.3	2	1.3	2	8	2	2	332第一巢	332
545	2019	10.71	128.5	2.2	6.3	2	1.3	4	8	2	2	332第一巢	332
546	2019	10.71	128.5	2.2	6.3	2	1.3	2	8	2	2	332第一巢	332
547	2019	10.71	128.5	2.2	6.3	2	1.3	1	8	2	2	332第一巢	332
548	2019	10.71	128.5	2.2	6.3	2	1.3	2	8	2	2	332第一巢	332
549	2019	10.71	128.5	2.2	6.3	2	1.3	1	8	2	2	332第一巢	332
550	2019	10.71	128.5	2.2	6.3	2	1.3	2	8	2	2	332第一巢	332
551	2019	10.71	128.5	2.2	6.3	2	1.3	5	7	2	1	332第一巢	332
552	2019	10.71	128.5	2.2	6.3	2	1.3	2	8	2	2	332第一巢	332
553	2019	11.45	124.1	2	7.1	2	1.3	3	9	2	2	332第一巢	332
554	2019	11.45	124.1	2	7.1	2	1.3	4	9	2	2	332第一巢	332
555	2019	11.45	124.1	2	7.1	2	1.3	3	9	2	2	332第一巢	332
556	2019	11.45	124.1	2	7.1	2	1.3	5	8	2	1	332第一巢	332
557	2019	11.45	124.1	2	7.1	2	1.3	1	9	2	2	332第一巢	332
558	2019	11.45	124.1	2	7.1	2	1.3	4	9	2	2	332第一巢	332
559	2019	11.45	124.1	2	7.1	2	1.3	5	8	2	1	332第一巢	332
560	2019	11.45	124.1	2	7.1	2	1.3	1	9	2	2	332第一巢	332
561	2019	11.45	124.1	2	7.1	2	1.3	3	9	2	2	332第一巢	332
562	2019	11.45	124.1	2	7.1	2	1.3	1	9	2	2	332第一巢	332
563	2019	11.45	124.1	2	7.1	2	1.3	4	9	2	2	332第一巢	332
564	2019	11.45	124.1	2	7.1	2	1.3	2	9	2	2	332第一巢	332
565	2019	11.45	124.1	2	7.1	2	1.3	3	9	2	2	332第一巢	332
566	2019	11.45	124.1	2	7.1	2	1.3	2	9	2	2	332第一巢	332
567	2019	11.45	124.1	2	7.1	2	1.3	3	9	2	2	332第一巢	332
568	2019	11.45	124.1	2	7.1	2	1.3	2	9	2	2	332第一巢	332
569	2019	11.45	124.1	2	7.1	2	1.3	2	9	2	2	332第一巢	332
570	2019	11.45	124.1	2	7.1	2	1.3	4	9	2	2	332第一巢	332
571	2019	11.45	124.1	2	7.1	2	1.3	2	9	2	2	332第一巢	332
572	2019	11.45	124.1	2	7.1	2	1.3	4	9	2	2	332第一巢	332
573	2019	11.45	124.1	2	7.1	2	1.3	3	9	2	2	332第一巢	332
574	2019	11.45	124.1	2	7.1	2	1.3	3	9	2	2	332第一巢	332
575	2019	11.45	124.1	2	7.1	2	1.3	1	9	2	2	332第一巢	332
576	2019	10.71	128.5	2.2	6.22	1.2	1.3	3	8	2	2	欢乐园第三巢	10
577	2019	10.71	128.5	2.2	6.22	1.2	1.3	3	8	2	2	欢乐园第三巢	10
578	2019	10.71	128.5	2.2	6.22	1.2	1.3	2	8	1	2	欢乐园第三巢	10
579	2019	10.71	128.5	2.2	6.22	1.2	1.3	3	8	2	2	欢乐园第三巢	10
580	2019	10.71	128.5	2.2	6.22	1.2	1.3	4	7	2	1	欢乐园第三巢	10
581	2019	10.71	128.5	2.2	6.22	1.2	1.3	5	7	1	1	欢乐园第三巢	10
582	2019	10.71	128.5	2.2	6.22	1.2	1.3	5	7	1	1	欢乐园第三巢	10
583	2019	10.71	128.5	2.2	6.22	1.2	1.3	5	7	1	1	欢乐园第三巢	10
584	2019	10.71	128.5	2.2	6.22	1.2	1.3	3	8	2	2	欢乐园第三巢	10
585	2019	10.71	128.5	2.2	6.22	1.2	1.3	5	7	1	1	欢乐园第三巢	10
586	2019	10.71	128.5	2.2	6.22	1.2	1.3	5	7	1	1	欢乐园第三巢	10
587	2019	10.71	128.5	2.2	6.22	1.2	1.3	5	7	1	1	欢乐园第三巢	10
588	2019	10.71	128.5	2.2	6.22	1.2	1.3	2	8	1	2	欢乐园第三巢	10
589	2019	10.71	128.5	2.2	6.22	1.2	1.3	2	8	1	2	欢乐园第三巢	10
590	2019	10.71	128.5	2.2	6.22	1.2	1.3	5	7	1	1	欢乐园第三巢	10
591	2019	10.71	128.5	2.2	6.22	1.2	1.3	5	7	1	1	欢乐园第三巢	10
592	2019	10.71	128.5	2.2	6.22	1.2	1.3	2	8	1	2	欢乐园第三巢	10
593	2019	10.71	128.5	2.2	6.22	1.2	1.3	2	8	1	2	欢乐园第三巢	10
594	2019	10.71	128.5	2.2	6.22	1.2	1.3	3	8	2	2	欢乐园第三巢	10
595	2019	10.71	128.5	2.2	6.22	1.2	1.3	5	7	1	1	欢乐园第三巢	10
596	2019	10.71	128.5	2.2	6.22	1.2	1.3	1	8	2	2	欢乐园第三巢	10
597	2019	10.71	128.5	2.2	6.22	1.2	1.3	2	8	1	2	欢乐园第三巢	10
598	2019	10.71	128.5	2.2	6.22	1.2	1.3	4	7	2	1	欢乐园第三巢	10
599	2019	10.71	128.5	2.2	6.22	1.2	1.3	1	8	2	2	欢乐园第三巢	10
600	2019	10.71	128.5	2.2	6.22	1.2	1.3	1	8	2	2	欢乐园第三巢	10
601	2019	10.71	128.5	2.2	6.22	1.2	1.3	1	8	2	2	欢乐园第三巢	10
602	2019	10.71	128.5	2.2	6.22	1.2	1.3	4	7	2	1	欢乐园第三巢	10
603	2019	10.71	128.5	2.2	6.22	1.2	1.3	2	8	1	2	欢乐园第三巢	10
604	2019	10.71	128.5	2.2	6.22	1.2	1.3	4	7	2	1	欢乐园第三巢	10
605	2019	10.71	128.5	2.2	6.22	1.2	1.3	4	7	2	1	欢乐园第三巢	10
606	2019	10.71	128.5	2.2	6.22	1.2	1.3	4	7	2	1	欢乐园第三巢	10
607	2019	10.71	128.5	2.2	6.22	1.2	1.3	5	7	1	1	欢乐园第三巢	10
608	2019	10.71	128.5	2.2	6.22	1.2	1.3	4	7	2	1	欢乐园第三巢	10
609	2019	10.71	128.5	2.2	6.22	1.2	1.3	5	7	1	1	欢乐园第三巢	10
610	2019	10.71	128.5	2.2	6.22	1.2	1.3	3	8	2	2	欢乐园第三巢	10
611	2019	10.71	128.5	2.2	6.22	1.2	1.3	1	8	2	2	欢乐园第三巢	10
612	2019	10.71	128.5	2.2	6.22	1.2	1.3	5	7	1	1	欢乐园第三巢	10
613	2019	10.71	128.5	2.2	6.22	1.2	1.3	3	8	2	2	欢乐园第三巢	10
614	2019	10.71	128.5	2.2	6.22	1.2	1.3	4	7	2	1	欢乐园第三巢	10
615	2019	10.71	128.5	2.2	6.22	1.2	1.3	2	8	1	2	欢乐园第三巢	10
616	2019	10.71	128.5	2.2	6.22	1.2	1.3	1	8	2	2	欢乐园第三巢	10
617	2019	10.71	128.5	2.2	6.22	1.2	1.3	5	7	1	1	欢乐园第三巢	10
618	2019	10.71	128.5	2.2	6.22	1.2	1.3	3	8	2	2	欢乐园第三巢	10
619	2019	10.71	128.5	2.2	6.22	1.2	1.3	1	8	2	2	欢乐园第三巢	10
620	2019	10.71	128.5	2.2	6.22	1.2	1.3	2	8	1	2	欢乐园第三巢	10
621	2019	10.71	128.5	2.2	6.22	1.2	1.3	4	7	2	1	欢乐园第三巢	10
622	2019	10.71	128.5	2.2	6.22	1.2	1.3	3	8	2	2	欢乐园第三巢	10
623	2019	10.71	128.5	2.2	6.22	1.2	1.3	5	7	1	1	欢乐园第三巢	10
624	2019	10.71	128.5	2.2	6.22	1.2	1.3	1	8	2	2	欢乐园第三巢	10
625	2019	10.71	128.5	2.2	6.22	1.2	1.3	4	7	2	1	欢乐园第三巢	10
626	2019	10.71	128.5	2.2	6.22	1.2	1.3	4	7	2	1	欢乐园第三巢	10
627	2019	10.71	128.5	2.2	6.22	1.2	1.3	3	8	2	2	欢乐园第三巢	10
628	2019	10.71	128.5	2.2	6.22	1.2	1.3	4	7	2	1	欢乐园第三巢	10
629	2019	10.71	128.5	2.2	6.22	1.2	1.3	4	7	2	1	欢乐园第三巢	10
630	2019	10.71	128.5	2.2	6.22	1.2	1.3	3	8	2	2	欢乐园第三巢	10
631	2019	10.71	128.5	2.2	6.22	1.2	1.3	4	7	2	1	欢乐园第三巢	10
632	2019	10.71	128.5	2.2	6.22	1.2	1.3	1	8	2	2	欢乐园第三巢	10
633	2019	10.71	128.5	2.2	6.22	1.2	1.3	4	7	2	1	欢乐园第三巢	10
634	2019	10.71	128.5	2.2	6.22	1.2	1.3	1	8	2	2	欢乐园第三巢	10
635	2019	10.71	128.5	2.2	6.22	1.2	1.3	4	7	2	1	欢乐园第三巢	10
636	2019	10.71	128.5	2.2	6.22	1.2	1.3	2	8	1	2	欢乐园第三巢	10
637	2019	10.71	128.5	2.2	6.22	1.2	1.3	1	8	2	2	欢乐园第三巢	10
638	2019	10.71	128.5	2.2	6.22	1.2	1.3	1	8	2	2	欢乐园第三巢	10
639	2019	10.71	128.5	2.2	6.22	1.2	1.3	1	8	2	2	欢乐园第三巢	10
640	2019	10.71	128.5	2.2	6.22	1.2	1.3	5	7	1	1	欢乐园第三巢	10
641	2019	10.71	128.5	2.2	6.22	1.2	1.3	4	7	2	1	欢乐园第三巢	10
642	2019	10.71	128.5	2.2	6.22	1.2	1.3	1	8	2	2	欢乐园第三巢	10
643	2019	10.71	128.5	2.2	6.22	1.2	1.3	2	8	1	2	欢乐园第三巢	10
644	2019	10.71	128.5	2.2	6.22	1.2	1.3	5	7	1	1	欢乐园第三巢	10
645	2019	10.71	128.5	2.2	6.22	1.2	1.3	4	7	2	1	欢乐园第三巢	10
646	2019	10.71	128.5	2.2	6.22	1.2	1.3	4	7	2	1	欢乐园第三巢	10
647	2019	10.71	128.5	2.2	6.22	1.2	1.3	2	8	1	2	欢乐园第三巢	10
648	2019	10.71	128.5	2.2	6.22	1.2	1.3	5	7	1	1	欢乐园第三巢	10
649	2019	10.71	128.5	2.2	6.22	1.2	1.3	5	7	1	1	欢乐园第三巢	10
650	2019	10.71	128.5	2.2	6.22	1.2	1.3	1	8	2	2	欢乐园第三巢	10
651	2019	10.71	128.5	2.2	6.22	1.2	1.3	4	7	2	1	欢乐园第三巢	10
652	2019	10.71	128.5	2.2	6.22	1.2	1.3	3	8	2	2	欢乐园第三巢	10
653	2019	10.71	128.5	2.2	6.22	1.2	1.3	5	7	1	1	欢乐园第三巢	10
654	2019	10.71	128.5	2.2	6.22	1.2	1.3	2	8	1	2	欢乐园第三巢	10
655	2019	10.71	128.5	2.2	6.22	1.2	1.3	3	8	2	2	欢乐园第三巢	10
656	2019	10.71	128.5	2.2	6.22	1.2	1.3	4	7	2	1	欢乐园第三巢	10
657	2019	10.71	128.5	2.2	6.22	1.2	1.3	2	8	1	2	欢乐园第三巢	10
658	2019	10.71	128.5	2.2	6.22	1.2	1.3	4	7	2	1	欢乐园第三巢	10
659	2019	10.71	128.5	2.2	6.24	1.2	1.3	3	10	2	2	欢乐园第三巢	10
660	2019	10.71	128.5	2.2	6.24	1.2	1.3	2	10	1	2	欢乐园第三巢	10
661	2019	10.71	128.5	2.2	6.24	1.2	1.3	5	9	1	1	欢乐园第三巢	10
662	2019	10.71	128.5	2.2	6.24	1.2	1.3	4	9	2	1	欢乐园第三巢	10
663	2019	10.71	128.5	2.2	6.24	1.2	1.3	4	9	2	1	欢乐园第三巢	10
664	2019	10.71	128.5	2.2	6.24	1.2	1.3	2	10	1	2	欢乐园第三巢	10
665	2019	10.71	128.5	2.2	6.24	1.2	1.3	4	9	2	1	欢乐园第三巢	10
666	2019	10.71	128.5	2.2	6.24	1.2	1.3	4	9	2	1	欢乐园第三巢	10
667	2019	10.71	128.5	2.2	6.24	1.2	1.3	1	10	2	2	欢乐园第三巢	10
668	2019	10.71	128.5	2.2	6.24	1.2	1.3	4	9	2	1	欢乐园第三巢	10
669	2019	10.71	128.5	2.2	6.24	1.2	1.3	4	9	2	1	欢乐园第三巢	10
670	2019	10.71	128.5	2.2	6.24	1.2	1.3	2	10	1	2	欢乐园第三巢	10
671	2019	10.71	128.5	2.2	6.24	1.2	1.3	3	10	2	2	欢乐园第三巢	10
672	2019	10.71	128.5	2.2	6.24	1.2	1.3	2	10	1	2	欢乐园第三巢	10
673	2019	10.71	128.5	2.2	6.24	1.2	1.3	2	10	1	2	欢乐园第三巢	10
674	2019	10.71	128.5	2.2	6.24	1.2	1.3	4	9	2	1	欢乐园第三巢	10
675	2019	10.71	128.5	2.2	6.24	1.2	1.3	5	9	1	1	欢乐园第三巢	10
676	2019	10.71	128.5	2.2	6.24	1.2	1.3	4	9	2	1	欢乐园第三巢	10
677	2019	10.71	128.5	2.2	6.24	1.2	1.3	4	9	2	1	欢乐园第三巢	10
678	2019	10.71	128.5	2.2	6.24	1.2	1.3	5	9	1	1	欢乐园第三巢	10
679	2019	10.71	128.5	2.2	6.24	1.2	1.3	1	10	2	2	欢乐园第三巢	10
680	2019	10.71	128.5	2.2	6.24	1.2	1.3	1	10	2	2	欢乐园第三巢	10
681	2019	10.71	128.5	2.2	6.24	1.2	1.3	4	9	2	1	欢乐园第三巢	10
682	2019	10.71	128.5	2.2	6.24	1.2	1.3	3	10	2	2	欢乐园第三巢	10
683	2019	10.71	128.5	2.2	6.24	1.2	1.3	3	10	2	2	欢乐园第三巢	10
684	2019	10.71	128.5	2.2	6.24	1.2	1.3	1	10	2	2	欢乐园第三巢	10
685	2019	10.71	128.5	2.2	6.24	1.2	1.3	2	10	1	2	欢乐园第三巢	10
686	2019	10.71	128.5	2.2	6.24	1.2	1.3	5	9	1	1	欢乐园第三巢	10
687	2019	10.71	128.5	2.2	6.24	1.2	1.3	5	9	1	1	欢乐园第三巢	10
688	2019	10.71	128.5	2.2	6.24	1.2	1.3	2	10	1	2	欢乐园第三巢	10
689	2019	10.71	128.5	2.2	6.24	1.2	1.3	4	9	2	1	欢乐园第三巢	10
690	2019	10.71	128.5	2.2	6.24	1.2	1.3	4	9	2	1	欢乐园第三巢	10
691	2019	10.71	128.5	2.2	6.24	1.2	1.3	4	9	2	1	欢乐园第三巢	10
692	2019	10.71	128.5	2.2	6.24	1.2	1.3	2	10	1	2	欢乐园第三巢	10
693	2019	10.71	128.5	2.2	6.24	1.2	1.3	5	9	1	1	欢乐园第三巢	10
694	2019	10.71	128.5	2.2	6.24	1.2	1.3	3	10	2	2	欢乐园第三巢	10
695	2019	10.71	128.5	2.2	6.24	1.2	1.3	3	10	2	2	欢乐园第三巢	10
696	2019	10.71	128.5	2.2	6.24	1.2	1.3	1	10	2	2	欢乐园第三巢	10
697	2019	10.71	128.5	2.2	6.24	1.2	1.3	5	9	1	1	欢乐园第三巢	10
698	2019	10.71	128.5	2.2	6.24	1.2	1.3	5	9	1	1	欢乐园第三巢	10
699	2019	10.71	128.5	2.2	6.24	1.2	1.3	1	10	2	2	欢乐园第三巢	10
700	2019	10.71	128.5	2.2	6.24	1.2	1.3	5	9	1	1	欢乐园第三巢	10
701	2019	10.71	128.5	2.2	6.24	1.2	1.3	1	10	2	2	欢乐园第三巢	10
702	2019	10.71	128.5	2.2	6.24	1.2	1.3	1	10	2	2	欢乐园第三巢	10
703	2019	10.71	128.5	2.2	6.24	1.2	1.3	2	10	1	2	欢乐园第三巢	10
704	2019	10.71	128.5	2.2	6.24	1.2	1.3	2	10	1	2	欢乐园第三巢	10
705	2019	10.71	128.5	2.2	6.24	1.2	1.3	5	9	1	1	欢乐园第三巢	10
706	2019	10.71	128.5	2.2	6.24	1.2	1.3	1	10	2	2	欢乐园第三巢	10
707	2019	10.71	128.5	2.2	6.24	1.2	1.3	4	9	2	1	欢乐园第三巢	10
708	2019	10.71	128.5	2.2	6.24	1.2	1.3	4	9	2	1	欢乐园第三巢	10
709	2019	10.71	128.5	2.2	6.24	1.2	1.3	4	9	2	1	欢乐园第三巢	10
710	2019	10.71	128.5	2.2	6.24	1.2	1.3	1	10	2	2	欢乐园第三巢	10
711	2019	10.71	128.5	2.2	6.24	1.2	1.3	1	10	2	2	欢乐园第三巢	10
712	2019	10.71	128.5	2.2	6.24	1.2	1.3	2	10	1	2	欢乐园第三巢	10
713	2019	10.71	128.5	2.2	6.24	1.2	1.3	1	10	2	2	欢乐园第三巢	10
714	2019	10.71	128.5	2.2	6.24	1.2	1.3	5	9	1	1	欢乐园第三巢	10
715	2019	10.71	128.5	2.2	6.24	1.2	1.3	4	9	2	1	欢乐园第三巢	10
716	2019	10.71	128.5	2.2	6.24	1.2	1.3	2	10	1	2	欢乐园第三巢	10
717	2019	10.71	128.5	2.2	6.24	1.2	1.3	4	9	2	1	欢乐园第三巢	10
718	2019	10.71	128.5	2.2	6.24	1.2	1.3	5	9	1	1	欢乐园第三巢	10
719	2019	10.71	128.5	2.2	6.24	1.2	1.3	5	9	1	1	欢乐园第三巢	10
720	2019	10.71	128.5	2.2	6.24	1.2	1.3	2	10	1	2	欢乐园第三巢	10
721	2019	10.71	128.5	2.2	6.24	1.2	1.3	1	10	2	2	欢乐园第三巢	10
722	2019	10.71	128.5	2.2	6.24	1.2	1.3	1	10	2	2	欢乐园第三巢	10
724	2019	10.71	128.5	2.2	6.24	1.2	1.3	5	9	1	1	欢乐园第三巢	10
725	2019	10.71	128.5	2.2	6.24	1.2	1.3	5	9	1	1	欢乐园第三巢	10
726	2019	10.71	128.5	2.2	6.24	1.2	1.3	4	9	2	1	欢乐园第三巢	10
727	2019	10.71	128.5	2.2	6.24	1.2	1.3	1	10	2	2	欢乐园第三巢	10
728	2019	10.71	128.5	2.2	6.24	1.2	1.3	5	9	1	1	欢乐园第三巢	10
729	2019	10.71	128.5	2.2	6.24	1.2	1.3	2	10	1	2	欢乐园第三巢	10
730	2019	10.71	128.5	2.2	6.24	1.2	1.3	4	9	2	1	欢乐园第三巢	10
731	2019	10.71	128.5	2.2	6.24	1.2	1.3	1	10	2	2	欢乐园第三巢	10
732	2019	10.71	128.5	2.2	6.24	1.2	1.3	3	10	2	2	欢乐园第三巢	10
733	2019	10.71	128.5	2.2	6.24	1.2	1.3	4	9	2	1	欢乐园第三巢	10
734	2019	10.71	128.5	2.2	6.24	1.2	1.3	5	9	1	1	欢乐园第三巢	10
735	2019	10.71	128.5	2.2	6.24	1.2	1.3	5	9	1	1	欢乐园第三巢	10
736	2019	10.71	128.5	2.2	6.24	1.2	1.3	5	9	1	1	欢乐园第三巢	10
737	2019	10.71	128.5	2.2	6.24	1.2	1.3	4	9	2	1	欢乐园第三巢	10
738	2019	10.71	128.5	2.2	6.24	1.2	1.3	2	10	1	2	欢乐园第三巢	10
739	2019	10.71	128.5	2.2	6.24	1.2	1.3	4	9	2	1	欢乐园第三巢	10
740	2019	10.71	128.5	2.2	6.24	1.2	1.3	5	9	1	1	欢乐园第三巢	10
741	2019	10.71	128.5	2.2	6.24	1.2	1.3	2	10	1	2	欢乐园第三巢	10
742	2019	10.71	128.5	2.2	6.24	1.2	1.3	5	9	1	1	欢乐园第三巢	10
743	2019	10.71	128.5	2.2	6.24	1.2	1.3	1	10	2	2	欢乐园第三巢	10
744	2019	10.71	128.5	2.2	6.24	1.2	1.3	5	9	1	1	欢乐园第三巢	10
745	2019	10.71	128.5	2.2	6.24	1.2	1.3	1	10	2	2	欢乐园第三巢	10
747	2019	10.71	128.5	2.2	6.24	1.2	1.3	4	9	2	1	欢乐园第三巢	10
748	2019	10.71	128.5	2.2	6.24	1.2	1.3	4	9	2	1	欢乐园第三巢	10
749	2019	10.71	128.5	2.2	6.25	1.2	1.3	4	10	2	1	欢乐园第三巢	10
750	2019	10.71	128.5	2.2	6.25	1.2	1.3	4	10	2	1	欢乐园第三巢	10
751	2019	10.71	128.5	2.2	6.25	1.2	1.3	4	10	2	1	欢乐园第三巢	10
752	2019	10.71	128.5	2.2	6.25	1.2	1.3	3	11	2	2	欢乐园第三巢	10
753	2019	10.71	128.5	2.2	6.25	1.2	1.3	3	11	2	2	欢乐园第三巢	10
754	2019	10.71	128.5	2.2	6.25	1.2	1.3	4	10	2	1	欢乐园第三巢	10
755	2019	10.71	128.5	2.2	6.25	1.2	1.3	3	11	2	2	欢乐园第三巢	10
756	2019	10.71	128.5	2.2	6.25	1.2	1.3	3	11	2	2	欢乐园第三巢	10
757	2019	10.71	128.5	2.2	6.25	1.2	1.3	4	10	2	1	欢乐园第三巢	10
758	2019	10.71	128.5	2.2	6.25	1.2	1.3	3	11	2	2	欢乐园第三巢	10
759	2019	10.71	128.5	2.2	6.25	1.2	1.3	2	11	1	2	欢乐园第三巢	10
760	2019	10.71	128.5	2.2	6.25	1.2	1.3	5	10	1	1	欢乐园第三巢	10
761	2019	10.71	128.5	2.2	6.25	1.2	1.3	2	11	1	2	欢乐园第三巢	10
762	2019	10.71	128.5	2.2	6.25	1.2	1.3	5	10	1	1	欢乐园第三巢	10
763	2019	10.71	128.5	2.2	6.25	1.2	1.3	5	10	1	1	欢乐园第三巢	10
764	2019	10.71	128.5	2.2	6.25	1.2	1.3	3	11	2	2	欢乐园第三巢	10
767	2019	10.71	128.5	2.2	6.25	1.2	1.3	4	10	2	1	欢乐园第三巢	10
768	2019	10.71	128.5	2.2	6.25	1.2	1.3	3	11	2	2	欢乐园第三巢	10
769	2019	10.71	128.5	2.2	6.25	1.2	1.3	3	11	2	2	欢乐园第三巢	10
770	2019	10.71	128.5	2.2	6.25	1.2	1.3	5	10	1	1	欢乐园第三巢	10
771	2019	10.71	128.5	2.2	6.25	1.2	1.3	2	11	1	2	欢乐园第三巢	10
772	2019	10.71	128.5	2.2	6.25	1.2	1.3	3	11	2	2	欢乐园第三巢	10
773	2019	10.71	128.5	2.2	6.25	1.2	1.3	4	10	2	1	欢乐园第三巢	10
774	2019	10.71	128.5	2.2	6.25	1.2	1.3	4	10	2	1	欢乐园第三巢	10
775	2019	10.71	128.5	2.2	6.25	1.2	1.3	2	11	1	2	欢乐园第三巢	10
776	2019	10.71	128.5	2.2	6.25	1.2	1.3	3	11	2	2	欢乐园第三巢	10
777	2019	10.71	128.5	2.2	6.25	1.2	1.3	1	11	2	2	欢乐园第三巢	10
778	2019	10.71	128.5	2.2	6.25	1.2	1.3	3	11	2	2	欢乐园第三巢	10
779	2019	10.71	128.5	2.2	6.25	1.2	1.3	4	10	2	1	欢乐园第三巢	10
780	2019	10.71	128.5	2.2	6.25	1.2	1.3	1	11	2	2	欢乐园第三巢	10
781	2019	10.71	128.5	2.2	6.25	1.2	1.3	1	11	2	2	欢乐园第三巢	10
782	2019	10.71	128.5	2.2	6.25	1.2	1.3	3	11	2	2	欢乐园第三巢	10
783	2019	10.71	128.5	2.2	6.25	1.2	1.3	1	11	2	2	欢乐园第三巢	10
784	2019	10.71	128.5	2.2	6.26	1.2	1.3	2	12	1	2	欢乐园第三巢	10
785	2019	10.71	128.5	2.2	6.26	1.2	1.3	3	12	2	2	欢乐园第三巢	10
786	2019	10.71	128.5	2.2	6.26	1.2	1.3	4	11	2	1	欢乐园第三巢	10
787	2019	10.71	128.5	2.2	6.26	1.2	1.3	4	11	2	1	欢乐园第三巢	10
788	2019	10.71	128.5	2.2	6.26	1.2	1.3	4	11	2	1	欢乐园第三巢	10
789	2019	10.71	128.5	2.2	6.26	1.2	1.3	3	12	2	2	欢乐园第三巢	10
790	2019	10.71	128.5	2.2	6.26	1.2	1.3	1	12	2	2	欢乐园第三巢	10
791	2019	10.71	128.5	2.2	6.26	1.2	1.3	4	11	2	1	欢乐园第三巢	10
792	2019	10.71	128.5	2.2	6.26	1.2	1.3	1	12	2	2	欢乐园第三巢	10
793	2019	10.71	128.5	2.2	6.26	1.2	1.3	1	12	2	2	欢乐园第三巢	10
794	2019	10.71	128.5	2.2	6.26	1.2	1.3	5	11	1	1	欢乐园第三巢	10
795	2019	10.71	128.5	2.2	6.26	1.2	1.3	5	11	1	1	欢乐园第三巢	10
796	2019	10.71	128.5	2.2	6.26	1.2	1.3	2	12	1	2	欢乐园第三巢	10
797	2019	10.71	128.5	2.2	6.26	1.2	1.3	3	12	2	2	欢乐园第三巢	10
798	2019	10.71	128.5	2.2	6.26	1.2	1.3	5	11	1	1	欢乐园第三巢	10
799	2019	10.71	128.5	2.2	6.26	1.2	1.3	5	11	1	1	欢乐园第三巢	10
800	2019	10.71	128.5	2.2	6.26	1.2	1.3	1	12	2	2	欢乐园第三巢	10
801	2019	10.71	128.5	2.2	6.26	1.2	1.3	5	11	1	1	欢乐园第三巢	10
802	2019	10.71	128.5	2.2	6.26	1.2	1.3	2	12	1	2	欢乐园第三巢	10
803	2019	10.71	128.5	2.2	6.26	1.2	1.3	4	11	2	1	欢乐园第三巢	10
804	2019	10.71	128.5	2.2	6.26	1.2	1.3	1	12	2	2	欢乐园第三巢	10
805	2019	10.71	128.5	2.2	6.26	1.2	1.3	2	12	1	2	欢乐园第三巢	10
806	2019	10.71	128.5	2.2	6.26	1.2	1.3	2	12	1	2	欢乐园第三巢	10
807	2019	10.71	128.5	2.2	6.26	1.2	1.3	4	11	2	1	欢乐园第三巢	10
808	2019	10.71	128.5	2.2	6.26	1.2	1.3	2	12	1	2	欢乐园第三巢	10
809	2019	10.71	128.5	2.2	6.26	1.2	1.3	2	12	1	2	欢乐园第三巢	10
810	2019	10.71	128.5	2.2	6.26	1.2	1.3	5	11	1	1	欢乐园第三巢	10
811	2019	10.71	128.5	2.2	6.26	1.2	1.3	1	12	2	2	欢乐园第三巢	10
812	2019	10.71	128.5	2.2	6.26	1.2	1.3	2	12	1	2	欢乐园第三巢	10
813	2019	10.71	128.5	2.2	6.26	1.2	1.3	5	11	1	1	欢乐园第三巢	10
814	2019	10.71	128.5	2.2	6.26	1.2	1.3	1	12	2	2	欢乐园第三巢	10
815	2019	10.71	128.5	2.2	6.26	1.2	1.3	5	11	1	1	欢乐园第三巢	10
816	2019	10.71	128.5	2.2	6.26	1.2	1.3	1	12	2	2	欢乐园第三巢	10
817	2019	10.71	128.5	2.2	6.26	1.2	1.3	5	11	1	1	欢乐园第三巢	10
818	2019	10.71	128.5	2.2	6.26	1.2	1.3	3	12	2	2	欢乐园第三巢	10
819	2019	10.71	128.5	2.2	6.26	1.2	1.3	2	12	1	2	欢乐园第三巢	10
820	2019	10.71	128.5	2.2	6.26	1.2	1.3	2	12	1	2	欢乐园第三巢	10
821	2019	10.71	128.5	2.2	6.26	1.2	1.3	4	11	2	1	欢乐园第三巢	10
822	2019	10.71	128.5	2.2	6.26	1.2	1.3	4	11	2	1	欢乐园第三巢	10
823	2019	10.71	128.5	2.2	6.26	1.2	1.3	1	12	2	2	欢乐园第三巢	10
824	2019	10.71	128.5	2.2	6.26	1.2	1.3	1	12	2	2	欢乐园第三巢	10
825	2019	10.71	128.5	2.2	6.26	1.2	1.3	4	11	2	1	欢乐园第三巢	10
826	2019	10.71	128.5	2.2	6.26	1.2	1.3	2	12	1	2	欢乐园第三巢	10
827	2019	10.71	128.5	2.2	6.26	1.2	1.3	1	12	2	2	欢乐园第三巢	10
828	2019	10.71	128.5	2.2	6.26	1.2	1.3	1	12	2	2	欢乐园第三巢	10
829	2019	10.71	128.5	2.2	6.26	1.2	1.3	4	11	2	1	欢乐园第三巢	10
830	2019	10.71	128.5	2.2	6.26	1.2	1.3	1	12	2	2	欢乐园第三巢	10
831	2019	10.71	128.5	2.2	6.26	1.2	1.3	2	12	1	2	欢乐园第三巢	10
832	2019	10.71	128.5	2.2	6.26	1.2	1.3	2	12	1	2	欢乐园第三巢	10
833	2019	10.71	128.5	2.2	6.26	1.2	1.3	4	11	2	1	欢乐园第三巢	10
834	2019	10.71	128.5	2.2	6.26	1.2	1.3	2	12	1	2	欢乐园第三巢	10
835	2019	10.71	128.5	2.2	6.26	1.2	1.3	5	11	1	1	欢乐园第三巢	10
836	2019	10.71	128.5	2.2	6.26	1.2	1.3	5	11	1	1	欢乐园第三巢	10
837	2019	10.71	128.5	2.2	6.26	1.2	1.3	5	11	1	1	欢乐园第三巢	10
838	2019	10.71	128.5	2.2	6.26	1.2	1.3	2	12	1	2	欢乐园第三巢	10
839	2019	10.71	128.5	2.2	6.26	1.2	1.3	1	12	2	2	欢乐园第三巢	10
840	2019	10.71	128.5	2.2	6.26	1.2	1.3	2	12	1	2	欢乐园第三巢	10
841	2019	10.71	128.5	2.2	6.26	1.2	1.3	1	12	2	2	欢乐园第三巢	10
842	2019	10.71	128.5	2.2	6.26	1.2	1.3	1	12	2	2	欢乐园第三巢	10
843	2019	10.71	128.5	2.2	6.26	1.2	1.3	2	12	1	2	欢乐园第三巢	10
844	2019	10.71	128.5	2.2	6.26	1.2	1.3	1	12	2	2	欢乐园第三巢	10
845	2019	10.71	128.5	2.2	6.26	1.2	1.3	1	12	2	2	欢乐园第三巢	10
846	2019	10.71	128.5	2.2	6.26	1.2	1.3	4	11	2	1	欢乐园第三巢	10
847	2019	10.71	128.5	2.2	6.26	1.2	1.3	1	12	2	2	欢乐园第三巢	10
848	2019	10.71	128.5	2.2	6.26	1.2	1.3	2	12	1	2	欢乐园第三巢	10
849	2019	10.71	128.5	2.2	6.26	1.2	1.3	4	11	2	1	欢乐园第三巢	10
850	2019	10.71	128.5	2.2	6.26	1.2	1.3	1	12	2	2	欢乐园第三巢	10
851	2019	10.71	128.5	2.2	6.26	1.2	1.3	5	11	1	1	欢乐园第三巢	10
852	2019	10.71	128.5	2.2	6.26	1.2	1.3	5	11	1	1	欢乐园第三巢	10
853	2019	10.71	128.5	2.2	6.26	1.2	1.3	5	11	1	1	欢乐园第三巢	10
854	2019	10.71	128.5	2.2	6.26	1.2	1.3	1	12	2	2	欢乐园第三巢	10
855	2019	10.71	128.5	2.2	6.26	1.2	1.3	4	11	2	1	欢乐园第三巢	10
856	2019	10.71	128.5	2.2	6.26	1.2	1.3	5	11	1	1	欢乐园第三巢	10
857	2019	10.71	128.5	2.2	6.26	1.2	1.3	1	12	2	2	欢乐园第三巢	10
858	2019	10.71	128.5	2.2	6.26	1.2	1.3	2	12	1	2	欢乐园第三巢	10
859	2019	10.71	128.5	2.2	6.26	1.2	1.3	2	12	1	2	欢乐园第三巢	10
860	2019	10.71	128.5	2.2	6.26	1.2	1.3	1	12	2	2	欢乐园第三巢	10
861	2019	10.71	128.5	2.2	6.26	1.2	1.3	4	11	2	1	欢乐园第三巢	10
862	2019	10.71	128.5	2.2	6.26	1.2	1.3	3	12	2	2	欢乐园第三巢	10
863	2019	10.71	128.5	2.2	6.26	1.2	1.3	4	11	2	1	欢乐园第三巢	10
864	2019	10.71	128.5	2.2	6.26	1.2	1.3	2	12	1	2	欢乐园第三巢	10
865	2019	10.71	128.5	2.2	6.26	1.2	1.3	1	12	2	2	欢乐园第三巢	10
866	2019	10.71	128.5	2.2	6.26	1.2	1.3	1	12	2	2	欢乐园第三巢	10
867	2019	10.71	128.5	2.2	6.26	1.2	1.3	5	11	1	1	欢乐园第三巢	10
868	2019	10.71	128.5	2.2	6.26	1.2	1.3	3	12	2	2	欢乐园第三巢	10
869	2019	10.71	128.5	2.2	6.26	1.2	1.3	3	12	2	2	欢乐园第三巢	10
870	2019	10.71	128.5	2.2	6.26	1.2	1.3	4	11	2	1	欢乐园第三巢	10
871	2019	10.71	128.5	2.2	6.26	1.2	1.3	4	11	2	1	欢乐园第三巢	10
872	2019	10.71	128.5	2.2	6.26	1.2	1.3	3	12	2	2	欢乐园第三巢	10
873	2019	10.71	128.5	2.2	6.26	1.2	1.3	2	12	1	2	欢乐园第三巢	10
874	2019	10.71	128.5	2.2	6.26	1.2	1.3	5	11	1	1	欢乐园第三巢	10
876	2019	10.71	128.5	2.2	6.27	1.2	1.3	5	12	1	1	欢乐园第三巢	10
877	2019	10.71	128.5	2.2	6.27	1.2	1.3	5	12	1	1	欢乐园第三巢	10
878	2019	10.71	128.5	2.2	6.27	1.2	1.3	4	12	2	1	欢乐园第三巢	10
879	2019	10.71	128.5	2.2	6.27	1.2	1.3	5	12	1	1	欢乐园第三巢	10
881	2019	10.71	128.5	2.2	6.27	1.2	1.3	3	13	2	2	欢乐园第三巢	10
884	2019	10.71	128.5	2.2	6.27	1.2	1.3	5	12	1	1	欢乐园第三巢	10
885	2019	10.71	128.5	2.2	6.27	1.2	1.3	3	13	2	2	欢乐园第三巢	10
886	2019	10.71	128.5	2.2	6.27	1.2	1.3	5	12	1	1	欢乐园第三巢	10
887	2019	10.71	128.5	2.2	6.27	1.2	1.3	5	12	1	1	欢乐园第三巢	10
889	2019	10.71	128.5	2.2	6.27	1.2	1.3	3	13	2	2	欢乐园第三巢	10
890	2019	10.71	128.5	2.2	6.27	1.2	1.3	3	13	2	2	欢乐园第三巢	10
891	2019	10.71	128.5	2.2	6.27	1.2	1.3	5	12	1	1	欢乐园第三巢	10
893	2019	10.71	128.5	2.2	6.27	1.2	1.3	3	13	2	2	欢乐园第三巢	10
894	2019	10.71	128.5	2.2	6.27	1.2	1.3	3	13	2	2	欢乐园第三巢	10
895	2019	10.71	128.5	2.2	6.27	1.2	1.3	5	12	1	1	欢乐园第三巢	10
896	2019	10.71	128.5	2.2	6.27	1.2	1.3	3	13	2	2	欢乐园第三巢	10
898	2019	10.71	128.5	2.2	6.27	1.2	1.3	4	12	2	1	欢乐园第三巢	10
899	2019	10.71	128.5	2.2	6.28	1.2	1.3	4	13	2	1	欢乐园第三巢	10
900	2019	10.71	128.5	2.2	6.28	1.2	1.3	5	13	1	1	欢乐园第三巢	10
901	2019	10.71	128.5	2.2	6.28	1.2	1.3	3	14	2	2	欢乐园第三巢	10
903	2019	10.71	128.5	2.2	6.28	1.2	1.3	4	13	2	1	欢乐园第三巢	10
904	2019	10.71	128.5	2.2	6.28	1.2	1.3	4	13	2	1	欢乐园第三巢	10
906	2019	10.71	128.5	2.2	6.28	1.2	1.3	5	13	1	1	欢乐园第三巢	10
907	2019	10.71	128.5	2.2	6.28	1.2	1.3	5	13	1	1	欢乐园第三巢	10
908	2019	10.71	128.5	2.2	6.28	1.2	1.3	4	13	2	1	欢乐园第三巢	10
909	2019	10.71	128.5	2.2	6.28	1.2	1.3	5	13	1	1	欢乐园第三巢	10
910	2019	10.71	128.5	2.2	6.28	1.2	1.3	3	14	2	2	欢乐园第三巢	10
911	2019	10.71	128.5	2.2	6.28	1.2	1.3	3	14	2	2	欢乐园第三巢	10
912	2019	10.71	128.5	2.2	6.28	1.2	1.3	4	13	2	1	欢乐园第三巢	10
913	2019	10.71	128.5	2.2	6.28	1.2	1.3	5	13	1	1	欢乐园第三巢	10
914	2019	10.71	128.5	2.2	6.28	1.2	1.3	4	13	2	1	欢乐园第三巢	10
915	2019	10.71	128.5	2.2	6.28	1.2	1.3	5	13	1	1	欢乐园第三巢	10
916	2019	10.71	128.5	2.2	6.28	1.2	1.3	5	13	1	1	欢乐园第三巢	10
917	2019	10.71	128.5	2.2	6.28	1.2	1.3	3	14	2	2	欢乐园第三巢	10
919	2019	10.71	128.5	2.2	6.28	1.2	1.3	4	13	2	1	欢乐园第三巢	10
920	2019	10.71	128.5	2.2	6.28	1.2	1.3	5	13	1	1	欢乐园第三巢	10
921	2019	10.71	128.5	2.2	6.28	1.2	1.3	5	13	1	1	欢乐园第三巢	10
922	2019	10.71	128.5	2.2	6.28	1.2	1.3	5	13	1	1	欢乐园第三巢	10
923	2019	10.71	128.5	2.2	6.28	1.2	1.3	5	13	1	1	欢乐园第三巢	10
924	2019	10.71	128.5	2.2	6.28	1.2	1.3	5	13	1	1	欢乐园第三巢	10
925	2019	10.71	128.5	2.2	6.28	1.2	1.3	4	13	2	1	欢乐园第三巢	10
926	2019	10.71	128.5	2.2	6.28	1.2	1.3	5	13	1	1	欢乐园第三巢	10
927	2019	10.71	128.5	2.2	6.28	1.2	1.3	3	14	2	2	欢乐园第三巢	10
928	2019	10.71	128.5	2.2	6.28	1.2	1.3	5	13	1	1	欢乐园第三巢	10
929	2019	10.71	128.5	2.2	6.28	1.2	1.3	5	13	1	1	欢乐园第三巢	10
930	2019	10.71	128.5	2.2	6.28	1.2	1.3	5	13	1	1	欢乐园第三巢	10
931	2019	10.71	128.5	2.2	6.24	1.2	1.3	1	1	2	2	桥头第一巢	11
932	2019	10.71	128.5	2.2	6.24	1.2	1.3	2	1	2	2	桥头第一巢	11
933	2019	10.71	128.5	2.2	6.24	1.2	1.3	3	1	1	2	桥头第一巢	11
939	2019	10.71	128.5	2.2	6.24	1.2	1.3	2	1	2	2	桥头第一巢	11
942	2019	10.71	128.5	2.2	6.24	1.2	1.3	1	1	2	2	桥头第一巢	11
945	2019	10.71	128.5	2.2	6.24	1.2	1.3	1	1	2	2	桥头第一巢	11
947	2019	10.71	128.5	2.2	6.25	1.2	1.3	1	2	2	2	桥头第一巢	11
966	2019	10.71	128.5	2.2	6.27	1.2	1.3	3	4	1	2	桥头第一巢	11
970	2019	10.71	128.5	2.2	6.27	1.2	1.3	1	4	2	2	桥头第一巢	11
971	2019	10.71	128.5	2.2	6.27	1.2	1.3	1	4	2	2	桥头第一巢	11
972	2019	10.71	128.5	2.2	6.27	1.2	1.3	5	3	2	1	桥头第一巢	11
973	2019	10.71	128.5	2.2	6.27	1.2	1.3	3	4	1	2	桥头第一巢	11
974	2019	10.71	128.5	2.2	6.27	1.2	1.3	1	4	2	2	桥头第一巢	11
975	2019	10.71	128.5	2.2	6.27	1.2	1.3	3	4	1	2	桥头第一巢	11
976	2019	10.71	128.5	2.2	6.27	1.2	1.3	4	3	1	1	桥头第一巢	11
978	2019	10.71	128.5	2.2	6.27	1.2	1.3	1	4	2	2	桥头第一巢	11
979	2019	10.71	128.5	2.2	6.27	1.2	1.3	4	3	1	1	桥头第一巢	11
993	2019	10.71	128.5	2.2	6.28	1.2	1.3	2	5	2	2	桥头第一巢	11
994	2019	10.71	128.5	2.2	6.28	1.2	1.3	1	5	2	2	桥头第一巢	11
1002	2019	10.71	128.5	2.2	6.29	1.2	1.3	3	6	1	2	桥头第一巢	11
1003	2019	10.71	128.5	2.2	6.29	1.2	1.3	5	5	2	1	桥头第一巢	11
1005	2019	10.71	128.5	2.2	6.29	1.2	1.3	1	6	2	2	桥头第一巢	11
1006	2019	10.71	128.5	2.2	6.29	1.2	1.3	1	6	2	2	桥头第一巢	11
1007	2019	10.71	128.5	2.2	6.29	1.2	1.3	4	5	1	1	桥头第一巢	11
1008	2019	10.71	128.5	2.2	6.29	1.2	1.3	5	5	2	1	桥头第一巢	11
1009	2019	10.71	128.5	2.2	6.29	1.2	1.3	3	6	1	2	桥头第一巢	11
1010	2019	10.71	128.5	2.2	6.29	1.2	1.3	3	6	1	2	桥头第一巢	11
1011	2019	10.71	128.5	2.2	6.29	1.2	1.3	5	5	2	1	桥头第一巢	11
1013	2019	10.71	128.5	2.2	6.29	1.2	1.3	2	6	2	2	桥头第一巢	11
1014	2019	10.71	128.5	2.2	6.29	1.2	1.3	3	6	1	2	桥头第一巢	11
1015	2019	10.71	128.5	2.2	6.29	1.2	1.3	1	6	2	2	桥头第一巢	11
1016	2019	10.71	128.5	2.2	6.3	1.2	1.3	1	7	2	2	桥头第一巢	11
1017	2019	10.71	128.5	2.2	6.3	1.2	1.3	4	6	1	1	桥头第一巢	11
1018	2019	10.71	128.5	2.2	6.3	1.2	1.3	2	7	2	2	桥头第一巢	11
1019	2019	10.71	128.5	2.2	6.3	1.2	1.3	5	6	2	1	桥头第一巢	11
1020	2019	10.71	128.5	2.2	6.3	1.2	1.3	3	7	1	2	桥头第一巢	11
1021	2019	10.71	128.5	2.2	6.3	1.2	1.3	4	6	1	1	桥头第一巢	11
1022	2019	10.71	128.5	2.2	6.3	1.2	1.3	1	7	2	2	桥头第一巢	11
1023	2019	10.71	128.5	2.2	6.3	1.2	1.3	3	7	1	2	桥头第一巢	11
1024	2019	10.71	128.5	2.2	6.3	1.2	1.3	4	6	1	1	桥头第一巢	11
1026	2019	10.71	128.5	2.2	6.3	1.2	1.3	2	7	2	2	桥头第一巢	11
1027	2019	10.71	128.5	2.2	6.3	1.2	1.3	3	7	1	2	桥头第一巢	11
1028	2019	10.71	128.5	2.2	6.3	1.2	1.3	2	7	2	2	桥头第一巢	11
1029	2019	10.71	128.5	2.2	6.3	1.2	1.3	3	7	1	2	桥头第一巢	11
1030	2019	10.71	128.5	2.2	6.3	1.2	1.3	5	6	2	1	桥头第一巢	11
1031	2019	10.71	128.5	2.2	6.3	1.2	1.3	1	7	2	2	桥头第一巢	11
1032	2019	10.71	128.5	2.2	6.3	1.2	1.3	3	7	1	2	桥头第一巢	11
1033	2019	10.71	128.5	2.2	6.3	1.2	1.3	4	6	1	1	桥头第一巢	11
1034	2019	10.71	128.5	2.2	6.3	1.2	1.3	2	7	2	2	桥头第一巢	11
1035	2019	10.71	128.5	2.2	6.3	1.2	1.3	4	6	1	1	桥头第一巢	11
1036	2019	10.71	128.5	2.2	6.3	1.2	1.3	3	7	1	2	桥头第一巢	11
1037	2019	10.71	128.5	2.2	6.3	1.2	1.3	5	6	2	1	桥头第一巢	11
1039	2019	10.71	128.5	2.2	6.3	1.2	1.3	1	7	2	2	桥头第一巢	11
1040	2019	10.71	128.5	2.2	6.3	1.2	1.3	1	7	2	2	桥头第一巢	11
1041	2019	10.71	128.5	2.2	6.3	1.2	1.3	5	6	2	1	桥头第一巢	11
1042	2019	10.71	128.5	2.2	6.3	1.2	1.3	5	6	2	1	桥头第一巢	11
1043	2019	10.71	128.5	2.2	6.3	1.2	1.3	1	7	2	2	桥头第一巢	11
1044	2019	10.71	128.5	2.2	6.3	1.2	1.3	4	6	1	1	桥头第一巢	11
1045	2019	10.71	128.5	2.2	6.3	1.2	1.3	2	7	2	2	桥头第一巢	11
1046	2019	10.71	128.5	2.2	6.3	1.2	1.3	2	7	2	2	桥头第一巢	11
1047	2019	10.71	128.5	2.2	6.3	1.2	1.3	1	7	2	2	桥头第一巢	11
1048	2019	10.71	128.5	2.2	6.3	1.2	1.3	1	7	2	2	桥头第一巢	11
1049	2019	10.71	128.5	2.2	6.3	1.2	1.3	4	6	1	1	桥头第一巢	11
1050	2019	10.71	128.5	2.2	6.3	1.2	1.3	5	6	2	1	桥头第一巢	11
1051	2019	10.71	128.5	2.2	6.3	1.2	1.3	5	6	2	1	桥头第一巢	11
1052	2019	10.71	128.5	2.2	6.3	1.2	1.3	4	6	1	1	桥头第一巢	11
1053	2019	11.45	124.1	2	7.1	1.2	1.3	1	8	2	2	桥头第一巢	11
1054	2019	11.45	124.1	2	7.1	1.2	1.3	2	8	2	2	桥头第一巢	11
1055	2019	11.45	124.1	2	7.1	1.2	1.3	5	7	2	1	桥头第一巢	11
1056	2019	11.45	124.1	2	7.1	1.2	1.3	5	7	2	1	桥头第一巢	11
1057	2019	11.45	124.1	2	7.1	1.2	1.3	3	8	1	2	桥头第一巢	11
1058	2019	11.45	124.1	2	7.1	1.2	1.3	4	7	1	1	桥头第一巢	11
1059	2019	11.45	124.1	2	7.1	1.2	1.3	1	8	2	2	桥头第一巢	11
1060	2019	11.45	124.1	2	7.1	1.2	1.3	4	7	1	1	桥头第一巢	11
1061	2019	11.45	124.1	2	7.1	1.2	1.3	3	8	1	2	桥头第一巢	11
1062	2019	11.45	124.1	2	7.1	1.2	1.3	3	8	1	2	桥头第一巢	11
1063	2019	11.45	124.1	2	7.1	1.2	1.3	4	7	1	1	桥头第一巢	11
1064	2019	11.45	124.1	2	7.1	1.2	1.3	2	8	2	2	桥头第一巢	11
1065	2019	11.45	124.1	2	7.1	1.2	1.3	3	8	1	2	桥头第一巢	11
1066	2019	11.45	124.1	2	7.1	1.2	1.3	5	7	2	1	桥头第一巢	11
1067	2019	11.45	124.1	2	7.1	1.2	1.3	5	7	2	1	桥头第一巢	11
1068	2019	11.45	124.1	2	7.1	1.2	1.3	5	7	2	1	桥头第一巢	11
1069	2019	11.45	124.1	2	7.1	1.2	1.3	1	8	2	2	桥头第一巢	11
1070	2019	11.45	124.1	2	7.1	1.2	1.3	4	7	1	1	桥头第一巢	11
1071	2019	11.45	124.1	2	7.1	1.2	1.3	2	8	2	2	桥头第一巢	11
1072	2019	11.45	124.1	2	7.1	1.2	1.3	2	8	2	2	桥头第一巢	11
1073	2019	11.45	124.1	2	7.1	1.2	1.3	5	7	2	1	桥头第一巢	11
1074	2019	11.45	124.1	2	7.1	1.2	1.3	3	8	1	2	桥头第一巢	11
1075	2019	11.45	124.1	2	7.1	1.2	1.3	3	8	1	2	桥头第一巢	11
1076	2019	11.45	124.1	2	7.1	1.2	1.3	4	7	1	1	桥头第一巢	11
1077	2019	11.45	124.1	2	7.1	1.2	1.3	1	8	2	2	桥头第一巢	11
1078	2019	11.45	124.1	2	7.2	1.2	1.3	3	9	1	2	桥头第一巢	11
1079	2019	11.45	124.1	2	7.2	1.2	1.3	2	9	2	2	桥头第一巢	11
1080	2019	11.45	124.1	2	7.2	1.2	1.3	3	9	1	2	桥头第一巢	11
1081	2019	11.45	124.1	2	7.2	1.2	1.3	1	9	2	2	桥头第一巢	11
1082	2019	11.45	124.1	2	7.2	1.2	1.3	2	9	2	2	桥头第一巢	11
1083	2019	11.45	124.1	2	7.2	1.2	1.3	3	9	1	2	桥头第一巢	11
1084	2019	11.45	124.1	2	7.2	1.2	1.3	2	9	2	2	桥头第一巢	11
1085	2019	11.45	124.1	2	7.2	1.2	1.3	1	9	2	2	桥头第一巢	11
1086	2019	11.45	124.1	2	7.2	1.2	1.3	3	9	1	2	桥头第一巢	11
1087	2019	11.45	124.1	2	7.2	1.2	1.3	4	8	1	1	桥头第一巢	11
1088	2019	11.45	124.1	2	7.2	1.2	1.3	1	9	2	2	桥头第一巢	11
1089	2019	11.45	124.1	2	7.2	1.2	1.3	4	8	1	1	桥头第一巢	11
1090	2019	11.45	124.1	2	7.2	1.2	1.3	1	9	2	2	桥头第一巢	11
1091	2019	11.45	124.1	2	7.2	1.2	1.3	1	9	2	2	桥头第一巢	11
1092	2019	11.45	124.1	2	7.2	1.2	1.3	1	9	2	2	桥头第一巢	11
1093	2019	11.45	124.1	2	7.2	1.2	1.3	3	9	1	2	桥头第一巢	11
1094	2019	11.45	124.1	2	7.2	1.2	1.3	2	9	2	2	桥头第一巢	11
1095	2019	11.45	124.1	2	7.2	1.2	1.3	1	9	2	2	桥头第一巢	11
1096	2019	11.45	124.1	2	7.2	1.2	1.3	1	9	2	2	桥头第一巢	11
1097	2019	11.45	124.1	2	7.2	1.2	1.3	4	8	1	1	桥头第一巢	11
1098	2019	11.45	124.1	2	7.2	1.2	1.3	4	8	1	1	桥头第一巢	11
1099	2019	11.45	124.1	2	7.2	1.2	1.3	1	9	2	2	桥头第一巢	11
1100	2019	11.45	124.1	2	7.2	1.2	1.3	2	9	2	2	桥头第一巢	11
1101	2019	11.45	124.1	2	7.2	1.2	1.3	3	9	1	2	桥头第一巢	11
1102	2019	11.45	124.1	2	7.2	1.2	1.3	4	8	1	1	桥头第一巢	11
1103	2019	11.45	124.1	2	7.2	1.2	1.3	1	9	2	2	桥头第一巢	11
1104	2019	11.45	124.1	2	7.2	1.2	1.3	5	8	2	1	桥头第一巢	11
1354	2018	10.61	104.4	2.2	6.25	1.5	1.05	4	4	2	1	2号岛第二巢	2
1356	2018	10.61	104.4	2.2	6.25	1.5	1.05	1	5	2	2	2号岛第二巢	2
1357	2018	10.61	104.4	2.2	6.25	1.5	1.05	1	5	2	2	2号岛第二巢	2
1358	2018	10.61	104.4	2.2	6.25	1.5	1.05	3	4	1	1	2号岛第二巢	2
1359	2018	10.61	104.4	2.2	6.25	1.5	1.05	3	4	1	1	2号岛第二巢	2
1360	2018	10.61	104.4	2.2	6.25	1.5	1.05	1	5	2	2	2号岛第二巢	2
1361	2018	10.61	104.4	2.2	6.25	1.5	1.05	1	5	2	2	2号岛第二巢	2
1362	2018	10.61	104.4	2.2	6.25	1.5	1.05	4	4	2	1	2号岛第二巢	2
1364	2018	10.61	104.4	2.2	6.25	1.5	1.05	3	4	1	1	2号岛第二巢	2
1365	2018	10.61	104.4	2.2	6.25	1.5	1.05	1	5	2	2	2号岛第二巢	2
1371	2018	10.61	104.4	2.2	6.25	1.5	1.05	2	5	2	2	2号岛第二巢	2
1376	2018	10.61	104.4	2.2	6.25	1.5	1.05	3	4	1	1	2号岛第二巢	2
1378	2018	10.61	104.4	2.2	6.25	1.5	1.05	4	4	2	1	2号岛第二巢	2
1379	2018	10.61	104.4	2.2	6.25	1.5	1.05	4	4	2	1	2号岛第二巢	2
1380	2018	10.61	104.4	2.2	6.25	1.5	1.05	1	5	2	2	2号岛第二巢	2
1381	2018	10.61	104.4	2.2	6.25	1.5	1.05	1	5	2	2	2号岛第二巢	2
1383	2018	10.61	104.4	2.2	6.25	1.5	1.05	1	5	2	2	2号岛第二巢	2
1384	2018	10.61	104.4	2.2	6.25	1.5	1.05	3	4	1	1	2号岛第二巢	2
1385	2018	10.61	104.4	2.2	6.25	1.5	1.05	4	4	2	1	2号岛第二巢	2
1386	2018	10.61	104.4	2.2	6.25	1.5	1.05	1	5	2	2	2号岛第二巢	2
1387	2018	10.61	104.4	2.2	6.25	1.5	1.05	2	5	2	2	2号岛第二巢	2
1388	2018	10.61	104.4	2.2	6.25	1.5	1.05	3	4	1	1	2号岛第二巢	2
1390	2018	10.61	104.4	2.2	6.25	1.5	1.05	1	5	2	2	2号岛第二巢	2
1394	2018	10.61	104.4	2.2	6.25	1.5	1.05	3	4	1	1	2号岛第二巢	2
1395	2018	10.61	104.4	2.2	6.25	1.5	1.05	2	5	2	2	2号岛第二巢	2
1397	2018	10.61	104.4	2.2	6.25	1.5	1.05	3	4	1	1	2号岛第二巢	2
1398	2018	10.61	104.4	2.2	6.25	1.5	1.05	4	4	2	1	2号岛第二巢	2
1402	2018	10.61	104.4	2.2	6.25	1.5	1.05	2	5	2	2	2号岛第二巢	2
1403	2018	10.61	104.4	2.2	6.26	1.5	1.05	3	5	1	1	2号岛第二巢	2
1404	2018	10.61	104.4	2.2	6.26	1.5	1.05	4	5	2	1	2号岛第二巢	2
1405	2018	10.61	104.4	2.2	6.26	1.5	1.05	3	5	1	1	2号岛第二巢	2
1406	2018	10.61	104.4	2.2	6.26	1.5	1.05	1	6	2	2	2号岛第二巢	2
1407	2018	10.61	104.4	2.2	6.26	1.5	1.05	1	6	2	2	2号岛第二巢	2
1408	2018	10.61	104.4	2.2	6.26	1.5	1.05	3	5	1	1	2号岛第二巢	2
1409	2018	10.61	104.4	2.2	6.26	1.5	1.05	2	6	2	2	2号岛第二巢	2
1410	2018	10.61	104.4	2.2	6.26	1.5	1.05	1	6	2	2	2号岛第二巢	2
1411	2018	10.61	104.4	2.2	6.26	1.5	1.05	3	5	1	1	2号岛第二巢	2
1412	2018	10.61	104.4	2.2	6.26	1.5	1.05	2	6	2	2	2号岛第二巢	2
1413	2018	10.61	104.4	2.2	6.26	1.5	1.05	2	6	2	2	2号岛第二巢	2
1414	2018	10.61	104.4	2.2	6.26	1.5	1.05	4	5	2	1	2号岛第二巢	2
1415	2018	10.61	104.4	2.2	6.26	1.5	1.05	3	5	1	1	2号岛第二巢	2
1416	2018	10.61	104.4	2.2	6.26	1.5	1.05	2	6	2	2	2号岛第二巢	2
1417	2018	10.61	104.4	2.2	6.26	1.5	1.05	2	6	2	2	2号岛第二巢	2
1418	2018	10.61	104.4	2.2	6.26	1.5	1.05	1	6	2	2	2号岛第二巢	2
1419	2018	10.61	104.4	2.2	6.26	1.5	1.05	1	6	2	2	2号岛第二巢	2
1420	2018	10.61	104.4	2.2	6.26	1.5	1.05	3	5	1	1	2号岛第二巢	2
1421	2018	10.61	104.4	2.2	6.26	1.5	1.05	2	6	2	2	2号岛第二巢	2
1422	2018	10.61	104.4	2.2	6.26	1.5	1.05	1	6	2	2	2号岛第二巢	2
1423	2018	10.61	104.4	2.2	6.26	1.5	1.05	4	5	2	1	2号岛第二巢	2
1424	2018	10.61	104.4	2.2	6.26	1.5	1.05	4	5	2	1	2号岛第二巢	2
1425	2018	10.61	104.4	2.2	6.26	1.5	1.05	3	5	1	1	2号岛第二巢	2
1426	2018	10.61	104.4	2.2	6.26	1.5	1.05	4	5	2	1	2号岛第二巢	2
1427	2018	10.61	104.4	2.2	6.26	1.5	1.05	3	5	1	1	2号岛第二巢	2
1428	2018	10.61	104.4	2.2	6.26	1.5	1.05	3	5	1	1	2号岛第二巢	2
1429	2018	10.61	104.4	2.2	6.26	1.5	1.05	1	6	2	2	2号岛第二巢	2
1430	2018	10.61	104.4	2.2	6.26	1.5	1.05	2	6	2	2	2号岛第二巢	2
1431	2018	10.61	104.4	2.2	6.26	1.5	1.05	3	5	1	1	2号岛第二巢	2
1432	2018	10.61	104.4	2.2	6.26	1.5	1.05	4	5	2	1	2号岛第二巢	2
1433	2018	10.61	104.4	2.2	6.26	1.5	1.05	1	6	2	2	2号岛第二巢	2
1434	2018	10.61	104.4	2.2	6.26	1.5	1.05	2	6	2	2	2号岛第二巢	2
1435	2018	10.61	104.4	2.2	6.26	1.5	1.05	2	6	2	2	2号岛第二巢	2
1436	2018	10.61	104.4	2.2	6.26	1.5	1.05	1	6	2	2	2号岛第二巢	2
1437	2018	10.61	104.4	2.2	6.26	1.5	1.05	2	6	2	2	2号岛第二巢	2
1438	2018	10.61	104.4	2.2	6.26	1.5	1.05	4	5	2	1	2号岛第二巢	2
1439	2018	10.61	104.4	2.2	6.26	1.5	1.05	3	5	1	1	2号岛第二巢	2
1440	2018	10.61	104.4	2.2	6.26	1.5	1.05	1	6	2	2	2号岛第二巢	2
1441	2018	10.61	104.4	2.2	6.26	1.5	1.05	3	5	1	1	2号岛第二巢	2
1442	2018	10.61	104.4	2.2	6.26	1.5	1.05	2	6	2	2	2号岛第二巢	2
1443	2018	10.61	104.4	2.2	6.26	1.5	1.05	4	5	2	1	2号岛第二巢	2
1444	2018	10.61	104.4	2.2	6.26	1.5	1.05	1	6	2	2	2号岛第二巢	2
1446	2018	10.61	104.4	2.2	6.26	1.5	1.05	1	6	2	2	2号岛第二巢	2
1447	2018	10.61	104.4	2.2	6.26	1.5	1.05	3	5	1	1	2号岛第二巢	2
1448	2018	10.61	104.4	2.2	6.26	1.5	1.05	1	6	2	2	2号岛第二巢	2
1449	2018	10.61	104.4	2.2	6.26	1.5	1.05	2	6	2	2	2号岛第二巢	2
1450	2018	10.61	104.4	2.2	6.26	1.5	1.05	3	5	1	1	2号岛第二巢	2
1451	2018	10.61	104.4	2.2	6.26	1.5	1.05	1	6	2	2	2号岛第二巢	2
1452	2018	10.61	104.4	2.2	6.26	1.5	1.05	2	6	2	2	2号岛第二巢	2
1453	2018	10.61	104.4	2.2	6.26	1.5	1.05	1	6	2	2	2号岛第二巢	2
1454	2018	10.61	104.4	2.2	6.26	1.5	1.05	1	6	2	2	2号岛第二巢	2
1455	2018	10.61	104.4	2.2	6.26	1.5	1.05	3	5	1	1	2号岛第二巢	2
1456	2018	10.61	104.4	2.2	6.26	1.5	1.05	2	6	2	2	2号岛第二巢	2
1457	2018	10.61	104.4	2.2	6.26	1.5	1.05	1	6	2	2	2号岛第二巢	2
1458	2018	10.61	104.4	2.2	6.26	1.5	1.05	2	6	2	2	2号岛第二巢	2
1459	2018	10.61	104.4	2.2	6.26	1.5	1.05	4	5	2	1	2号岛第二巢	2
1460	2018	10.61	104.4	2.2	6.26	1.5	1.05	3	5	1	1	2号岛第二巢	2
1461	2018	10.61	104.4	2.2	6.26	1.5	1.05	3	5	1	1	2号岛第二巢	2
1462	2018	10.61	104.4	2.2	6.26	1.5	1.05	2	6	2	2	2号岛第二巢	2
1463	2018	10.61	104.4	2.2	6.26	1.5	1.05	1	6	2	2	2号岛第二巢	2
1464	2018	10.61	104.4	2.2	6.26	1.5	1.05	1	6	2	2	2号岛第二巢	2
1465	2018	10.61	104.4	2.2	6.26	1.5	1.05	3	5	1	1	2号岛第二巢	2
1466	2018	10.61	104.4	2.2	6.26	1.5	1.05	4	5	2	1	2号岛第二巢	2
1467	2018	10.61	104.4	2.2	6.26	1.5	1.05	3	5	1	1	2号岛第二巢	2
1468	2018	10.61	104.4	2.2	6.26	1.5	1.05	3	5	1	1	2号岛第二巢	2
1469	2018	10.61	104.4	2.2	6.26	1.5	1.05	3	5	1	1	2号岛第二巢	2
1470	2018	10.61	104.4	2.2	6.26	1.5	1.05	3	5	1	1	2号岛第二巢	2
1471	2018	10.61	104.4	2.2	6.26	1.5	1.05	3	5	1	1	2号岛第二巢	2
1472	2018	10.61	104.4	2.2	6.26	1.5	1.05	2	6	2	2	2号岛第二巢	2
1473	2018	10.61	104.4	2.2	6.26	1.5	1.05	4	5	2	1	2号岛第二巢	2
1474	2018	10.61	104.4	2.2	6.26	1.5	1.05	2	6	2	2	2号岛第二巢	2
1475	2018	10.61	104.4	2.2	6.26	1.5	1.05	3	5	1	1	2号岛第二巢	2
1476	2018	10.61	104.4	2.2	6.26	1.5	1.05	3	5	1	1	2号岛第二巢	2
1477	2018	10.61	104.4	2.2	6.26	1.5	1.05	1	6	2	2	2号岛第二巢	2
1478	2018	10.61	104.4	2.2	6.26	1.5	1.05	3	5	1	1	2号岛第二巢	2
1479	2018	10.61	104.4	2.2	6.26	1.5	1.05	4	5	2	1	2号岛第二巢	2
1480	2018	10.61	104.4	2.2	6.26	1.5	1.05	2	6	2	2	2号岛第二巢	2
1481	2018	10.61	104.4	2.2	6.26	1.5	1.05	1	6	2	2	2号岛第二巢	2
1482	2018	10.61	104.4	2.2	6.26	1.5	1.05	1	6	2	2	2号岛第二巢	2
1483	2018	10.61	104.4	2.2	6.26	1.5	1.05	3	5	1	1	2号岛第二巢	2
1484	2018	10.61	104.4	2.2	6.26	1.5	1.05	1	6	2	2	2号岛第二巢	2
1485	2018	10.61	104.4	2.2	6.26	1.5	1.05	2	6	2	2	2号岛第二巢	2
1486	2018	10.61	104.4	2.2	6.26	1.5	1.05	4	5	2	1	2号岛第二巢	2
1487	2018	10.61	104.4	2.2	6.26	1.5	1.05	1	6	2	2	2号岛第二巢	2
1488	2018	10.61	104.4	2.2	6.26	1.5	1.05	2	6	2	2	2号岛第二巢	2
1489	2018	10.61	104.4	2.2	6.26	1.5	1.05	4	5	2	1	2号岛第二巢	2
1490	2018	10.61	104.4	2.2	6.26	1.5	1.05	4	5	2	1	2号岛第二巢	2
1491	2018	10.61	104.4	2.2	6.26	1.5	1.05	3	5	1	1	2号岛第二巢	2
1492	2018	10.61	104.4	2.2	6.26	1.5	1.05	3	5	1	1	2号岛第二巢	2
1493	2018	10.61	104.4	2.2	6.26	1.5	1.05	4	5	2	1	2号岛第二巢	2
1494	2018	10.61	104.4	2.2	6.26	1.5	1.05	2	6	2	2	2号岛第二巢	2
1495	2018	10.61	104.4	2.2	6.26	1.5	1.05	1	6	2	2	2号岛第二巢	2
1496	2018	10.61	104.4	2.2	6.26	1.5	1.05	1	6	2	2	2号岛第二巢	2
1497	2018	10.61	104.4	2.2	6.26	1.5	1.05	2	6	2	2	2号岛第二巢	2
1498	2018	10.61	104.4	2.2	6.26	1.5	1.05	4	5	2	1	2号岛第二巢	2
1499	2018	10.61	104.4	2.2	6.26	1.5	1.05	4	5	2	1	2号岛第二巢	2
1500	2018	10.61	104.4	2.2	6.26	1.5	1.05	4	5	2	1	2号岛第二巢	2
1501	2018	10.61	104.4	2.2	6.26	1.5	1.05	1	6	2	2	2号岛第二巢	2
1502	2018	10.61	104.4	2.2	6.26	1.5	1.05	1	6	2	2	2号岛第二巢	2
1503	2018	10.61	104.4	2.2	6.26	1.5	1.05	3	5	1	1	2号岛第二巢	2
1504	2018	10.61	104.4	2.2	6.26	1.5	1.05	1	6	2	2	2号岛第二巢	2
1505	2018	10.61	104.4	2.2	6.26	1.5	1.05	2	6	2	2	2号岛第二巢	2
1506	2018	10.61	104.4	2.2	6.26	1.5	1.05	2	6	2	2	2号岛第二巢	2
1507	2018	10.61	104.4	2.2	6.26	1.5	1.05	4	5	2	1	2号岛第二巢	2
1508	2018	10.61	104.4	2.2	6.26	1.5	1.05	4	5	2	1	2号岛第二巢	2
1509	2018	10.61	104.4	2.2	6.26	1.5	1.05	4	5	2	1	2号岛第二巢	2
1510	2018	10.61	104.4	2.2	6.26	1.5	1.05	3	5	1	1	2号岛第二巢	2
1511	2018	10.61	104.4	2.2	6.26	1.5	1.05	2	6	2	2	2号岛第二巢	2
1512	2018	10.61	104.4	2.2	6.26	1.5	1.05	1	6	2	2	2号岛第二巢	2
1513	2018	10.61	104.4	2.2	6.26	1.5	1.05	3	5	1	1	2号岛第二巢	2
1514	2018	10.61	104.4	2.2	6.26	1.5	1.05	1	6	2	2	2号岛第二巢	2
1515	2018	10.61	104.4	2.2	6.26	1.5	1.05	2	6	2	2	2号岛第二巢	2
1516	2018	10.61	104.4	2.2	6.26	1.5	1.05	4	5	2	1	2号岛第二巢	2
1517	2018	10.61	104.4	2.2	6.26	1.5	1.05	1	6	2	2	2号岛第二巢	2
1518	2018	10.61	104.4	2.2	6.26	1.5	1.05	4	5	2	1	2号岛第二巢	2
1519	2018	10.61	104.4	2.2	6.26	1.5	1.05	2	6	2	2	2号岛第二巢	2
1520	2018	10.61	104.4	2.2	6.26	1.5	1.05	2	6	2	2	2号岛第二巢	2
1521	2018	10.61	104.4	2.2	6.26	1.5	1.05	1	6	2	2	2号岛第二巢	2
1522	2018	10.61	104.4	2.2	6.26	1.5	1.05	2	6	2	2	2号岛第二巢	2
1523	2018	10.61	104.4	2.2	6.26	1.5	1.05	1	6	2	2	2号岛第二巢	2
1524	2018	10.61	104.4	2.2	6.26	1.5	1.05	4	5	2	1	2号岛第二巢	2
1525	2018	10.61	104.4	2.2	6.26	1.5	1.05	1	6	2	2	2号岛第二巢	2
1526	2018	10.61	104.4	2.2	6.26	1.5	1.05	2	6	2	2	2号岛第二巢	2
1527	2018	10.61	104.4	2.2	6.26	1.5	1.05	1	6	2	2	2号岛第二巢	2
1529	2018	10.61	104.4	2.2	6.27	1.5	1.05	2	7	2	2	2号岛第二巢	2
1530	2018	10.61	104.4	2.2	6.27	1.5	1.05	3	6	1	1	2号岛第二巢	2
1531	2018	10.61	104.4	2.2	6.27	1.5	1.05	4	6	2	1	2号岛第二巢	2
1532	2018	10.61	104.4	2.2	6.27	1.5	1.05	1	7	2	2	2号岛第二巢	2
1533	2018	10.61	104.4	2.2	6.27	1.5	1.05	2	7	2	2	2号岛第二巢	2
1534	2018	10.61	104.4	2.2	6.27	1.5	1.05	1	7	2	2	2号岛第二巢	2
1536	2018	10.61	104.4	2.2	6.27	1.5	1.05	2	7	2	2	2号岛第二巢	2
1537	2018	10.61	104.4	2.2	6.27	1.5	1.05	2	7	2	2	2号岛第二巢	2
1539	2018	10.61	104.4	2.2	6.27	1.5	1.05	2	7	2	2	2号岛第二巢	2
1540	2018	10.61	104.4	2.2	6.27	1.5	1.05	1	7	2	2	2号岛第二巢	2
1541	2018	10.61	104.4	2.2	6.27	1.5	1.05	1	7	2	2	2号岛第二巢	2
1543	2018	10.61	104.4	2.2	6.27	1.5	1.05	1	7	2	2	2号岛第二巢	2
1544	2018	10.61	104.4	2.2	6.27	1.5	1.05	1	7	2	2	2号岛第二巢	2
1545	2018	10.61	104.4	2.2	6.27	1.5	1.05	1	7	2	2	2号岛第二巢	2
1546	2018	10.61	104.4	2.2	6.27	1.5	1.05	3	6	1	1	2号岛第二巢	2
1547	2018	10.61	104.4	2.2	6.27	1.5	1.05	2	7	2	2	2号岛第二巢	2
1548	2018	10.61	104.4	2.2	6.27	1.5	1.05	1	7	2	2	2号岛第二巢	2
1549	2018	10.61	104.4	2.2	6.27	1.5	1.05	2	7	2	2	2号岛第二巢	2
1550	2018	10.61	104.4	2.2	6.27	1.5	1.05	1	7	2	2	2号岛第二巢	2
1551	2018	10.61	104.4	2.2	6.27	1.5	1.05	2	7	2	2	2号岛第二巢	2
1552	2018	10.61	104.4	2.2	6.27	1.5	1.05	3	6	1	1	2号岛第二巢	2
1553	2018	10.61	104.4	2.2	6.27	1.5	1.05	4	6	2	1	2号岛第二巢	2
1554	2018	10.61	104.4	2.2	6.27	1.5	1.05	1	7	2	2	2号岛第二巢	2
1555	2018	10.61	104.4	2.2	6.27	1.5	1.05	4	6	2	1	2号岛第二巢	2
1556	2018	10.61	104.4	2.2	6.27	1.5	1.05	4	6	2	1	2号岛第二巢	2
1557	2018	10.61	104.4	2.2	6.27	1.5	1.05	3	6	1	1	2号岛第二巢	2
1558	2018	10.61	104.4	2.2	6.27	1.5	1.05	3	6	1	1	2号岛第二巢	2
1559	2018	10.61	104.4	2.2	6.27	1.5	1.05	1	7	2	2	2号岛第二巢	2
1560	2018	10.61	104.4	2.2	6.27	1.5	1.05	4	6	2	1	2号岛第二巢	2
1561	2018	10.61	104.4	2.2	6.27	1.5	1.05	1	7	2	2	2号岛第二巢	2
1562	2018	10.61	104.4	2.2	6.27	1.5	1.05	3	6	1	1	2号岛第二巢	2
1563	2018	10.61	104.4	2.2	6.27	1.5	1.05	1	7	2	2	2号岛第二巢	2
1564	2018	10.61	104.4	2.2	6.27	1.5	1.05	2	7	2	2	2号岛第二巢	2
1565	2018	10.61	104.4	2.2	6.27	1.5	1.05	3	6	1	1	2号岛第二巢	2
1566	2018	10.61	104.4	2.2	6.27	1.5	1.05	3	6	1	1	2号岛第二巢	2
1567	2018	10.61	104.4	2.2	6.27	1.5	1.05	2	7	2	2	2号岛第二巢	2
1568	2018	10.61	104.4	2.2	6.27	1.5	1.05	1	7	2	2	2号岛第二巢	2
1569	2018	10.61	104.4	2.2	6.27	1.5	1.05	1	7	2	2	2号岛第二巢	2
1570	2018	10.61	104.4	2.2	6.27	1.5	1.05	3	6	1	1	2号岛第二巢	2
1571	2018	10.61	104.4	2.2	6.27	1.5	1.05	4	6	2	1	2号岛第二巢	2
1572	2018	10.61	104.4	2.2	6.27	1.5	1.05	4	6	2	1	2号岛第二巢	2
1573	2018	10.61	104.4	2.2	6.27	1.5	1.05	2	7	2	2	2号岛第二巢	2
1574	2018	10.61	104.4	2.2	6.27	1.5	1.05	3	6	1	1	2号岛第二巢	2
1575	2018	10.61	104.4	2.2	6.27	1.5	1.05	1	7	2	2	2号岛第二巢	2
1576	2018	10.61	104.4	2.2	6.27	1.5	1.05	3	6	1	1	2号岛第二巢	2
1577	2018	10.61	104.4	2.2	6.27	1.5	1.05	4	6	2	1	2号岛第二巢	2
1578	2018	10.61	104.4	2.2	6.27	1.5	1.05	1	7	2	2	2号岛第二巢	2
1579	2018	10.61	104.4	2.2	6.27	1.5	1.05	2	7	2	2	2号岛第二巢	2
1580	2018	10.61	104.4	2.2	6.27	1.5	1.05	2	7	2	2	2号岛第二巢	2
1582	2018	10.61	104.4	2.2	6.27	1.5	1.05	3	6	1	1	2号岛第二巢	2
1583	2018	10.61	104.4	2.2	6.27	1.5	1.05	4	6	2	1	2号岛第二巢	2
1584	2018	10.61	104.4	2.2	6.27	1.5	1.05	1	7	2	2	2号岛第二巢	2
1585	2018	10.61	104.4	2.2	6.27	1.5	1.05	3	6	1	1	2号岛第二巢	2
1586	2018	10.61	104.4	2.2	6.27	1.5	1.05	2	7	2	2	2号岛第二巢	2
1587	2018	10.61	104.4	2.2	6.27	1.5	1.05	2	7	2	2	2号岛第二巢	2
1588	2018	10.61	104.4	2.2	6.27	1.5	1.05	2	7	2	2	2号岛第二巢	2
1589	2018	10.61	104.4	2.2	6.27	1.5	1.05	4	6	2	1	2号岛第二巢	2
1590	2018	10.61	104.4	2.2	6.27	1.5	1.05	4	6	2	1	2号岛第二巢	2
1591	2018	10.61	104.4	2.2	6.27	1.5	1.05	2	7	2	2	2号岛第二巢	2
1592	2018	10.61	104.4	2.2	6.27	1.5	1.05	2	7	2	2	2号岛第二巢	2
1593	2018	10.61	104.4	2.2	6.27	1.5	1.05	2	7	2	2	2号岛第二巢	2
1594	2018	10.61	104.4	2.2	6.27	1.5	1.05	2	7	2	2	2号岛第二巢	2
1595	2018	10.61	104.4	2.2	6.27	1.5	1.05	4	6	2	1	2号岛第二巢	2
1596	2018	10.61	104.4	2.2	6.27	1.5	1.05	4	6	2	1	2号岛第二巢	2
1597	2018	10.61	104.4	2.2	6.27	1.5	1.05	3	6	1	1	2号岛第二巢	2
1598	2018	10.61	104.4	2.2	6.27	1.5	1.05	4	6	2	1	2号岛第二巢	2
1599	2018	10.61	104.4	2.2	6.27	1.5	1.05	4	6	2	1	2号岛第二巢	2
1600	2018	10.61	104.4	2.2	6.27	1.5	1.05	3	6	1	1	2号岛第二巢	2
1601	2018	10.61	104.4	2.2	6.27	1.5	1.05	2	7	2	2	2号岛第二巢	2
1602	2018	10.61	104.4	2.2	6.27	1.5	1.05	4	6	2	1	2号岛第二巢	2
1603	2018	10.61	104.4	2.2	6.27	1.5	1.05	2	7	2	2	2号岛第二巢	2
1604	2018	10.61	104.4	2.2	6.27	1.5	1.05	4	6	2	1	2号岛第二巢	2
1605	2018	10.61	104.4	2.2	6.27	1.5	1.05	2	7	2	2	2号岛第二巢	2
1606	2018	10.61	104.4	2.2	6.27	1.5	1.05	1	7	2	2	2号岛第二巢	2
1607	2018	10.61	104.4	2.2	6.27	1.5	1.05	1	7	2	2	2号岛第二巢	2
1608	2018	10.61	104.4	2.2	6.27	1.5	1.05	2	7	2	2	2号岛第二巢	2
1609	2018	10.61	104.4	2.2	6.27	1.5	1.05	3	6	1	1	2号岛第二巢	2
1610	2018	10.61	104.4	2.2	6.27	1.5	1.05	2	7	2	2	2号岛第二巢	2
1611	2018	10.61	104.4	2.2	6.27	1.5	1.05	3	6	1	1	2号岛第二巢	2
1612	2018	10.61	104.4	2.2	6.27	1.5	1.05	2	7	2	2	2号岛第二巢	2
1613	2018	10.61	104.4	2.2	6.27	1.5	1.05	2	7	2	2	2号岛第二巢	2
1614	2018	10.61	104.4	2.2	6.27	1.5	1.05	3	6	1	1	2号岛第二巢	2
1615	2018	10.61	104.4	2.2	6.27	1.5	1.05	3	6	1	1	2号岛第二巢	2
1616	2018	10.61	104.4	2.2	6.27	1.5	1.05	4	6	2	1	2号岛第二巢	2
1617	2018	10.61	104.4	2.2	6.27	1.5	1.05	2	7	2	2	2号岛第二巢	2
1618	2018	10.61	104.4	2.2	6.27	1.5	1.05	1	7	2	2	2号岛第二巢	2
1619	2018	10.61	104.4	2.2	6.27	1.5	1.05	3	6	1	1	2号岛第二巢	2
1620	2018	10.61	104.4	2.2	6.27	1.5	1.05	4	6	2	1	2号岛第二巢	2
1621	2018	10.61	104.4	2.2	6.27	1.5	1.05	1	7	2	2	2号岛第二巢	2
1622	2018	10.61	104.4	2.2	6.27	1.5	1.05	2	7	2	2	2号岛第二巢	2
1623	2018	10.61	104.4	2.2	6.27	1.5	1.05	4	6	2	1	2号岛第二巢	2
1624	2018	10.61	104.4	2.2	6.27	1.5	1.05	3	6	1	1	2号岛第二巢	2
1625	2018	10.61	104.4	2.2	6.27	1.5	1.05	3	6	1	1	2号岛第二巢	2
1626	2018	10.61	104.4	2.2	6.27	1.5	1.05	2	7	2	2	2号岛第二巢	2
1627	2018	10.61	104.4	2.2	6.27	1.5	1.05	2	7	2	2	2号岛第二巢	2
1628	2018	10.61	104.4	2.2	6.27	1.5	1.05	1	7	2	2	2号岛第二巢	2
1629	2018	10.61	104.4	2.2	6.27	1.5	1.05	1	7	2	2	2号岛第二巢	2
1630	2018	10.61	104.4	2.2	6.27	1.5	1.05	2	7	2	2	2号岛第二巢	2
1631	2018	10.61	104.4	2.2	6.27	1.5	1.05	2	7	2	2	2号岛第二巢	2
1632	2018	10.61	104.4	2.2	6.27	1.5	1.05	3	6	1	1	2号岛第二巢	2
1633	2018	10.61	104.4	2.2	6.27	1.5	1.05	2	7	2	2	2号岛第二巢	2
1634	2018	10.61	104.4	2.2	6.27	1.5	1.05	3	6	1	1	2号岛第二巢	2
1635	2018	10.61	104.4	2.2	6.27	1.5	1.05	1	7	2	2	2号岛第二巢	2
1636	2018	10.61	104.4	2.2	6.27	1.5	1.05	1	7	2	2	2号岛第二巢	2
1637	2018	10.61	104.4	2.2	6.28	1.5	1.05	2	8	2	2	2号岛第二巢	2
1638	2018	10.61	104.4	2.2	6.28	1.5	1.05	4	7	2	1	2号岛第二巢	2
1639	2018	10.61	104.4	2.2	6.28	1.5	1.05	2	8	2	2	2号岛第二巢	2
1640	2018	10.61	104.4	2.2	6.28	1.5	1.05	1	8	2	2	2号岛第二巢	2
1641	2018	10.61	104.4	2.2	6.28	1.5	1.05	4	7	2	1	2号岛第二巢	2
1642	2018	10.61	104.4	2.2	6.28	1.5	1.05	4	7	2	1	2号岛第二巢	2
1643	2018	10.61	104.4	2.2	6.28	1.5	1.05	2	8	2	2	2号岛第二巢	2
1644	2018	10.61	104.4	2.2	6.28	1.5	1.05	1	8	2	2	2号岛第二巢	2
1645	2018	10.61	104.4	2.2	6.28	1.5	1.05	3	7	1	1	2号岛第二巢	2
1646	2018	10.61	104.4	2.2	6.28	1.5	1.05	3	7	1	1	2号岛第二巢	2
1647	2018	10.61	104.4	2.2	6.28	1.5	1.05	4	7	2	1	2号岛第二巢	2
1648	2018	10.61	104.4	2.2	6.28	1.5	1.05	3	7	1	1	2号岛第二巢	2
1649	2018	10.61	104.4	2.2	6.28	1.5	1.05	3	7	1	1	2号岛第二巢	2
1650	2018	10.61	104.4	2.2	6.28	1.5	1.05	1	8	2	2	2号岛第二巢	2
1651	2018	10.61	104.4	2.2	6.28	1.5	1.05	3	7	1	1	2号岛第二巢	2
1652	2018	10.61	104.4	2.2	6.28	1.5	1.05	1	8	2	2	2号岛第二巢	2
1653	2018	10.61	104.4	2.2	6.28	1.5	1.05	2	8	2	2	2号岛第二巢	2
1654	2018	10.61	104.4	2.2	6.28	1.5	1.05	4	7	2	1	2号岛第二巢	2
1655	2018	10.61	104.4	2.2	6.28	1.5	1.05	3	7	1	1	2号岛第二巢	2
1656	2018	10.61	104.4	2.2	6.28	1.5	1.05	3	7	1	1	2号岛第二巢	2
1657	2018	10.61	104.4	2.2	6.28	1.5	1.05	2	8	2	2	2号岛第二巢	2
1658	2018	10.61	104.4	2.2	6.28	1.5	1.05	3	7	1	1	2号岛第二巢	2
1659	2018	10.61	104.4	2.2	6.28	1.5	1.05	2	8	2	2	2号岛第二巢	2
1660	2018	10.61	104.4	2.2	6.28	1.5	1.05	1	8	2	2	2号岛第二巢	2
1661	2018	10.61	104.4	2.2	6.28	1.5	1.05	4	7	2	1	2号岛第二巢	2
1662	2018	10.61	104.4	2.2	6.28	1.5	1.05	1	8	2	2	2号岛第二巢	2
1663	2018	10.61	104.4	2.2	6.28	1.5	1.05	2	8	2	2	2号岛第二巢	2
1664	2018	10.61	104.4	2.2	6.28	1.5	1.05	4	7	2	1	2号岛第二巢	2
1665	2018	10.61	104.4	2.2	6.28	1.5	1.05	2	8	2	2	2号岛第二巢	2
1666	2018	10.61	104.4	2.2	6.28	1.5	1.05	1	8	2	2	2号岛第二巢	2
1667	2018	10.61	104.4	2.2	6.28	1.5	1.05	2	8	2	2	2号岛第二巢	2
1668	2018	10.61	104.4	2.2	6.28	1.5	1.05	2	8	2	2	2号岛第二巢	2
1669	2018	10.61	104.4	2.2	6.28	1.5	1.05	4	7	2	1	2号岛第二巢	2
1670	2018	10.61	104.4	2.2	6.28	1.5	1.05	4	7	2	1	2号岛第二巢	2
1671	2018	10.61	104.4	2.2	6.28	1.5	1.05	3	7	1	1	2号岛第二巢	2
1672	2018	10.61	104.4	2.2	6.28	1.5	1.05	2	8	2	2	2号岛第二巢	2
1673	2018	10.61	104.4	2.2	6.28	1.5	1.05	3	7	1	1	2号岛第二巢	2
1674	2018	10.61	104.4	2.2	6.28	1.5	1.05	2	8	2	2	2号岛第二巢	2
1675	2018	10.61	104.4	2.2	6.28	1.5	1.05	2	8	2	2	2号岛第二巢	2
1676	2018	10.61	104.4	2.2	6.28	1.5	1.05	2	8	2	2	2号岛第二巢	2
1677	2018	10.61	104.4	2.2	6.28	1.5	1.05	4	7	2	1	2号岛第二巢	2
1678	2018	10.61	104.4	2.2	6.28	1.5	1.05	2	8	2	2	2号岛第二巢	2
1679	2018	10.61	104.4	2.2	6.28	1.5	1.05	4	7	2	1	2号岛第二巢	2
1680	2018	10.61	104.4	2.2	6.28	1.5	1.05	3	7	1	1	2号岛第二巢	2
1681	2018	10.61	104.4	2.2	6.28	1.5	1.05	2	8	2	2	2号岛第二巢	2
1682	2018	10.61	104.4	2.2	6.28	1.5	1.05	4	7	2	1	2号岛第二巢	2
1683	2018	10.61	104.4	2.2	6.28	1.5	1.05	1	8	2	2	2号岛第二巢	2
1684	2018	10.61	104.4	2.2	6.28	1.5	1.05	2	8	2	2	2号岛第二巢	2
1685	2018	10.61	104.4	2.2	6.28	1.5	1.05	1	8	2	2	2号岛第二巢	2
1686	2018	10.61	104.4	2.2	6.28	1.5	1.05	4	7	2	1	2号岛第二巢	2
1687	2018	10.61	104.4	2.2	6.28	1.5	1.05	2	8	2	2	2号岛第二巢	2
1688	2018	10.61	104.4	2.2	6.28	1.5	1.05	3	7	1	1	2号岛第二巢	2
1689	2018	10.61	104.4	2.2	6.28	1.5	1.05	4	7	2	1	2号岛第二巢	2
1690	2018	10.61	104.4	2.2	6.28	1.5	1.05	3	7	1	1	2号岛第二巢	2
1691	2018	10.61	104.4	2.2	6.28	1.5	1.05	2	8	2	2	2号岛第二巢	2
1692	2018	10.61	104.4	2.2	6.28	1.5	1.05	3	7	1	1	2号岛第二巢	2
1693	2018	10.61	104.4	2.2	6.28	1.5	1.05	3	7	1	1	2号岛第二巢	2
1694	2018	10.61	104.4	2.2	6.28	1.5	1.05	4	7	2	1	2号岛第二巢	2
1695	2018	10.61	104.4	2.2	6.28	1.5	1.05	2	8	2	2	2号岛第二巢	2
1696	2018	10.61	104.4	2.2	6.28	1.5	1.05	4	7	2	1	2号岛第二巢	2
1697	2018	10.61	104.4	2.2	6.28	1.5	1.05	4	7	2	1	2号岛第二巢	2
1698	2018	10.61	104.4	2.2	6.28	1.5	1.05	3	7	1	1	2号岛第二巢	2
1699	2018	10.61	104.4	2.2	6.28	1.5	1.05	2	8	2	2	2号岛第二巢	2
1700	2018	10.61	104.4	2.2	6.28	1.5	1.05	1	8	2	2	2号岛第二巢	2
1701	2018	10.61	104.4	2.2	6.28	1.5	1.05	2	8	2	2	2号岛第二巢	2
1702	2018	10.61	104.4	2.2	6.28	1.5	1.05	1	8	2	2	2号岛第二巢	2
1703	2018	10.61	104.4	2.2	6.28	1.5	1.05	2	8	2	2	2号岛第二巢	2
1704	2018	10.61	104.4	2.2	6.28	1.5	1.05	3	7	1	1	2号岛第二巢	2
1705	2018	10.61	104.4	2.2	6.28	1.5	1.05	3	7	1	1	2号岛第二巢	2
1706	2018	10.61	104.4	2.2	6.28	1.5	1.05	2	8	2	2	2号岛第二巢	2
1707	2018	10.61	104.4	2.2	6.28	1.5	1.05	4	7	2	1	2号岛第二巢	2
1708	2018	10.61	104.4	2.2	6.28	1.5	1.05	4	7	2	1	2号岛第二巢	2
1709	2018	10.61	104.4	2.2	6.28	1.5	1.05	3	7	1	1	2号岛第二巢	2
1710	2018	10.61	104.4	2.2	6.28	1.5	1.05	4	7	2	1	2号岛第二巢	2
1711	2018	10.61	104.4	2.2	6.28	1.5	1.05	3	7	1	1	2号岛第二巢	2
1712	2018	10.61	104.4	2.2	6.28	1.5	1.05	1	8	2	2	2号岛第二巢	2
1713	2018	10.61	104.4	2.2	6.28	1.5	1.05	3	7	1	1	2号岛第二巢	2
1714	2018	10.61	104.4	2.2	6.28	1.5	1.05	3	7	1	1	2号岛第二巢	2
1715	2018	10.61	104.4	2.2	6.28	1.5	1.05	1	8	2	2	2号岛第二巢	2
1716	2018	10.61	104.4	2.2	6.28	1.5	1.05	4	7	2	1	2号岛第二巢	2
1717	2018	10.61	104.4	2.2	6.28	1.5	1.05	2	8	2	2	2号岛第二巢	2
1718	2018	10.61	104.4	2.2	6.28	1.5	1.05	4	7	2	1	2号岛第二巢	2
1719	2018	10.61	104.4	2.2	6.28	1.5	1.05	1	8	2	2	2号岛第二巢	2
1720	2018	10.61	104.4	2.2	6.28	1.5	1.05	2	8	2	2	2号岛第二巢	2
1721	2018	10.61	104.4	2.2	6.28	1.5	1.05	4	7	2	1	2号岛第二巢	2
1722	2018	10.61	104.4	2.2	6.28	1.5	1.05	4	7	2	1	2号岛第二巢	2
1723	2018	10.61	104.4	2.2	6.28	1.5	1.05	1	8	2	2	2号岛第二巢	2
1724	2018	13.68	122.7	2.1	7.1	1.5	1.05	2	11	2	2	2号岛第二巢	2
1725	2018	13.68	122.7	2.1	7.1	1.5	1.05	2	11	2	2	2号岛第二巢	2
1726	2018	13.68	122.7	2.1	7.1	1.5	1.05	2	11	2	2	2号岛第二巢	2
1727	2018	13.68	122.7	2.1	7.1	1.5	1.05	2	11	2	2	2号岛第二巢	2
1728	2018	13.68	122.7	2.1	7.1	1.5	1.05	2	11	2	2	2号岛第二巢	2
1729	2018	13.68	122.7	2.1	7.1	1.5	1.05	4	10	2	1	2号岛第二巢	2
1730	2018	13.68	122.7	2.1	7.1	1.5	1.05	4	10	2	1	2号岛第二巢	2
1731	2018	13.68	122.7	2.1	7.1	1.5	1.05	3	10	1	1	2号岛第二巢	2
1732	2018	13.68	122.7	2.1	7.1	1.5	1.05	1	11	2	2	2号岛第二巢	2
1733	2018	13.68	122.7	2.1	7.1	1.5	1.05	3	10	1	1	2号岛第二巢	2
1734	2018	13.68	122.7	2.1	7.1	1.5	1.05	4	10	2	1	2号岛第二巢	2
1735	2018	13.68	122.7	2.1	7.1	1.5	1.05	3	10	1	1	2号岛第二巢	2
1736	2018	13.68	122.7	2.1	7.1	1.5	1.05	3	10	1	1	2号岛第二巢	2
1737	2018	13.68	122.7	2.1	7.1	1.5	1.05	3	10	1	1	2号岛第二巢	2
1738	2018	13.68	122.7	2.1	7.1	1.5	1.05	1	11	2	2	2号岛第二巢	2
1739	2018	13.68	122.7	2.1	7.1	1.5	1.05	4	10	2	1	2号岛第二巢	2
1740	2018	13.68	122.7	2.1	7.1	1.5	1.05	3	10	1	1	2号岛第二巢	2
1741	2018	13.68	122.7	2.1	7.1	1.5	1.05	1	11	2	2	2号岛第二巢	2
1742	2018	13.68	122.7	2.1	7.1	1.5	1.05	3	10	1	1	2号岛第二巢	2
1744	2018	13.68	122.7	2.1	7.1	1.5	1.05	4	10	2	1	2号岛第二巢	2
1745	2018	13.68	122.7	2.1	7.1	1.5	1.05	1	11	2	2	2号岛第二巢	2
1746	2018	13.68	122.7	2.1	7.1	1.5	1.05	2	11	2	2	2号岛第二巢	2
1747	2018	13.68	122.7	2.1	7.1	1.5	1.05	2	11	2	2	2号岛第二巢	2
1748	2018	13.68	122.7	2.1	7.1	1.5	1.05	3	10	1	1	2号岛第二巢	2
1749	2018	13.68	122.7	2.1	7.1	1.5	1.05	1	11	2	2	2号岛第二巢	2
1750	2018	13.68	122.7	2.1	7.1	1.5	1.05	3	10	1	1	2号岛第二巢	2
1751	2018	13.68	122.7	2.1	7.1	1.5	1.05	3	10	1	1	2号岛第二巢	2
1752	2018	13.68	122.7	2.1	7.1	1.5	1.05	3	10	1	1	2号岛第二巢	2
1753	2018	13.68	122.7	2.1	7.1	1.5	1.05	2	11	2	2	2号岛第二巢	2
1754	2018	13.68	122.7	2.1	7.1	1.5	1.05	4	10	2	1	2号岛第二巢	2
1755	2018	13.68	122.7	2.1	7.1	1.5	1.05	4	10	2	1	2号岛第二巢	2
1756	2018	13.68	122.7	2.1	7.1	1.5	1.05	4	10	2	1	2号岛第二巢	2
1757	2018	13.68	122.7	2.1	7.1	1.5	1.05	1	11	2	2	2号岛第二巢	2
1758	2018	13.68	122.7	2.1	7.1	1.5	1.05	1	11	2	2	2号岛第二巢	2
1759	2018	13.68	122.7	2.1	7.1	1.5	1.05	2	11	2	2	2号岛第二巢	2
1760	2018	13.68	122.7	2.1	7.1	1.5	1.05	2	11	2	2	2号岛第二巢	2
1761	2018	13.68	122.7	2.1	7.1	1.5	1.05	2	11	2	2	2号岛第二巢	2
1762	2018	13.68	122.7	2.1	7.1	1.5	1.05	1	11	2	2	2号岛第二巢	2
1763	2018	13.68	122.7	2.1	7.1	1.5	1.05	1	11	2	2	2号岛第二巢	2
1764	2018	13.68	122.7	2.1	7.1	1.5	1.05	3	10	1	1	2号岛第二巢	2
1765	2018	13.68	122.7	2.1	7.1	1.5	1.05	2	11	2	2	2号岛第二巢	2
1766	2018	13.68	122.7	2.1	7.1	1.5	1.05	2	11	2	2	2号岛第二巢	2
1767	2018	13.68	122.7	2.1	7.1	1.5	1.05	2	11	2	2	2号岛第二巢	2
1768	2018	13.68	122.7	2.1	7.1	1.5	1.05	3	10	1	1	2号岛第二巢	2
1769	2018	13.68	122.7	2.1	7.1	1.5	1.05	2	11	2	2	2号岛第二巢	2
1770	2018	13.68	122.7	2.1	7.1	1.5	1.05	2	11	2	2	2号岛第二巢	2
1771	2018	13.68	122.7	2.1	7.1	1.5	1.05	2	11	2	2	2号岛第二巢	2
1772	2018	13.68	122.7	2.1	7.1	1.5	1.05	1	11	2	2	2号岛第二巢	2
1773	2018	13.68	122.7	2.1	7.1	1.5	1.05	4	10	2	1	2号岛第二巢	2
1774	2018	13.68	122.7	2.1	7.1	1.5	1.05	2	11	2	2	2号岛第二巢	2
1775	2018	13.68	122.7	2.1	7.1	1.5	1.05	1	11	2	2	2号岛第二巢	2
1776	2018	13.68	122.7	2.1	7.1	1.5	1.05	2	11	2	2	2号岛第二巢	2
1777	2018	13.68	122.7	2.1	7.1	1.5	1.05	2	11	2	2	2号岛第二巢	2
1778	2018	13.68	122.7	2.1	7.1	1.5	1.05	4	10	2	1	2号岛第二巢	2
1780	2018	13.68	122.7	2.1	7.1	1.5	1.05	2	11	2	2	2号岛第二巢	2
1781	2018	13.68	122.7	2.1	7.1	1.5	1.05	4	10	2	1	2号岛第二巢	2
1783	2018	13.68	122.7	2.1	7.1	1.5	1.05	1	11	2	2	2号岛第二巢	2
1784	2018	13.68	122.7	2.1	7.1	1.5	1.05	2	11	2	2	2号岛第二巢	2
1785	2018	13.68	122.7	2.1	7.1	1.5	1.05	3	10	1	1	2号岛第二巢	2
1786	2018	13.68	122.7	2.1	7.1	1.5	1.05	1	11	2	2	2号岛第二巢	2
1787	2018	13.68	122.7	2.1	7.1	1.5	1.05	2	11	2	2	2号岛第二巢	2
1788	2018	13.68	122.7	2.1	7.1	1.5	1.05	3	10	1	1	2号岛第二巢	2
1789	2018	13.68	122.7	2.1	7.1	1.5	1.05	1	11	2	2	2号岛第二巢	2
1790	2018	13.68	122.7	2.1	7.1	1.5	1.05	2	11	2	2	2号岛第二巢	2
1791	2018	13.68	122.7	2.1	7.1	1.5	1.05	3	10	1	1	2号岛第二巢	2
1792	2018	13.68	122.7	2.1	7.1	1.5	1.05	2	11	2	2	2号岛第二巢	2
1793	2018	13.68	122.7	2.1	7.1	1.5	1.05	1	11	2	2	2号岛第二巢	2
1795	2018	13.68	122.7	2.1	7.1	1.5	1.05	2	11	2	2	2号岛第二巢	2
1796	2018	13.68	122.7	2.1	7.1	1.5	1.05	2	11	2	2	2号岛第二巢	2
1797	2018	13.68	122.7	2.1	7.1	1.5	1.05	2	11	2	2	2号岛第二巢	2
3008	2018	10.61	104.4	2.2	6.2	2	1.05	1	5	2	2	桥头第一巢	11
3009	2018	10.61	104.4	2.2	6.2	2	1.05	3	5	2	2	桥头第一巢	11
3010	2018	10.61	104.4	2.2	6.2	2	1.05	1	5	2	2	桥头第一巢	11
3011	2018	10.61	104.4	2.2	6.2	2	1.05	1	5	2	2	桥头第一巢	11
3013	2018	10.61	104.4	2.2	6.2	2	1.05	2	5	2	2	桥头第一巢	11
3015	2018	10.61	104.4	2.2	6.2	2	1.05	4	3	2	1	桥头第一巢	11
3016	2018	10.61	104.4	2.2	6.2	2	1.05	2	5	2	2	桥头第一巢	11
3017	2018	10.61	104.4	2.2	6.2	2	1.05	4	3	2	1	桥头第一巢	11
3018	2018	10.61	104.4	2.2	6.2	2	1.05	2	5	2	2	桥头第一巢	11
3022	2018	10.61	104.4	2.2	6.2	2	1.05	1	5	2	2	桥头第一巢	11
3023	2018	10.61	104.4	2.2	6.2	2	1.05	1	5	2	2	桥头第一巢	11
3029	2018	10.61	104.4	2.2	6.2	2	1.05	2	5	2	2	桥头第一巢	11
3048	2018	10.61	104.4	2.2	6.2	2	1.05	1	5	2	2	桥头第一巢	11
3051	2018	10.61	104.4	2.2	6.2	2	1.05	3	5	2	2	桥头第一巢	11
3052	2018	10.61	104.4	2.2	6.2	2	1.05	2	5	2	2	桥头第一巢	11
3054	2018	10.61	104.4	2.2	6.2	2	1.05	2	5	2	2	桥头第一巢	11
3057	2018	10.61	104.4	2.2	6.2	2	1.05	1	5	2	2	桥头第一巢	11
3063	2018	10.61	104.4	2.2	6.2	2	1.05	2	5	2	2	桥头第一巢	11
3067	2018	10.61	104.4	2.2	6.2	2	1.05	3	5	2	2	桥头第一巢	11
3068	2018	10.61	104.4	2.2	6.2	2	1.05	2	5	2	2	桥头第一巢	11
3069	2018	10.61	104.4	2.2	6.2	2	1.05	2	5	2	2	桥头第一巢	11
3072	2018	10.61	104.4	2.2	6.2	2	1.05	1	5	2	2	桥头第一巢	11
3078	2018	10.61	104.4	2.2	6.22	2	1.05	2	7	2	2	桥头第一巢	11
3079	2018	10.61	104.4	2.2	6.22	2	1.05	1	7	2	2	桥头第一巢	11
3080	2018	10.61	104.4	2.2	6.22	2	1.05	2	7	2	2	桥头第一巢	11
3081	2018	10.61	104.4	2.2	6.22	2	1.05	1	7	2	2	桥头第一巢	11
3082	2018	10.61	104.4	2.2	6.22	2	1.05	2	7	2	2	桥头第一巢	11
3083	2018	10.61	104.4	2.2	6.22	2	1.05	1	7	2	2	桥头第一巢	11
3084	2018	10.61	104.4	2.2	6.22	2	1.05	1	7	2	2	桥头第一巢	11
3086	2018	10.61	104.4	2.2	6.22	2	1.05	1	7	2	2	桥头第一巢	11
3090	2018	10.61	104.4	2.2	6.22	2	1.05	1	7	2	2	桥头第一巢	11
3093	2018	10.61	104.4	2.2	6.22	2	1.05	1	7	2	2	桥头第一巢	11
3095	2018	10.61	104.4	2.2	6.22	2	1.05	3	7	2	2	桥头第一巢	11
3096	2018	10.61	104.4	2.2	6.22	2	1.05	3	7	2	2	桥头第一巢	11
3097	2018	10.61	104.4	2.2	6.22	2	1.05	2	7	2	2	桥头第一巢	11
3098	2018	10.61	104.4	2.2	6.22	2	1.05	2	7	2	2	桥头第一巢	11
3099	2018	10.61	104.4	2.2	6.22	2	1.05	4	5	2	1	桥头第一巢	11
3100	2018	10.61	104.4	2.2	6.22	2	1.05	3	7	2	2	桥头第一巢	11
3101	2018	10.61	104.4	2.2	6.22	2	1.05	3	7	2	2	桥头第一巢	11
3102	2018	10.61	104.4	2.2	6.22	2	1.05	3	7	2	2	桥头第一巢	11
3103	2018	10.61	104.4	2.2	6.22	2	1.05	3	7	2	2	桥头第一巢	11
3104	2018	10.61	104.4	2.2	6.22	2	1.05	1	7	2	2	桥头第一巢	11
3105	2018	10.61	104.4	2.2	6.22	2	1.05	1	7	2	2	桥头第一巢	11
3106	2018	10.61	104.4	2.2	6.22	2	1.05	3	7	2	2	桥头第一巢	11
3107	2018	10.61	104.4	2.2	6.22	2	1.05	1	7	2	2	桥头第一巢	11
3108	2018	10.61	104.4	2.2	6.22	2	1.05	2	7	2	2	桥头第一巢	11
3109	2018	10.61	104.4	2.2	6.22	2	1.05	1	7	2	2	桥头第一巢	11
3110	2018	10.61	104.4	2.2	6.22	2	1.05	2	7	2	2	桥头第一巢	11
3111	2018	10.61	104.4	2.2	6.22	2	1.05	3	7	2	2	桥头第一巢	11
3112	2018	10.61	104.4	2.2	6.22	2	1.05	3	7	2	2	桥头第一巢	11
3113	2018	10.61	104.4	2.2	6.22	2	1.05	1	7	2	2	桥头第一巢	11
3114	2018	10.61	104.4	2.2	6.22	2	1.05	1	7	2	2	桥头第一巢	11
3115	2018	10.61	104.4	2.2	6.22	2	1.05	2	7	2	2	桥头第一巢	11
3116	2018	10.61	104.4	2.2	6.22	2	1.05	4	5	2	1	桥头第一巢	11
3117	2018	10.61	104.4	2.2	6.22	2	1.05	1	7	2	2	桥头第一巢	11
3118	2018	10.61	104.4	2.2	6.22	2	1.05	1	7	2	2	桥头第一巢	11
3119	2018	10.61	104.4	2.2	6.22	2	1.05	3	7	2	2	桥头第一巢	11
3121	2018	10.61	104.4	2.2	6.23	2	1.05	1	8	2	2	桥头第一巢	11
3122	2018	10.61	104.4	2.2	6.23	2	1.05	3	8	2	2	桥头第一巢	11
3123	2018	10.61	104.4	2.2	6.23	2	1.05	4	6	2	1	桥头第一巢	11
3124	2018	10.61	104.4	2.2	6.23	2	1.05	2	8	2	2	桥头第一巢	11
3125	2018	10.61	104.4	2.2	6.23	2	1.05	3	8	2	2	桥头第一巢	11
3126	2018	10.61	104.4	2.2	6.23	2	1.05	1	8	2	2	桥头第一巢	11
3128	2018	10.61	104.4	2.2	6.23	2	1.05	4	6	2	1	桥头第一巢	11
3129	2018	10.61	104.4	2.2	6.23	2	1.05	2	8	2	2	桥头第一巢	11
3130	2018	10.61	104.4	2.2	6.23	2	1.05	2	8	2	2	桥头第一巢	11
3131	2018	10.61	104.4	2.2	6.23	2	1.05	4	6	2	1	桥头第一巢	11
3132	2018	10.61	104.4	2.2	6.23	2	1.05	4	6	2	1	桥头第一巢	11
3133	2018	10.61	104.4	2.2	6.23	2	1.05	1	8	2	2	桥头第一巢	11
3134	2018	10.61	104.4	2.2	6.23	2	1.05	3	8	2	2	桥头第一巢	11
3135	2018	10.61	104.4	2.2	6.23	2	1.05	2	8	2	2	桥头第一巢	11
3136	2018	10.61	104.4	2.2	6.23	2	1.05	1	8	2	2	桥头第一巢	11
3137	2018	10.61	104.4	2.2	6.23	2	1.05	4	6	2	1	桥头第一巢	11
3138	2018	10.61	104.4	2.2	6.23	2	1.05	1	8	2	2	桥头第一巢	11
3139	2018	10.61	104.4	2.2	6.23	2	1.05	2	8	2	2	桥头第一巢	11
3140	2018	10.61	104.4	2.2	6.23	2	1.05	3	8	2	2	桥头第一巢	11
3141	2018	10.61	104.4	2.2	6.23	2	1.05	3	8	2	2	桥头第一巢	11
3142	2018	10.61	104.4	2.2	6.23	2	1.05	2	8	2	2	桥头第一巢	11
3143	2018	10.61	104.4	2.2	6.23	2	1.05	2	8	2	2	桥头第一巢	11
3144	2018	10.61	104.4	2.2	6.23	2	1.05	3	8	2	2	桥头第一巢	11
3145	2018	10.61	104.4	2.2	6.23	2	1.05	3	8	2	2	桥头第一巢	11
3146	2018	10.61	104.4	2.2	6.23	2	1.05	1	8	2	2	桥头第一巢	11
3147	2018	10.61	104.4	2.2	6.23	2	1.05	1	8	2	2	桥头第一巢	11
3148	2018	10.61	104.4	2.2	6.23	2	1.05	2	8	2	2	桥头第一巢	11
3149	2018	10.61	104.4	2.2	6.23	2	1.05	4	6	2	1	桥头第一巢	11
3150	2018	10.61	104.4	2.2	6.23	2	1.05	4	6	2	1	桥头第一巢	11
3151	2018	10.61	104.4	2.2	6.23	2	1.05	4	6	2	1	桥头第一巢	11
3152	2018	10.61	104.4	2.2	6.23	2	1.05	4	6	2	1	桥头第一巢	11
3153	2018	10.61	104.4	2.2	6.23	2	1.05	3	8	2	2	桥头第一巢	11
3154	2018	10.61	104.4	2.2	6.23	2	1.05	1	8	2	2	桥头第一巢	11
3155	2018	10.61	104.4	2.2	6.23	2	1.05	2	8	2	2	桥头第一巢	11
3156	2018	10.61	104.4	2.2	6.23	2	1.05	2	8	2	2	桥头第一巢	11
3157	2018	10.61	104.4	2.2	6.23	2	1.05	3	8	2	2	桥头第一巢	11
3164	2018	10.61	104.4	2.2	6.23	2	1.05	4	6	2	1	桥头第一巢	11
3172	2018	10.61	104.4	2.2	6.23	2	1.05	3	8	2	2	桥头第一巢	11
3174	2018	10.61	104.4	2.2	6.23	2	1.05	2	8	2	2	桥头第一巢	11
3176	2018	10.61	104.4	2.2	6.23	2	1.05	4	6	2	1	桥头第一巢	11
3177	2018	10.61	104.4	2.2	6.23	2	1.05	3	8	2	2	桥头第一巢	11
3204	2018	10.61	104.4	2.2	6.23	2	1.05	2	8	2	2	桥头第一巢	11
3206	2018	10.61	104.4	2.2	6.23	2	1.05	2	8	2	2	桥头第一巢	11
3210	2018	10.61	104.4	2.2	6.23	2	1.05	4	6	2	1	桥头第一巢	11
3211	2018	10.61	104.4	2.2	6.23	2	1.05	1	8	2	2	桥头第一巢	11
3212	2018	10.61	104.4	2.2	6.23	2	1.05	4	6	2	1	桥头第一巢	11
3213	2018	10.61	104.4	2.2	6.23	2	1.05	1	8	2	2	桥头第一巢	11
3214	2018	10.61	104.4	2.2	6.23	2	1.05	4	6	2	1	桥头第一巢	11
3215	2018	10.61	104.4	2.2	6.23	2	1.05	3	8	2	2	桥头第一巢	11
3216	2018	10.61	104.4	2.2	6.23	2	1.05	2	8	2	2	桥头第一巢	11
3217	2018	10.61	104.4	2.2	6.23	2	1.05	3	8	2	2	桥头第一巢	11
3218	2018	10.61	104.4	2.2	6.23	2	1.05	2	8	2	2	桥头第一巢	11
3221	2018	10.61	104.4	2.2	6.23	2	1.05	4	6	2	1	桥头第一巢	11
3224	2018	10.61	104.4	2.2	6.23	2	1.05	1	8	2	2	桥头第一巢	11
3227	2018	10.61	104.4	2.2	6.23	2	1.05	2	8	2	2	桥头第一巢	11
3229	2018	10.61	104.4	2.2	6.23	2	1.05	1	8	2	2	桥头第一巢	11
3241	2018	10.61	104.4	2.2	6.23	2	1.05	2	8	2	2	桥头第一巢	11
3242	2018	10.61	104.4	2.2	6.23	2	1.05	1	8	2	2	桥头第一巢	11
3243	2018	10.61	104.4	2.2	6.23	2	1.05	1	8	2	2	桥头第一巢	11
3249	2018	10.61	104.4	2.2	6.23	2	1.05	4	6	2	1	桥头第一巢	11
3250	2018	10.61	104.4	2.2	6.23	2	1.05	4	6	2	1	桥头第一巢	11
3251	2018	10.61	104.4	2.2	6.23	2	1.05	2	8	2	2	桥头第一巢	11
3254	2018	10.61	104.4	2.2	6.23	2	1.05	4	6	2	1	桥头第一巢	11
3255	2018	10.61	104.4	2.2	6.23	2	1.05	4	6	2	1	桥头第一巢	11
3259	2018	10.61	104.4	2.2	6.23	2	1.05	1	8	2	2	桥头第一巢	11
3277	2018	10.61	104.4	2.2	6.24	2	1.05	4	7	2	1	桥头第一巢	11
3278	2018	10.61	104.4	2.2	6.24	2	1.05	4	7	2	1	桥头第一巢	11
3287	2018	10.61	104.4	2.2	6.24	2	1.05	4	7	2	1	桥头第一巢	11
3290	2018	10.61	104.4	2.2	6.24	2	1.05	4	7	2	1	桥头第一巢	11
3291	2018	10.61	104.4	2.2	6.24	2	1.05	3	9	2	2	桥头第一巢	11
3297	2018	10.61	104.4	2.2	6.24	2	1.05	2	9	2	2	桥头第一巢	11
3299	2018	10.61	104.4	2.2	6.24	2	1.05	3	9	2	2	桥头第一巢	11
3300	2018	10.61	104.4	2.2	6.24	2	1.05	3	9	2	2	桥头第一巢	11
3301	2018	10.61	104.4	2.2	6.24	2	1.05	2	9	2	2	桥头第一巢	11
3306	2018	10.61	104.4	2.2	6.24	2	1.05	3	9	2	2	桥头第一巢	11
3325	2018	10.61	104.4	2.2	6.25	2	1.05	2	10	2	2	桥头第一巢	11
3327	2018	10.61	104.4	2.2	6.25	2	1.05	3	10	2	2	桥头第一巢	11
3328	2018	10.61	104.4	2.2	6.25	2	1.05	4	8	2	1	桥头第一巢	11
3334	2018	10.61	104.4	2.2	6.25	2	1.05	2	10	2	2	桥头第一巢	11
3337	2018	10.61	104.4	2.2	6.25	2	1.05	3	10	2	2	桥头第一巢	11
3341	2018	10.61	104.4	2.2	6.25	2	1.05	3	10	2	2	桥头第一巢	11
3354	2018	10.61	104.4	2.2	6.25	2	1.05	4	8	2	1	桥头第一巢	11
3355	2018	10.61	104.4	2.2	6.25	2	1.05	1	10	2	2	桥头第一巢	11
3359	2018	10.61	104.4	2.2	6.25	2	1.05	3	10	2	2	桥头第一巢	11
3362	2018	10.61	104.4	2.2	6.25	2	1.05	4	8	2	1	桥头第一巢	11
3363	2018	10.61	104.4	2.2	6.25	2	1.05	4	8	2	1	桥头第一巢	11
3374	2018	10.61	104.4	2.2	6.25	2	1.05	2	10	2	2	桥头第一巢	11
3405	2018	10.61	104.4	2.2	6.25	2	1.05	1	10	2	2	桥头第一巢	11
3484	2018	10.61	104.4	2.2	6.26	2	1.05	4	9	2	1	桥头第一巢	11
3485	2018	10.61	104.4	2.2	6.26	2	1.05	1	11	2	2	桥头第一巢	11
3486	2018	10.61	104.4	2.2	6.26	2	1.05	3	11	2	2	桥头第一巢	11
3487	2018	10.61	104.4	2.2	6.26	2	1.05	3	11	2	2	桥头第一巢	11
3488	2018	10.61	104.4	2.2	6.26	2	1.05	3	11	2	2	桥头第一巢	11
3489	2018	10.61	104.4	2.2	6.26	2	1.05	3	11	2	2	桥头第一巢	11
3490	2018	10.61	104.4	2.2	6.26	2	1.05	1	11	2	2	桥头第一巢	11
3491	2018	10.61	104.4	2.2	6.26	2	1.05	3	11	2	2	桥头第一巢	11
3492	2018	10.61	104.4	2.2	6.26	2	1.05	2	11	2	2	桥头第一巢	11
3493	2018	10.61	104.4	2.2	6.26	2	1.05	4	9	2	1	桥头第一巢	11
3494	2018	10.61	104.4	2.2	6.26	2	1.05	2	11	2	2	桥头第一巢	11
3495	2018	10.61	104.4	2.2	6.26	2	1.05	3	11	2	2	桥头第一巢	11
3496	2018	10.61	104.4	2.2	6.26	2	1.05	1	11	2	2	桥头第一巢	11
3497	2018	10.61	104.4	2.2	6.26	2	1.05	3	11	2	2	桥头第一巢	11
3498	2018	10.61	104.4	2.2	6.26	2	1.05	4	9	2	1	桥头第一巢	11
3499	2018	10.61	104.4	2.2	6.26	2	1.05	1	11	2	2	桥头第一巢	11
3500	2018	10.61	104.4	2.2	6.26	2	1.05	2	11	2	2	桥头第一巢	11
3501	2018	10.61	104.4	2.2	6.26	2	1.05	3	11	2	2	桥头第一巢	11
3507	2018	10.61	104.4	2.2	6.26	2	1.05	2	11	2	2	桥头第一巢	11
3508	2018	10.61	104.4	2.2	6.26	2	1.05	4	9	2	1	桥头第一巢	11
3509	2018	10.61	104.4	2.2	6.26	2	1.05	3	11	2	2	桥头第一巢	11
3521	2018	10.61	104.4	2.2	6.26	2	1.05	1	11	2	2	桥头第一巢	11
3525	2018	10.61	104.4	2.2	6.26	2	1.05	4	9	2	1	桥头第一巢	11
3526	2018	10.61	104.4	2.2	6.26	2	1.05	2	11	2	2	桥头第一巢	11
3529	2018	10.61	104.4	2.2	6.26	2	1.05	1	11	2	2	桥头第一巢	11
3535	2018	10.61	104.4	2.2	6.26	2	1.05	4	9	2	1	桥头第一巢	11
3537	2018	10.61	104.4	2.2	6.26	2	1.05	4	9	2	1	桥头第一巢	11
3558	2018	10.61	104.4	2.2	6.26	2	1.05	4	9	2	1	桥头第一巢	11
3560	2018	10.61	104.4	2.2	6.26	2	1.05	4	9	2	1	桥头第一巢	11
3561	2018	10.61	104.4	2.2	6.26	2	1.05	3	11	2	2	桥头第一巢	11
3569	2018	10.61	104.4	2.2	6.26	2	1.05	1	11	2	2	桥头第一巢	11
3579	2018	10.61	104.4	2.2	6.26	2	1.05	2	11	2	2	桥头第一巢	11
3580	2018	10.61	104.4	2.2	6.26	2	1.05	2	11	2	2	桥头第一巢	11
3581	2018	10.61	104.4	2.2	6.26	2	1.05	1	11	2	2	桥头第一巢	11
3588	2018	10.61	104.4	2.2	6.27	2	1.05	2	12	2	2	桥头第一巢	11
3591	2018	10.61	104.4	2.2	6.27	2	1.05	4	10	2	1	桥头第一巢	11
3601	2018	10.61	104.4	2.2	6.27	2	1.05	4	10	2	1	桥头第一巢	11
3608	2018	10.61	104.4	2.2	6.27	2	1.05	2	12	2	2	桥头第一巢	11
3617	2018	10.61	104.4	2.2	6.27	2	1.05	4	10	2	1	桥头第一巢	11
3621	2018	10.61	104.4	2.2	6.27	2	1.05	4	10	2	1	桥头第一巢	11
3663	2018	10.61	104.4	2.2	6.27	2	1.05	4	10	2	1	桥头第一巢	11
3664	2018	10.61	104.4	2.2	6.27	2	1.05	1	12	2	2	桥头第一巢	11
3665	2018	10.61	104.4	2.2	6.27	2	1.05	1	12	2	2	桥头第一巢	11
3666	2018	10.61	104.4	2.2	6.27	2	1.05	3	12	2	2	桥头第一巢	11
3667	2018	10.61	104.4	2.2	6.27	2	1.05	2	12	2	2	桥头第一巢	11
3668	2018	10.61	104.4	2.2	6.27	2	1.05	3	12	2	2	桥头第一巢	11
3669	2018	10.61	104.4	2.2	6.27	2	1.05	3	12	2	2	桥头第一巢	11
3670	2018	10.61	104.4	2.2	6.27	2	1.05	4	10	2	1	桥头第一巢	11
3671	2018	10.61	104.4	2.2	6.27	2	1.05	3	12	2	2	桥头第一巢	11
3672	2018	10.61	104.4	2.2	6.27	2	1.05	2	12	2	2	桥头第一巢	11
3673	2018	10.61	104.4	2.2	6.27	2	1.05	3	12	2	2	桥头第一巢	11
3674	2018	10.61	104.4	2.2	6.27	2	1.05	1	12	2	2	桥头第一巢	11
3675	2018	10.61	104.4	2.2	6.27	2	1.05	3	12	2	2	桥头第一巢	11
3677	2018	10.61	104.4	2.2	6.27	2	1.05	1	12	2	2	桥头第一巢	11
3678	2018	10.61	104.4	2.2	6.27	2	1.05	4	10	2	1	桥头第一巢	11
3679	2018	10.61	104.4	2.2	6.27	2	1.05	1	12	2	2	桥头第一巢	11
3680	2018	10.61	104.4	2.2	6.27	2	1.05	4	10	2	1	桥头第一巢	11
4042	2020	10.45	136.1	2.4	6.2	2	1.44	1	6	2	2	332山谷第三巢	332
4043	2020	10.45	136.1	2.4	6.2	2	1.44	1	6	2	2	332山谷第三巢	332
4044	2020	10.45	136.1	2.4	6.2	2	1.44	1	6	2	2	332山谷第三巢	332
4046	2020	10.45	136.1	2.4	6.2	2	1.44	2	6	2	2	332山谷第三巢	332
4048	2020	10.45	136.1	2.4	6.2	2	1.44	2	6	2	2	332山谷第三巢	332
4049	2020	10.45	136.1	2.4	6.2	2	1.44	2	6	2	2	332山谷第三巢	332
4050	2020	10.45	136.1	2.4	6.2	2	1.44	1	6	2	2	332山谷第三巢	332
4051	2020	10.45	136.1	2.4	6.2	2	1.44	1	6	2	2	332山谷第三巢	332
4052	2020	10.45	136.1	2.4	6.2	2	1.44	1	6	2	2	332山谷第三巢	332
4053	2020	10.45	136.1	2.4	6.2	2	1.44	1	6	2	2	332山谷第三巢	332
4054	2020	10.45	136.1	2.4	6.2	2	1.44	2	6	2	2	332山谷第三巢	332
4055	2020	10.45	136.1	2.4	6.2	2	1.44	1	6	2	2	332山谷第三巢	332
4056	2020	10.45	136.1	2.4	6.2	2	1.44	2	6	2	2	332山谷第三巢	332
4057	2020	10.45	136.1	2.4	6.2	2	1.44	1	6	2	2	332山谷第三巢	332
4058	2020	10.45	136.1	2.4	6.2	2	1.44	2	6	2	2	332山谷第三巢	332
4059	2020	10.45	136.1	2.4	6.2	2	1.44	1	6	2	2	332山谷第三巢	332
4060	2020	10.45	136.1	2.4	6.2	2	1.44	2	6	2	2	332山谷第三巢	332
4061	2020	10.45	136.1	2.4	6.2	2	1.44	2	6	2	2	332山谷第三巢	332
4062	2020	10.45	136.1	2.4	6.2	2	1.44	1	6	2	2	332山谷第三巢	332
4063	2020	10.45	136.1	2.4	6.2	2	1.44	2	6	2	2	332山谷第三巢	332
4064	2020	10.45	136.1	2.4	6.2	2	1.44	2	6	2	2	332山谷第三巢	332
4065	2020	10.45	136.1	2.4	6.2	2	1.44	1	6	2	2	332山谷第三巢	332
4066	2020	10.45	136.1	2.4	6.2	2	1.44	2	6	2	2	332山谷第三巢	332
4067	2020	10.45	136.1	2.4	6.2	2	1.44	2	6	2	2	332山谷第三巢	332
4068	2020	10.45	136.1	2.4	6.2	2	1.44	1	6	2	2	332山谷第三巢	332
4069	2020	10.45	136.1	2.4	6.2	2	1.44	1	6	2	2	332山谷第三巢	332
4070	2020	10.45	136.1	2.4	6.2	2	1.44	2	6	2	2	332山谷第三巢	332
4071	2020	10.45	136.1	2.4	6.2	2	1.44	1	6	2	2	332山谷第三巢	332
4072	2020	10.45	136.1	2.4	6.2	2	1.44	1	6	2	2	332山谷第三巢	332
4073	2020	10.45	136.1	2.4	6.2	2	1.44	1	6	2	2	332山谷第三巢	332
4074	2020	10.45	136.1	2.4	6.21	2	1.44	2	7	2	2	332山谷第三巢	332
4076	2020	10.45	136.1	2.4	6.21	2	1.44	2	7	2	2	332山谷第三巢	332
4077	2020	10.45	136.1	2.4	6.21	2	1.44	1	7	2	2	332山谷第三巢	332
4078	2020	10.45	136.1	2.4	6.21	2	1.44	2	7	2	2	332山谷第三巢	332
4079	2020	10.45	136.1	2.4	6.21	2	1.44	1	7	2	2	332山谷第三巢	332
4080	2020	10.45	136.1	2.4	6.21	2	1.44	2	7	2	2	332山谷第三巢	332
4081	2020	10.45	136.1	2.4	6.21	2	1.44	1	7	2	2	332山谷第三巢	332
4082	2020	10.45	136.1	2.4	6.21	2	1.44	1	7	2	2	332山谷第三巢	332
4083	2020	10.45	136.1	2.4	6.21	2	1.44	2	7	2	2	332山谷第三巢	332
4084	2020	10.45	136.1	2.4	6.21	2	1.44	2	7	2	2	332山谷第三巢	332
4085	2020	10.45	136.1	2.4	6.21	2	1.44	2	7	2	2	332山谷第三巢	332
4086	2020	10.45	136.1	2.4	6.21	2	1.44	1	7	2	2	332山谷第三巢	332
4087	2020	10.45	136.1	2.4	6.21	2	1.44	2	7	2	2	332山谷第三巢	332
4089	2020	10.45	136.1	2.4	6.21	2	1.44	1	7	2	2	332山谷第三巢	332
4090	2020	10.45	136.1	2.4	6.21	2	1.44	2	7	2	2	332山谷第三巢	332
4091	2020	10.45	136.1	2.4	6.21	2	1.44	2	7	2	2	332山谷第三巢	332
4092	2020	10.45	136.1	2.4	6.21	2	1.44	1	7	2	2	332山谷第三巢	332
4093	2020	10.45	136.1	2.4	6.21	2	1.44	1	7	2	2	332山谷第三巢	332
4095	2020	10.45	136.1	2.4	6.21	2	1.44	1	7	2	2	332山谷第三巢	332
4096	2020	10.45	136.1	2.4	6.21	2	1.44	1	7	2	2	332山谷第三巢	332
4097	2020	10.45	136.1	2.4	6.21	2	1.44	2	7	2	2	332山谷第三巢	332
4098	2020	10.45	136.1	2.4	6.21	2	1.44	1	7	2	2	332山谷第三巢	332
4099	2020	10.45	136.1	2.4	6.21	2	1.44	2	7	2	2	332山谷第三巢	332
4100	2020	10.45	136.1	2.4	6.21	2	1.44	2	7	2	2	332山谷第三巢	332
4101	2020	10.45	136.1	2.4	6.21	2	1.44	1	7	2	2	332山谷第三巢	332
4102	2020	10.45	136.1	2.4	6.21	2	1.44	1	7	2	2	332山谷第三巢	332
4103	2020	10.45	136.1	2.4	6.21	2	1.44	1	7	2	2	332山谷第三巢	332
4104	2020	10.45	136.1	2.4	6.21	2	1.44	1	7	2	2	332山谷第三巢	332
4105	2020	10.45	136.1	2.4	6.21	2	1.44	1	7	2	2	332山谷第三巢	332
4106	2020	10.45	136.1	2.4	6.21	2	1.44	1	7	2	2	332山谷第三巢	332
4107	2020	10.45	136.1	2.4	6.21	2	1.44	2	7	2	2	332山谷第三巢	332
4108	2020	10.45	136.1	2.4	6.21	2	1.44	2	7	2	2	332山谷第三巢	332
4109	2020	10.45	136.1	2.4	6.21	2	1.44	1	7	2	2	332山谷第三巢	332
4110	2020	10.45	136.1	2.4	6.21	2	1.44	1	7	2	2	332山谷第三巢	332
4111	2020	10.45	136.1	2.4	6.21	2	1.44	1	7	2	2	332山谷第三巢	332
4112	2020	10.45	136.1	2.4	6.21	2	1.44	1	7	2	2	332山谷第三巢	332
4113	2020	10.45	136.1	2.4	6.21	2	1.44	1	7	2	2	332山谷第三巢	332
4114	2020	10.45	136.1	2.4	6.21	2	1.44	1	7	2	2	332山谷第三巢	332
4115	2020	10.45	136.1	2.4	6.21	2	1.44	1	7	2	2	332山谷第三巢	332
4116	2020	10.45	136.1	2.4	6.21	2	1.44	2	7	2	2	332山谷第三巢	332
4117	2020	10.45	136.1	2.4	6.21	2	1.44	2	7	2	2	332山谷第三巢	332
4118	2020	10.45	136.1	2.4	6.21	2	1.44	1	7	2	2	332山谷第三巢	332
4119	2020	10.45	136.1	2.4	6.21	2	1.44	2	7	2	2	332山谷第三巢	332
4120	2020	10.45	136.1	2.4	6.21	2	1.44	2	7	2	2	332山谷第三巢	332
4121	2020	10.45	136.1	2.4	6.21	2	1.44	2	7	2	2	332山谷第三巢	332
4122	2020	10.45	136.1	2.4	6.21	2	1.44	2	7	2	2	332山谷第三巢	332
4123	2020	10.45	136.1	2.4	6.21	2	1.44	1	7	2	2	332山谷第三巢	332
4124	2020	10.45	136.1	2.4	6.21	2	1.44	2	7	2	2	332山谷第三巢	332
4125	2020	10.45	136.1	2.4	6.21	2	1.44	1	7	2	2	332山谷第三巢	332
4126	2020	10.45	136.1	2.4	6.21	2	1.44	2	7	2	2	332山谷第三巢	332
4127	2020	10.45	136.1	2.4	6.21	2	1.44	2	7	2	2	332山谷第三巢	332
4128	2020	10.45	136.1	2.4	6.21	2	1.44	2	7	2	2	332山谷第三巢	332
4129	2020	10.45	136.1	2.4	6.21	2	1.44	2	7	2	2	332山谷第三巢	332
4130	2020	10.45	136.1	2.4	6.21	2	1.44	1	7	2	2	332山谷第三巢	332
4131	2020	10.45	136.1	2.4	6.21	2	1.44	2	7	2	2	332山谷第三巢	332
4132	2020	10.45	136.1	2.4	6.21	2	1.44	2	7	2	2	332山谷第三巢	332
4133	2020	10.45	136.1	2.4	6.21	2	1.44	2	7	2	2	332山谷第三巢	332
4134	2020	10.45	136.1	2.4	6.21	2	1.44	1	7	2	2	332山谷第三巢	332
4135	2020	10.45	136.1	2.4	6.21	2	1.44	2	7	2	2	332山谷第三巢	332
4137	2020	10.45	136.1	2.4	6.24	2	1.44	2	10	2	2	332山谷第三巢	332
4139	2020	10.45	136.1	2.4	6.24	2	1.44	2	10	2	2	332山谷第三巢	332
4141	2020	10.45	136.1	2.4	6.24	2	1.44	2	10	2	2	332山谷第三巢	332
4142	2020	10.45	136.1	2.4	6.24	2	1.44	1	10	2	2	332山谷第三巢	332
4143	2020	10.45	136.1	2.4	6.24	2	1.44	2	10	2	2	332山谷第三巢	332
4144	2020	10.45	136.1	2.4	6.24	2	1.44	1	10	2	2	332山谷第三巢	332
4145	2020	10.45	136.1	2.4	6.24	2	1.44	2	10	2	2	332山谷第三巢	332
4146	2020	10.45	136.1	2.4	6.24	2	1.44	1	10	2	2	332山谷第三巢	332
4147	2020	10.45	136.1	2.4	6.24	2	1.44	2	10	2	2	332山谷第三巢	332
4148	2020	10.45	136.1	2.4	6.24	2	1.44	1	10	2	2	332山谷第三巢	332
4149	2020	10.45	136.1	2.4	6.24	2	1.44	2	10	2	2	332山谷第三巢	332
4150	2020	10.45	136.1	2.4	6.24	2	1.44	1	10	2	2	332山谷第三巢	332
4151	2020	10.45	136.1	2.4	6.24	2	1.44	1	10	2	2	332山谷第三巢	332
4152	2020	10.45	136.1	2.4	6.24	2	1.44	2	10	2	2	332山谷第三巢	332
4153	2020	10.45	136.1	2.4	6.24	2	1.44	2	10	2	2	332山谷第三巢	332
4154	2020	10.45	136.1	2.4	6.24	2	1.44	1	10	2	2	332山谷第三巢	332
4155	2020	10.45	136.1	2.4	6.24	2	1.44	1	10	2	2	332山谷第三巢	332
4156	2020	10.45	136.1	2.4	6.24	2	1.44	2	10	2	2	332山谷第三巢	332
4157	2020	10.45	136.1	2.4	6.24	2	1.44	2	10	2	2	332山谷第三巢	332
4158	2020	10.45	136.1	2.4	6.24	2	1.44	1	10	2	2	332山谷第三巢	332
4159	2020	10.45	136.1	2.4	6.24	2	1.44	1	10	2	2	332山谷第三巢	332
4160	2020	10.45	136.1	2.4	6.24	2	1.44	1	10	2	2	332山谷第三巢	332
4162	2020	10.45	136.1	2.4	6.24	2	1.44	2	10	2	2	332山谷第三巢	332
4163	2020	10.45	136.1	2.4	6.24	2	1.44	1	10	2	2	332山谷第三巢	332
4164	2020	10.45	136.1	2.4	6.24	2	1.44	2	10	2	2	332山谷第三巢	332
4165	2020	10.45	136.1	2.4	6.24	2	1.44	1	10	2	2	332山谷第三巢	332
4166	2020	10.45	136.1	2.4	6.24	2	1.44	2	10	2	2	332山谷第三巢	332
4167	2020	10.45	136.1	2.4	6.24	2	1.44	1	10	2	2	332山谷第三巢	332
4169	2020	10.45	136.1	2.4	6.24	2	1.44	1	10	2	2	332山谷第三巢	332
4170	2020	10.45	136.1	2.4	6.24	2	1.44	1	10	2	2	332山谷第三巢	332
4171	2020	10.45	136.1	2.4	6.24	2	1.44	1	10	2	2	332山谷第三巢	332
4176	2020	10.45	136.1	2.4	6.24	2	1.44	1	10	2	2	332山谷第三巢	332
4177	2020	10.45	136.1	2.4	6.24	2	1.44	1	10	2	2	332山谷第三巢	332
4178	2020	10.45	136.1	2.4	6.24	2	1.44	1	10	2	2	332山谷第三巢	332
4179	2020	10.45	136.1	2.4	6.24	2	1.44	2	10	2	2	332山谷第三巢	332
4180	2020	10.45	136.1	2.4	6.24	2	1.44	1	10	2	2	332山谷第三巢	332
4181	2020	10.45	136.1	2.4	6.24	2	1.44	2	10	2	2	332山谷第三巢	332
4182	2020	10.45	136.1	2.4	6.24	2	1.44	1	10	2	2	332山谷第三巢	332
4183	2020	10.45	136.1	2.4	6.24	2	1.44	1	10	2	2	332山谷第三巢	332
4184	2020	10.45	136.1	2.4	6.24	2	1.44	2	10	2	2	332山谷第三巢	332
4185	2020	10.45	136.1	2.4	6.24	2	1.44	1	10	2	2	332山谷第三巢	332
4186	2020	10.45	136.1	2.4	6.24	2	1.44	1	10	2	2	332山谷第三巢	332
4187	2020	10.45	136.1	2.4	6.24	2	1.44	2	10	2	2	332山谷第三巢	332
4188	2020	10.45	136.1	2.4	6.24	2	1.44	2	10	2	2	332山谷第三巢	332
4189	2020	10.45	136.1	2.4	6.24	2	1.44	1	10	2	2	332山谷第三巢	332
4190	2020	10.45	136.1	2.4	6.24	2	1.44	1	10	2	2	332山谷第三巢	332
4191	2020	10.45	136.1	2.4	6.24	2	1.44	1	10	2	2	332山谷第三巢	332
4192	2020	10.45	136.1	2.4	6.24	2	1.44	2	10	2	2	332山谷第三巢	332
4194	2020	10.45	136.1	2.4	6.24	2	1.44	1	10	2	2	332山谷第三巢	332
4195	2020	10.45	136.1	2.4	6.25	2	1.44	1	11	2	2	332山谷第三巢	332
4196	2020	10.45	136.1	2.4	6.25	2	1.44	2	11	2	2	332山谷第三巢	332
4198	2020	10.45	136.1	2.4	6.25	2	1.44	2	11	2	2	332山谷第三巢	332
4199	2020	10.45	136.1	2.4	6.25	2	1.44	2	11	2	2	332山谷第三巢	332
4200	2020	10.45	136.1	2.4	6.25	2	1.44	2	11	2	2	332山谷第三巢	332
4201	2020	10.45	136.1	2.4	6.25	2	1.44	2	11	2	2	332山谷第三巢	332
4202	2020	10.45	136.1	2.4	6.25	2	1.44	2	11	2	2	332山谷第三巢	332
4203	2020	10.45	136.1	2.4	6.25	2	1.44	2	11	2	2	332山谷第三巢	332
4204	2020	10.45	136.1	2.4	6.25	2	1.44	2	11	2	2	332山谷第三巢	332
4205	2020	10.45	136.1	2.4	6.25	2	1.44	2	11	2	2	332山谷第三巢	332
4206	2020	10.45	136.1	2.4	6.25	2	1.44	1	11	2	2	332山谷第三巢	332
4207	2020	10.45	136.1	2.4	6.25	2	1.44	1	11	2	2	332山谷第三巢	332
4208	2020	10.45	136.1	2.4	6.25	2	1.44	1	11	2	2	332山谷第三巢	332
4209	2020	10.45	136.1	2.4	6.25	2	1.44	2	11	2	2	332山谷第三巢	332
4210	2020	10.45	136.1	2.4	6.25	2	1.44	1	11	2	2	332山谷第三巢	332
4211	2020	10.45	136.1	2.4	6.25	2	1.44	2	11	2	2	332山谷第三巢	332
4213	2020	10.45	136.1	2.4	6.25	2	1.44	1	11	2	2	332山谷第三巢	332
4214	2020	10.45	136.1	2.4	6.25	2	1.44	2	11	2	2	332山谷第三巢	332
4215	2020	10.45	136.1	2.4	6.25	2	1.44	1	11	2	2	332山谷第三巢	332
4216	2020	10.45	136.1	2.4	6.25	2	1.44	2	11	2	2	332山谷第三巢	332
4217	2020	10.45	136.1	2.4	6.25	2	1.44	1	11	2	2	332山谷第三巢	332
4218	2020	10.45	136.1	2.4	6.25	2	1.44	1	11	2	2	332山谷第三巢	332
4220	2020	10.45	136.1	2.4	6.25	2	1.44	2	11	2	2	332山谷第三巢	332
4222	2020	10.45	136.1	2.4	6.25	2	1.44	1	11	2	2	332山谷第三巢	332
4223	2020	10.45	136.1	2.4	6.25	2	1.44	1	11	2	2	332山谷第三巢	332
4224	2020	10.45	136.1	2.4	6.25	2	1.44	2	11	2	2	332山谷第三巢	332
4225	2020	10.45	136.1	2.4	6.25	2	1.44	2	11	2	2	332山谷第三巢	332
4226	2020	10.45	136.1	2.4	6.25	2	1.44	1	11	2	2	332山谷第三巢	332
4227	2020	10.45	136.1	2.4	6.25	2	1.44	2	11	2	2	332山谷第三巢	332
4228	2020	10.45	136.1	2.4	6.25	2	1.44	2	11	2	2	332山谷第三巢	332
4230	2020	10.45	136.1	2.4	6.25	2	1.44	2	11	2	2	332山谷第三巢	332
4231	2020	10.45	136.1	2.4	6.25	2	1.44	1	11	2	2	332山谷第三巢	332
4232	2020	10.45	136.1	2.4	6.25	2	1.44	1	11	2	2	332山谷第三巢	332
4233	2020	10.45	136.1	2.4	6.25	2	1.44	1	11	2	2	332山谷第三巢	332
4234	2020	10.45	136.1	2.4	6.25	2	1.44	2	11	2	2	332山谷第三巢	332
4235	2020	10.45	136.1	2.4	6.25	2	1.44	2	11	2	2	332山谷第三巢	332
4236	2020	10.45	136.1	2.4	6.25	2	1.44	2	11	2	2	332山谷第三巢	332
4237	2020	10.45	136.1	2.4	6.25	2	1.44	1	11	2	2	332山谷第三巢	332
4238	2020	10.45	136.1	2.4	6.25	2	1.44	1	11	2	2	332山谷第三巢	332
4239	2020	10.45	136.1	2.4	6.25	2	1.44	2	11	2	2	332山谷第三巢	332
4242	2020	10.45	136.1	2.4	6.25	2	1.44	1	11	2	2	332山谷第三巢	332
4243	2020	10.45	136.1	2.4	6.25	2	1.44	2	11	2	2	332山谷第三巢	332
4244	2020	10.45	136.1	2.4	6.25	2	1.44	2	11	2	2	332山谷第三巢	332
4245	2020	10.45	136.1	2.4	6.25	2	1.44	2	11	2	2	332山谷第三巢	332
4246	2020	10.45	136.1	2.4	6.25	2	1.44	1	11	2	2	332山谷第三巢	332
4247	2020	10.45	136.1	2.4	6.25	2	1.44	1	11	2	2	332山谷第三巢	332
4248	2020	10.45	136.1	2.4	6.25	2	1.44	2	11	2	2	332山谷第三巢	332
4249	2020	10.45	136.1	2.4	6.25	2	1.44	1	11	2	2	332山谷第三巢	332
4250	2020	10.45	136.1	2.4	6.25	2	1.44	2	11	2	2	332山谷第三巢	332
4251	2020	10.45	136.1	2.4	6.25	2	1.44	2	11	2	2	332山谷第三巢	332
4252	2020	10.45	136.1	2.4	6.25	2	1.44	1	11	2	2	332山谷第三巢	332
4253	2020	10.45	136.1	2.4	6.25	2	1.44	1	11	2	2	332山谷第三巢	332
4254	2020	10.45	136.1	2.4	6.25	2	1.44	2	11	2	2	332山谷第三巢	332
4255	2020	10.45	136.1	2.4	6.25	2	1.44	2	11	2	2	332山谷第三巢	332
4256	2020	10.45	136.1	2.4	6.25	2	1.44	1	11	2	2	332山谷第三巢	332
4257	2020	10.45	136.1	2.4	6.25	2	1.44	2	11	2	2	332山谷第三巢	332
4258	2020	10.45	136.1	2.4	6.25	2	1.44	2	11	2	2	332山谷第三巢	332
4259	2020	10.45	136.1	2.4	6.25	2	1.44	2	11	2	2	332山谷第三巢	332
4260	2020	10.45	136.1	2.4	6.25	2	1.44	1	11	2	2	332山谷第三巢	332
4261	2020	10.45	136.1	2.4	6.25	2	1.44	1	11	2	2	332山谷第三巢	332
4262	2020	10.45	136.1	2.4	6.25	2	1.44	2	11	2	2	332山谷第三巢	332
4263	2020	10.45	136.1	2.4	6.25	2	1.44	2	11	2	2	332山谷第三巢	332
4264	2020	10.45	136.1	2.4	6.25	2	1.44	1	11	2	2	332山谷第三巢	332
4265	2020	10.45	136.1	2.4	6.25	2	1.44	1	11	2	2	332山谷第三巢	332
4266	2020	10.45	136.1	2.4	6.25	2	1.44	1	11	2	2	332山谷第三巢	332
4267	2020	10.45	136.1	2.4	6.25	2	1.44	2	11	2	2	332山谷第三巢	332
4268	2020	10.45	136.1	2.4	6.25	2	1.44	2	11	2	2	332山谷第三巢	332
4269	2020	10.45	136.1	2.4	6.25	2	1.44	2	11	2	2	332山谷第三巢	332
4270	2020	10.45	136.1	2.4	6.25	2	1.44	1	11	2	2	332山谷第三巢	332
4271	2020	10.45	136.1	2.4	6.25	2	1.44	2	11	2	2	332山谷第三巢	332
4272	2020	10.45	136.1	2.4	6.25	2	1.44	2	11	2	2	332山谷第三巢	332
4273	2020	10.45	136.1	2.4	6.25	2	1.44	1	11	2	2	332山谷第三巢	332
4276	2020	10.45	136.1	2.4	6.25	2	1.44	1	11	2	2	332山谷第三巢	332
4278	2020	10.45	136.1	2.4	6.25	2	1.44	1	11	2	2	332山谷第三巢	332
4279	2020	10.45	136.1	2.4	6.25	2	1.44	1	11	2	2	332山谷第三巢	332
4280	2020	10.45	136.1	2.4	6.25	2	1.44	2	11	2	2	332山谷第三巢	332
4281	2020	10.45	136.1	2.4	6.25	2	1.44	1	11	2	2	332山谷第三巢	332
4282	2020	10.45	136.1	2.4	6.25	2	1.44	1	11	2	2	332山谷第三巢	332
4284	2020	10.45	136.1	2.4	6.26	2	1.44	1	12	2	2	332山谷第三巢	332
4285	2020	10.45	136.1	2.4	6.26	2	1.44	2	12	2	2	332山谷第三巢	332
4286	2020	10.45	136.1	2.4	6.26	2	1.44	2	12	2	2	332山谷第三巢	332
4287	2020	10.45	136.1	2.4	6.26	2	1.44	2	12	2	2	332山谷第三巢	332
4288	2020	10.45	136.1	2.4	6.26	2	1.44	1	12	2	2	332山谷第三巢	332
4289	2020	10.45	136.1	2.4	6.26	2	1.44	2	12	2	2	332山谷第三巢	332
4290	2020	10.45	136.1	2.4	6.26	2	1.44	1	12	2	2	332山谷第三巢	332
4292	2020	10.45	136.1	2.4	6.26	2	1.44	1	12	2	2	332山谷第三巢	332
4293	2020	10.45	136.1	2.4	6.26	2	1.44	1	12	2	2	332山谷第三巢	332
4295	2020	10.45	136.1	2.4	6.26	2	1.44	1	12	2	2	332山谷第三巢	332
4296	2020	10.45	136.1	2.4	6.26	2	1.44	2	12	2	2	332山谷第三巢	332
4297	2020	10.45	136.1	2.4	6.26	2	1.44	2	12	2	2	332山谷第三巢	332
4710	2020	10.45	136.1	2.4	6.15	2	1.44	1	1	2	2	332山谷第三巢	332
