# Supplementary material for: Variation in parental investment preferences for nestlings of the Gray‐backed Shrike (Lanius tephronotus) in alpine environments
Source: Ecol Evol. 2024 Sep 18;14(9):e70267. doi: 10.1002/ece3.70267 (PMC11410560; doi:10.1002/ece3.70267)
Supplement: Supplementary file 1 — Data S1. [file ECE3-14-e70267-s001.zip › GLMMprefermale.xlsx]

## Sheet: Female-biased nest sex ratio
ID	Year	T1	MP	MMW	Time	Sexratio	Yearsexratio	RN	Na	Sex	NT	Nestnumber	Place	NN
20	2021	11.11	51.5	2.7	6.4	1	0.83	2	3	1	2	332山谷第1巢	332	2
27	2021	11.11	51.5	2.7	6.5	1	0.83	1	4	2	2	332山谷第1巢	332	1
28	2021	11.11	51.5	2.7	6.6	1	0.83	2	5	1	2	332山谷第1巢	332	2
29	2021	11.11	51.5	2.7	6.6	1	0.83	2	5	1	2	332山谷第1巢	332	3
30	2021	11.11	51.5	2.7	6.6	1	0.83	3	5	2	2	332山谷第1巢	332	1
31	2021	11.11	51.5	2.7	6.6	1	0.83	2	5	1	2	332山谷第1巢	332	1
32	2021	11.11	51.5	2.7	6.6	1	0.83	1	5	2	2	332山谷第1巢	332	3
33	2021	11.11	51.5	2.7	6.6	1	0.83	2	5	1	2	332山谷第1巢	332	2
35	2021	11.11	51.5	2.7	6.7	1	0.83	1	6	2	2	332山谷第1巢	332	1
36	2021	11.11	51.5	2.7	6.7	1	0.83	3	6	2	2	332山谷第1巢	332	1
37	2021	11.11	51.5	2.7	6.7	1	0.83	1	6	2	2	332山谷第1巢	332	2
38	2021	11.11	51.5	2.7	6.7	1	0.83	3	6	2	2	332山谷第1巢	332	3
39	2021	11.11	51.5	2.7	6.7	1	0.83	1	6	2	2	332山谷第1巢	332	2
40	2021	11.11	51.5	2.7	6.7	1	0.83	4	5	1	1	332山谷第1巢	332	1
41	2021	11.11	51.5	2.7	6.7	1	0.83	3	6	2	2	332山谷第1巢	332	3
42	2021	11.11	51.5	2.7	6.7	1	0.83	1	6	2	2	332山谷第1巢	332	3
43	2021	11.11	51.5	2.7	6.7	1	0.83	2	6	1	2	332山谷第1巢	332	1
44	2021	11.11	51.5	2.7	6.8	1	0.83	4	6	1	1	332山谷第1巢	332	3
45	2021	11.11	51.5	2.7	6.8	1	0.83	1	7	2	2	332山谷第1巢	332	2
46	2021	11.11	51.5	2.7	6.8	1	0.83	2	7	1	2	332山谷第1巢	332	2
47	2021	11.11	51.5	2.7	6.8	1	0.83	3	7	2	2	332山谷第1巢	332	1
48	2021	11.11	51.5	2.7	6.8	1	0.83	4	6	1	1	332山谷第1巢	332	4
49	2021	11.11	51.5	2.7	6.9	1	0.83	3	8	2	2	332山谷第1巢	332	1
50	2021	11.11	51.5	2.7	6.9	1	0.83	3	8	2	2	332山谷第1巢	332	3
51	2021	11.11	51.5	2.7	6.9	1	0.83	4	7	1	1	332山谷第1巢	332	3
52	2021	11.11	51.5	2.7	6.9	1	0.83	4	7	1	1	332山谷第1巢	332	2
53	2021	11.11	51.5	2.7	6.9	1	0.83	1	8	2	2	332山谷第1巢	332	1
54	2021	11.11	51.5	2.7	6.9	1	0.83	3	8	2	2	332山谷第1巢	332	1
55	2021	11.11	51.5	2.7	6.9	1	0.83	1	8	2	2	332山谷第1巢	332	1
56	2021	11.11	51.5	2.7	6.9	1	0.83	1	8	2	2	332山谷第1巢	332	1
57	2021	11.11	51.5	2.7	6.9	1	0.83	4	7	1	1	332山谷第1巢	332	1
58	2021	11.11	51.5	2.7	6.1	1	0.83	1	9	2	2	332山谷第1巢	332	2
59	2021	11.11	51.5	2.7	6.1	1	0.83	2	9	1	2	332山谷第1巢	332	1
60	2021	11.11	51.5	2.7	6.1	1	0.83	2	9	1	2	332山谷第1巢	332	1
61	2021	11.11	51.5	2.7	6.1	1	0.83	4	8	1	1	332山谷第1巢	332	1
62	2021	11.11	51.5	2.7	6.1	1	0.83	2	9	1	2	332山谷第1巢	332	2
63	2021	11.11	51.5	2.7	6.1	1	0.83	2	9	1	2	332山谷第1巢	332	2
64	2021	11.11	51.5	2.7	6.1	1	0.83	2	9	1	2	332山谷第1巢	332	2
65	2021	11.11	51.5	2.7	6.1	1	0.83	1	9	2	2	332山谷第1巢	332	1
66	2021	11.11	51.5	2.7	6.1	1	0.83	2	9	1	2	332山谷第1巢	332	2
67	2021	11.11	51.5	2.7	6.1	1	0.83	3	9	2	2	332山谷第1巢	332	2
68	2021	11.11	51.5	2.7	6.1	1	0.83	4	8	1	1	332山谷第1巢	332	1
69	2021	11.11	51.5	2.7	6.1	1	0.83	2	9	1	2	332山谷第1巢	332	2
70	2021	11.11	51.5	2.7	6.1	1	0.83	3	9	2	2	332山谷第1巢	332	1
71	2021	11.11	51.5	2.7	6.1	1	0.83	3	9	2	2	332山谷第1巢	332	1
72	2021	11.11	51.5	2.7	6.1	1	0.83	4	8	1	1	332山谷第1巢	332	1
73	2021	11.11	51.5	2.7	6.1	1	0.83	2	9	1	2	332山谷第1巢	332	3
74	2021	11.11	51.5	2.7	6.1	1	0.83	4	8	1	1	332山谷第1巢	332	3
75	2021	11.11	51.5	2.7	6.1	1	0.83	1	9	2	2	332山谷第1巢	332	3
76	2021	11.11	51.5	2.7	6.1	1	0.83	3	9	2	2	332山谷第1巢	332	1
77	2021	11.11	51.5	2.7	6.11	1	0.83	2	10	1	2	332山谷第1巢	332	2
78	2021	11.11	51.5	2.7	6.11	1	0.83	1	10	2	2	332山谷第1巢	332	3
79	2021	11.11	51.5	2.7	6.11	1	0.83	1	10	2	2	332山谷第1巢	332	2
80	2021	11.11	51.5	2.7	6.11	1	0.83	2	10	1	2	332山谷第1巢	332	2
81	2021	11.11	51.5	2.7	6.11	1	0.83	1	10	2	2	332山谷第1巢	332	2
82	2021	11.11	51.5	2.7	6.11	1	0.83	2	10	1	2	332山谷第1巢	332	1
83	2021	11.11	51.5	2.7	6.11	1	0.83	4	9	1	1	332山谷第1巢	332	1
84	2021	11.11	51.5	2.7	6.11	1	0.83	2	10	1	2	332山谷第1巢	332	3
85	2021	11.11	51.5	2.7	6.13	1	0.83	2	12	1	2	332山谷第1巢	332	2
86	2021	11.11	51.5	2.7	6.13	1	0.83	2	12	1	2	332山谷第1巢	332	3
87	2021	11.11	51.5	2.7	6.13	1	0.83	3	10	2	2	332山谷第1巢	332	1
88	2021	11.11	51.5	2.7	6.13	1	0.83	2	12	1	2	332山谷第1巢	332	2
1354	2018	10.61	104.4	2.2	6.2	0.5	1.05	4	6	2	2	332第一巢	332	1
1356	2018	10.61	104.4	2.2	6.2	0.5	1.05	4	6	2	2	332第一巢	332	4
1359	2018	10.61	104.4	2.2	6.2	0.5	1.05	1	6	1	2	332第一巢	332	3
1361	2018	10.61	104.4	2.2	6.2	0.5	1.05	1	6	1	2	332第一巢	332	1
1362	2018	10.61	104.4	2.2	6.2	0.5	1.05	4	6	2	2	332第一巢	332	1
1367	2018	10.61	104.4	2.2	6.2	0.5	1.05	2	6	1	2	332第一巢	332	2
1368	2018	10.61	104.4	2.2	6.2	0.5	1.05	3	6	1	2	332第一巢	332	1
1369	2018	10.61	104.4	2.2	6.2	0.5	1.05	2	6	1	2	332第一巢	332	1
1373	2018	10.61	104.4	2.2	6.21	0.5	1.05	1	7	1	2	332第一巢	332	2
1374	2018	10.61	104.4	2.2	6.21	0.5	1.05	2	7	1	2	332第一巢	332	2
1375	2018	10.61	104.4	2.2	6.21	0.5	1.05	2	7	1	2	332第一巢	332	1
1376	2018	10.61	104.4	2.2	6.21	0.5	1.05	1	7	1	2	332第一巢	332	3
1377	2018	10.61	104.4	2.2	6.21	0.5	1.05	4	7	2	2	332第一巢	332	2
1379	2018	10.61	104.4	2.2	6.21	0.5	1.05	2	7	1	2	332第一巢	332	1
1385	2018	10.61	104.4	2.2	6.21	0.5	1.05	2	7	1	2	332第一巢	332	4
1386	2018	10.61	104.4	2.2	6.21	0.5	1.05	1	7	1	2	332第一巢	332	4
1388	2018	10.61	104.4	2.2	6.21	0.5	1.05	4	7	2	2	332第一巢	332	4
1389	2018	10.61	104.4	2.2	6.21	0.5	1.05	3	7	1	2	332第一巢	332	4
1390	2018	10.61	104.4	2.2	6.21	0.5	1.05	3	7	1	2	332第一巢	332	3
1391	2018	10.61	104.4	2.2	6.21	0.5	1.05	1	7	1	2	332第一巢	332	4
1392	2018	10.61	104.4	2.2	6.21	0.5	1.05	1	7	1	2	332第一巢	332	2
1394	2018	10.61	104.4	2.2	6.21	0.5	1.05	2	7	1	2	332第一巢	332	3
1395	2018	10.61	104.4	2.2	6.21	0.5	1.05	3	7	1	2	332第一巢	332	1
1396	2018	10.61	104.4	2.2	6.21	0.5	1.05	2	7	1	2	332第一巢	332	1
1398	2018	10.61	104.4	2.2	6.21	0.5	1.05	2	7	1	2	332第一巢	332	1
1400	2018	10.61	104.4	2.2	6.21	0.5	1.05	2	7	1	2	332第一巢	332	2
1401	2018	10.61	104.4	2.2	6.21	0.5	1.05	3	7	1	2	332第一巢	332	2
1402	2018	10.61	104.4	2.2	6.21	0.5	1.05	2	7	1	2	332第一巢	332	1
1404	2018	10.61	104.4	2.2	6.21	0.5	1.05	1	7	1	2	332第一巢	332	1
1405	2018	10.61	104.4	2.2	6.21	0.5	1.05	2	7	1	2	332第一巢	332	1
1406	2018	10.61	104.4	2.2	6.21	0.5	1.05	2	7	1	2	332第一巢	332	1
1407	2018	10.61	104.4	2.2	6.21	0.5	1.05	1	7	1	2	332第一巢	332	1
1408	2018	10.61	104.4	2.2	6.21	0.5	1.05	4	7	2	2	332第一巢	332	1
1409	2018	10.61	104.4	2.2	6.21	0.5	1.05	2	7	1	2	332第一巢	332	4
1410	2018	10.61	104.4	2.2	6.21	0.5	1.05	1	7	1	2	332第一巢	332	2
1412	2018	10.61	104.4	2.2	6.21	0.5	1.05	3	7	1	2	332第一巢	332	2
1413	2018	10.61	104.4	2.2	6.21	0.5	1.05	1	7	1	2	332第一巢	332	3
1415	2018	10.61	104.4	2.2	6.21	0.5	1.05	2	7	1	2	332第一巢	332	3
1416	2018	10.61	104.4	2.2	6.21	0.5	1.05	2	7	1	2	332第一巢	332	3
1419	2018	10.61	104.4	2.2	6.21	0.5	1.05	2	7	1	2	332第一巢	332	1
1420	2018	10.61	104.4	2.2	6.21	0.5	1.05	4	7	2	2	332第一巢	332	2
1421	2018	10.61	104.4	2.2	6.21	0.5	1.05	4	7	2	2	332第一巢	332	1
1423	2018	10.61	104.4	2.2	6.21	0.5	1.05	3	7	1	2	332第一巢	332	2
1424	2018	10.61	104.4	2.2	6.21	0.5	1.05	3	7	1	2	332第一巢	332	3
1425	2018	10.61	104.4	2.2	6.21	0.5	1.05	2	7	1	2	332第一巢	332	3
1427	2018	10.61	104.4	2.2	6.21	0.5	1.05	1	7	1	2	332第一巢	332	2
1430	2018	10.61	104.4	2.2	6.22	0.5	1.05	3	8	1	2	332第一巢	332	2
1431	2018	10.61	104.4	2.2	6.22	0.5	1.05	4	8	2	2	332第一巢	332	1
1432	2018	10.61	104.4	2.2	6.22	0.5	1.05	2	8	1	2	332第一巢	332	3
1433	2018	10.61	104.4	2.2	6.22	0.5	1.05	3	8	1	2	332第一巢	332	2
1434	2018	10.61	104.4	2.2	6.22	0.5	1.05	4	8	2	2	332第一巢	332	2
1435	2018	10.61	104.4	2.2	6.22	0.5	1.05	2	8	1	2	332第一巢	332	1
1436	2018	10.61	104.4	2.2	6.22	0.5	1.05	2	8	1	2	332第一巢	332	2
1437	2018	10.61	104.4	2.2	6.22	0.5	1.05	3	8	1	2	332第一巢	332	3
1438	2018	10.61	104.4	2.2	6.22	0.5	1.05	4	8	2	2	332第一巢	332	1
1439	2018	10.61	104.4	2.2	6.22	0.5	1.05	1	8	1	2	332第一巢	332	4
1440	2018	10.61	104.4	2.2	6.22	0.5	1.05	4	8	2	2	332第一巢	332	2
1441	2018	10.61	104.4	2.2	6.22	0.5	1.05	2	8	1	2	332第一巢	332	2
1442	2018	10.61	104.4	2.2	6.22	0.5	1.05	2	8	1	2	332第一巢	332	1
1443	2018	10.61	104.4	2.2	6.22	0.5	1.05	3	8	1	2	332第一巢	332	1
1444	2018	10.61	104.4	2.2	6.22	0.5	1.05	1	8	1	2	332第一巢	332	1
1445	2018	10.61	104.4	2.2	6.22	0.5	1.05	3	8	1	2	332第一巢	332	3
1446	2018	10.61	104.4	2.2	6.22	0.5	1.05	4	8	2	2	332第一巢	332	1
1447	2018	10.61	104.4	2.2	6.22	0.5	1.05	2	8	1	2	332第一巢	332	1
1448	2018	10.61	104.4	2.2	6.22	0.5	1.05	4	8	2	2	332第一巢	332	2
1449	2018	10.61	104.4	2.2	6.22	0.5	1.05	3	8	1	2	332第一巢	332	3
1450	2018	10.61	104.4	2.2	6.22	0.5	1.05	1	8	1	2	332第一巢	332	1
1451	2018	10.61	104.4	2.2	6.22	0.5	1.05	2	8	1	2	332第一巢	332	2
1452	2018	10.61	104.4	2.2	6.22	0.5	1.05	1	8	1	2	332第一巢	332	1
1453	2018	10.61	104.4	2.2	6.22	0.5	1.05	1	8	1	2	332第一巢	332	1
1454	2018	10.61	104.4	2.2	6.22	0.5	1.05	2	8	1	2	332第一巢	332	1
1455	2018	10.61	104.4	2.2	6.22	0.5	1.05	1	8	1	2	332第一巢	332	1
1456	2018	10.61	104.4	2.2	6.22	0.5	1.05	1	8	1	2	332第一巢	332	1
1457	2018	10.61	104.4	2.2	6.22	0.5	1.05	3	8	1	2	332第一巢	332	3
1458	2018	10.61	104.4	2.2	6.22	0.5	1.05	4	8	2	2	332第一巢	332	1
1459	2018	10.61	104.4	2.2	6.22	0.5	1.05	4	8	2	2	332第一巢	332	2
1460	2018	10.61	104.4	2.2	6.22	0.5	1.05	3	8	1	2	332第一巢	332	1
1461	2018	10.61	104.4	2.2	6.22	0.5	1.05	4	8	2	2	332第一巢	332	3
1462	2018	10.61	104.4	2.2	6.22	0.5	1.05	1	8	1	2	332第一巢	332	1
1463	2018	10.61	104.4	2.2	6.22	0.5	1.05	1	8	1	2	332第一巢	332	1
1464	2018	10.61	104.4	2.2	6.22	0.5	1.05	2	8	1	2	332第一巢	332	1
1465	2018	10.61	104.4	2.2	6.22	0.5	1.05	1	8	1	2	332第一巢	332	2
1466	2018	10.61	104.4	2.2	6.22	0.5	1.05	3	8	1	2	332第一巢	332	3
1467	2018	10.61	104.4	2.2	6.22	0.5	1.05	2	8	1	2	332第一巢	332	1
1468	2018	10.61	104.4	2.2	6.22	0.5	1.05	1	8	1	2	332第一巢	332	2
1469	2018	10.61	104.4	2.2	6.22	0.5	1.05	2	8	1	2	332第一巢	332	1
1470	2018	10.61	104.4	2.2	6.22	0.5	1.05	2	8	1	2	332第一巢	332	1
1474	2018	10.61	104.4	2.2	6.22	0.5	1.05	2	8	1	2	332第一巢	332	2
1475	2018	10.61	104.4	2.2	6.22	0.5	1.05	2	8	1	2	332第一巢	332	2
1476	2018	10.61	104.4	2.2	6.22	0.5	1.05	2	8	1	2	332第一巢	332	1
1478	2018	10.61	104.4	2.2	6.22	0.5	1.05	2	8	1	2	332第一巢	332	1
1479	2018	10.61	104.4	2.2	6.22	0.5	1.05	1	8	1	2	332第一巢	332	1
1480	2018	10.61	104.4	2.2	6.22	0.5	1.05	2	8	1	2	332第一巢	332	1
1481	2018	10.61	104.4	2.2	6.22	0.5	1.05	1	8	1	2	332第一巢	332	2
1482	2018	10.61	104.4	2.2	6.22	0.5	1.05	4	8	2	2	332第一巢	332	2
1825	2018	10.61	104.4	2.2	6.28	0.8	1.05	1	2	2	2	西仓第一巢	14	2
1833	2018	10.61	104.4	2.2	6.28	0.8	1.05	2	2	1	2	西仓第一巢	14	2
1835	2018	10.61	104.4	2.2	6.28	0.8	1.05	2	2	1	2	西仓第一巢	14	3
1843	2018	10.61	104.4	2.2	6.28	0.8	1.05	2	2	1	2	西仓第一巢	14	3
1850	2018	10.61	104.4	2.2	6.28	0.8	1.05	3	2	1	2	西仓第一巢	14	3
1855	2018	10.61	104.4	2.2	6.29	0.8	1.05	1	3	2	2	西仓第一巢	14	1
1856	2018	10.61	104.4	2.2	6.29	0.8	1.05	1	3	2	2	西仓第一巢	14	3
1878	2018	13.68	122.7	2.1	7.1	0.8	1.05	4	4	1	1	西仓第一巢	14	1
1879	2018	13.68	122.7	2.1	7.1	0.8	1.05	1	5	2	2	西仓第一巢	14	1
1880	2018	13.68	122.7	2.1	7.1	0.8	1.05	4	4	1	1	西仓第一巢	14	1
1881	2018	13.68	122.7	2.1	7.1	0.8	1.05	2	5	1	2	西仓第一巢	14	2
1882	2018	13.68	122.7	2.1	7.1	0.8	1.05	3	5	1	2	西仓第一巢	14	1
1883	2018	13.68	122.7	2.1	7.1	0.8	1.05	2	5	1	2	西仓第一巢	14	1
1884	2018	13.68	122.7	2.1	7.1	0.8	1.05	3	5	1	2	西仓第一巢	14	1
1885	2018	13.68	122.7	2.1	7.1	0.8	1.05	5	4	2	1	西仓第一巢	14	2
1886	2018	13.68	122.7	2.1	7.1	0.8	1.05	3	5	1	2	西仓第一巢	14	3
1887	2018	13.68	122.7	2.1	7.1	0.8	1.05	2	5	1	2	西仓第一巢	14	1
1888	2018	13.68	122.7	2.1	7.1	0.8	1.05	2	5	1	2	西仓第一巢	14	1
1889	2018	13.68	122.7	2.1	7.1	0.8	1.05	5	4	2	1	西仓第一巢	14	2
1890	2018	13.68	122.7	2.1	7.1	0.8	1.05	3	5	1	2	西仓第一巢	14	3
1891	2018	13.68	122.7	2.1	7.1	0.8	1.05	2	5	1	2	西仓第一巢	14	3
1892	2018	13.68	122.7	2.1	7.1	0.8	1.05	3	5	1	2	西仓第一巢	14	3
1893	2018	13.68	122.7	2.1	7.1	0.8	1.05	1	5	2	2	西仓第一巢	14	4
1895	2018	13.68	122.7	2.1	7.1	0.8	1.05	4	4	1	1	西仓第一巢	14	1
1896	2018	13.68	122.7	2.1	7.1	0.8	1.05	4	4	1	1	西仓第一巢	14	2
1897	2018	13.68	122.7	2.1	7.1	0.8	1.05	1	5	2	2	西仓第一巢	14	3
1898	2018	13.68	122.7	2.1	7.1	0.8	1.05	3	5	1	2	西仓第一巢	14	2
1899	2018	13.68	122.7	2.1	7.1	0.8	1.05	4	4	1	1	西仓第一巢	14	1
1900	2018	13.68	122.7	2.1	7.1	0.8	1.05	4	4	1	1	西仓第一巢	14	1
1901	2018	13.68	122.7	2.1	7.1	0.8	1.05	4	4	1	1	西仓第一巢	14	2
1902	2018	13.68	122.7	2.1	7.1	0.8	1.05	1	5	2	2	西仓第一巢	14	5
1903	2018	13.68	122.7	2.1	7.1	0.8	1.05	4	4	1	1	西仓第一巢	14	3
1904	2018	13.68	122.7	2.1	7.1	0.8	1.05	5	4	2	1	西仓第一巢	14	1
1905	2018	13.68	122.7	2.1	7.1	0.8	1.05	2	5	1	2	西仓第一巢	14	2
1906	2018	13.68	122.7	2.1	7.1	0.8	1.05	2	5	1	2	西仓第一巢	14	1
1907	2018	13.68	122.7	2.1	7.1	0.8	1.05	5	4	2	1	西仓第一巢	14	5
1909	2018	13.68	122.7	2.1	7.1	0.8	1.05	4	4	1	1	西仓第一巢	14	1
1911	2018	13.68	122.7	2.1	7.1	0.8	1.05	3	5	1	2	西仓第一巢	14	5
1912	2018	13.68	122.7	2.1	7.1	0.8	1.05	4	4	1	1	西仓第一巢	14	1
1913	2018	13.68	122.7	2.1	7.1	0.8	1.05	4	4	1	1	西仓第一巢	14	3
1914	2018	13.68	122.7	2.1	7.1	0.8	1.05	1	5	2	2	西仓第一巢	14	3
1915	2018	13.68	122.7	2.1	7.1	0.8	1.05	3	5	1	2	西仓第一巢	14	2

## Sheet: Male-biased nest sex ratio
ID	Year	T1	MP	MMW	Time	Sexratio	Yearsexratio	RN	Na	Sex	NT	Nestnumber	Place	AF
173	2019	10.71	128.5	2.2	6.28	2	1.3	5	5	2	1	332第一巢	332	2
174	2019	10.71	128.5	2.2	6.28	2	1.3	5	5	2	1	332第一巢	332	2
175	2019	10.71	128.5	2.2	6.28	2	1.3	5	5	2	1	332第一巢	332	2
176	2019	10.71	128.5	2.2	6.28	2	1.3	1	6	2	2	332第一巢	332	1
177	2019	10.71	128.5	2.2	6.28	2	1.3	4	6	2	2	332第一巢	332	1
178	2019	10.71	128.5	2.2	6.28	2	1.3	4	6	2	2	332第一巢	332	1
179	2019	10.71	128.5	2.2	6.28	2	1.3	3	6	2	2	332第一巢	332	1
180	2019	10.71	128.5	2.2	6.28	2	1.3	3	6	2	2	332第一巢	332	1
181	2019	10.71	128.5	2.2	6.28	2	1.3	5	5	2	1	332第一巢	332	1
182	2019	10.71	128.5	2.2	6.3	2	1.3	3	8	2	2	332第一巢	332	2
183	2019	10.71	128.5	2.2	6.3	2	1.3	1	8	2	2	332第一巢	332	1
184	2019	10.71	128.5	2.2	6.3	2	1.3	1	8	2	2	332第一巢	332	2
185	2019	10.71	128.5	2.2	6.3	2	1.3	5	7	2	1	332第一巢	332	2
186	2019	10.71	128.5	2.2	6.3	2	1.3	2	8	2	2	332第一巢	332	2
187	2019	10.71	128.5	2.2	6.3	2	1.3	4	8	2	2	332第一巢	332	2
188	2019	10.71	128.5	2.2	6.3	2	1.3	5	7	2	1	332第一巢	332	2
189	2019	10.71	128.5	2.2	6.3	2	1.3	5	7	2	1	332第一巢	332	2
190	2019	10.71	128.5	2.2	6.3	2	1.3	1	8	2	2	332第一巢	332	2
191	2019	10.71	128.5	2.2	6.3	2	1.3	5	7	2	1	332第一巢	332	2
192	2019	10.71	128.5	2.2	6.3	2	1.3	1	8	2	2	332第一巢	332	2
193	2019	10.71	128.5	2.2	6.3	2	1.3	4	8	2	2	332第一巢	332	2
194	2019	10.71	128.5	2.2	6.3	2	1.3	3	8	2	2	332第一巢	332	2
195	2019	10.71	128.5	2.2	6.3	2	1.3	5	7	2	1	332第一巢	332	1
196	2019	10.71	128.5	2.2	6.3	2	1.3	2	8	2	2	332第一巢	332	2
197	2019	10.71	128.5	2.2	6.3	2	1.3	1	8	2	2	332第一巢	332	2
198	2019	10.71	128.5	2.2	6.3	2	1.3	4	8	2	2	332第一巢	332	1
199	2019	10.71	128.5	2.2	6.3	2	1.3	5	7	2	1	332第一巢	332	1
200	2019	10.71	128.5	2.2	6.3	2	1.3	5	7	2	1	332第一巢	332	2
201	2019	10.71	128.5	2.2	6.3	2	1.3	2	8	2	2	332第一巢	332	2
202	2019	10.71	128.5	2.2	6.3	2	1.3	3	8	2	2	332第一巢	332	2
203	2019	10.71	128.5	2.2	6.3	2	1.3	2	8	2	2	332第一巢	332	1
204	2019	10.71	128.5	2.2	6.3	2	1.3	1	8	2	2	332第一巢	332	2
205	2019	10.71	128.5	2.2	6.3	2	1.3	1	8	2	2	332第一巢	332	1
206	2019	10.71	128.5	2.2	6.3	2	1.3	2	8	2	2	332第一巢	332	2
207	2019	10.71	128.5	2.2	6.3	2	1.3	5	7	2	1	332第一巢	332	1
208	2019	10.71	128.5	2.2	6.3	2	1.3	4	8	2	2	332第一巢	332	2
209	2019	10.71	128.5	2.2	6.3	2	1.3	5	7	2	1	332第一巢	332	1
210	2019	10.71	128.5	2.2	6.3	2	1.3	2	8	2	2	332第一巢	332	2
211	2019	10.71	128.5	2.2	6.3	2	1.3	1	8	2	2	332第一巢	332	2
212	2019	10.71	128.5	2.2	6.3	2	1.3	4	8	2	2	332第一巢	332	1
213	2019	10.71	128.5	2.2	6.3	2	1.3	2	8	2	2	332第一巢	332	1
214	2019	10.71	128.5	2.2	6.3	2	1.3	2	8	2	2	332第一巢	332	2
215	2019	10.71	128.5	2.2	6.3	2	1.3	5	7	2	1	332第一巢	332	2
216	2019	10.71	128.5	2.2	6.3	2	1.3	1	8	2	2	332第一巢	332	1
217	2019	10.71	128.5	2.2	6.3	2	1.3	3	8	2	2	332第一巢	332	1
218	2019	10.71	128.5	2.2	6.3	2	1.3	5	7	2	1	332第一巢	332	1
219	2019	10.71	128.5	2.2	6.3	2	1.3	4	8	2	2	332第一巢	332	2
220	2019	11.45	124.1	2	7.1	2	1.3	4	9	2	2	332第一巢	332	2
221	2019	11.45	124.1	2	7.1	2	1.3	2	9	2	2	332第一巢	332	1
222	2019	11.45	124.1	2	7.1	2	1.3	2	9	2	2	332第一巢	332	2
223	2019	11.45	124.1	2	7.1	2	1.3	1	9	2	2	332第一巢	332	1
224	2019	11.45	124.1	2	7.1	2	1.3	3	9	2	2	332第一巢	332	2
225	2019	11.45	124.1	2	7.1	2	1.3	5	8	2	1	332第一巢	332	2
226	2019	11.45	124.1	2	7.1	2	1.3	3	9	2	2	332第一巢	332	1
227	2019	11.45	124.1	2	7.1	2	1.3	1	9	2	2	332第一巢	332	2
228	2019	11.45	124.1	2	7.1	2	1.3	5	8	2	1	332第一巢	332	1
229	2019	11.45	124.1	2	7.1	2	1.3	1	9	2	2	332第一巢	332	1
230	2019	11.45	124.1	2	7.1	2	1.3	4	9	2	2	332第一巢	332	1
231	2019	11.45	124.1	2	7.1	2	1.3	5	8	2	1	332第一巢	332	2
232	2019	11.45	124.1	2	7.1	2	1.3	5	8	2	1	332第一巢	332	2
233	2019	10.71	128.5	2.2	6.22	1.2	1.3	3	8	2	2	欢乐园第三巢	10	1
234	2019	10.71	128.5	2.2	6.22	1.2	1.3	1	8	2	2	欢乐园第三巢	10	1
235	2019	10.71	128.5	2.2	6.22	1.2	1.3	1	8	2	2	欢乐园第三巢	10	1
236	2019	10.71	128.5	2.2	6.22	1.2	1.3	1	8	2	2	欢乐园第三巢	10	1
237	2019	10.71	128.5	2.2	6.22	1.2	1.3	1	8	2	2	欢乐园第三巢	10	1
238	2019	10.71	128.5	2.2	6.22	1.2	1.3	2	8	1	2	欢乐园第三巢	10	2
239	2019	10.71	128.5	2.2	6.22	1.2	1.3	2	8	1	2	欢乐园第三巢	10	2
240	2019	10.71	128.5	2.2	6.22	1.2	1.3	2	8	1	2	欢乐园第三巢	10	1
241	2019	10.71	128.5	2.2	6.22	1.2	1.3	2	8	1	2	欢乐园第三巢	10	2
242	2019	10.71	128.5	2.2	6.22	1.2	1.3	1	8	2	2	欢乐园第三巢	10	1
243	2019	10.71	128.5	2.2	6.22	1.2	1.3	5	7	1	1	欢乐园第三巢	10	2
244	2019	10.71	128.5	2.2	6.22	1.2	1.3	4	7	2	1	欢乐园第三巢	10	2
245	2019	10.71	128.5	2.2	6.22	1.2	1.3	4	7	2	1	欢乐园第三巢	10	2
246	2019	10.71	128.5	2.2	6.22	1.2	1.3	4	7	2	1	欢乐园第三巢	10	1
247	2019	10.71	128.5	2.2	6.22	1.2	1.3	1	8	2	2	欢乐园第三巢	10	1
248	2019	10.71	128.5	2.2	6.22	1.2	1.3	3	8	2	2	欢乐园第三巢	10	1
249	2019	10.71	128.5	2.2	6.22	1.2	1.3	2	8	1	2	欢乐园第三巢	10	1
250	2019	10.71	128.5	2.2	6.22	1.2	1.3	5	7	1	1	欢乐园第三巢	10	1
251	2019	10.71	128.5	2.2	6.22	1.2	1.3	3	8	2	2	欢乐园第三巢	10	1
252	2019	10.71	128.5	2.2	6.22	1.2	1.3	5	7	1	1	欢乐园第三巢	10	1
253	2019	10.71	128.5	2.2	6.22	1.2	1.3	3	8	2	2	欢乐园第三巢	10	2
254	2019	10.71	128.5	2.2	6.22	1.2	1.3	5	7	1	1	欢乐园第三巢	10	1
255	2019	10.71	128.5	2.2	6.22	1.2	1.3	1	8	2	2	欢乐园第三巢	10	1
256	2019	10.71	128.5	2.2	6.22	1.2	1.3	1	8	2	2	欢乐园第三巢	10	2
257	2019	10.71	128.5	2.2	6.22	1.2	1.3	3	8	2	2	欢乐园第三巢	10	1
258	2019	10.71	128.5	2.2	6.22	1.2	1.3	2	8	1	2	欢乐园第三巢	10	2
259	2019	10.71	128.5	2.2	6.22	1.2	1.3	4	7	2	1	欢乐园第三巢	10	2
260	2019	10.71	128.5	2.2	6.22	1.2	1.3	1	8	2	2	欢乐园第三巢	10	1
261	2019	10.71	128.5	2.2	6.22	1.2	1.3	5	7	1	1	欢乐园第三巢	10	1
262	2019	10.71	128.5	2.2	6.22	1.2	1.3	5	7	1	1	欢乐园第三巢	10	1
263	2019	10.71	128.5	2.2	6.22	1.2	1.3	3	8	2	2	欢乐园第三巢	10	1
264	2019	10.71	128.5	2.2	6.22	1.2	1.3	4	7	2	1	欢乐园第三巢	10	1
265	2019	10.71	128.5	2.2	6.22	1.2	1.3	5	7	1	1	欢乐园第三巢	10	1
266	2019	10.71	128.5	2.2	6.22	1.2	1.3	5	7	1	1	欢乐园第三巢	10	1
267	2019	10.71	128.5	2.2	6.22	1.2	1.3	1	8	2	2	欢乐园第三巢	10	1
268	2019	10.71	128.5	2.2	6.22	1.2	1.3	3	8	2	2	欢乐园第三巢	10	1
269	2019	10.71	128.5	2.2	6.22	1.2	1.3	3	8	2	2	欢乐园第三巢	10	2
270	2019	10.71	128.5	2.2	6.22	1.2	1.3	2	8	1	2	欢乐园第三巢	10	2
271	2019	10.71	128.5	2.2	6.22	1.2	1.3	2	8	1	2	欢乐园第三巢	10	1
272	2019	10.71	128.5	2.2	6.22	1.2	1.3	1	8	2	2	欢乐园第三巢	10	1
273	2019	10.71	128.5	2.2	6.22	1.2	1.3	4	7	2	1	欢乐园第三巢	10	1
274	2019	10.71	128.5	2.2	6.22	1.2	1.3	4	7	2	1	欢乐园第三巢	10	1
275	2019	10.71	128.5	2.2	6.22	1.2	1.3	3	8	2	2	欢乐园第三巢	10	1
276	2019	10.71	128.5	2.2	6.22	1.2	1.3	2	8	1	2	欢乐园第三巢	10	2
277	2019	10.71	128.5	2.2	6.22	1.2	1.3	4	7	2	1	欢乐园第三巢	10	1
278	2019	10.71	128.5	2.2	6.22	1.2	1.3	5	7	1	1	欢乐园第三巢	10	1
279	2019	10.71	128.5	2.2	6.22	1.2	1.3	2	8	1	2	欢乐园第三巢	10	1
280	2019	10.71	128.5	2.2	6.22	1.2	1.3	5	7	1	1	欢乐园第三巢	10	2
281	2019	10.71	128.5	2.2	6.22	1.2	1.3	4	7	2	1	欢乐园第三巢	10	1
282	2019	10.71	128.5	2.2	6.22	1.2	1.3	1	8	2	2	欢乐园第三巢	10	1
283	2019	10.71	128.5	2.2	6.22	1.2	1.3	4	7	2	1	欢乐园第三巢	10	1
284	2019	10.71	128.5	2.2	6.22	1.2	1.3	1	8	2	2	欢乐园第三巢	10	2
285	2019	10.71	128.5	2.2	6.22	1.2	1.3	2	8	1	2	欢乐园第三巢	10	1
286	2019	10.71	128.5	2.2	6.22	1.2	1.3	4	7	2	1	欢乐园第三巢	10	1
287	2019	10.71	128.5	2.2	6.22	1.2	1.3	1	8	2	2	欢乐园第三巢	10	1
288	2019	10.71	128.5	2.2	6.22	1.2	1.3	4	7	2	1	欢乐园第三巢	10	1
289	2019	10.71	128.5	2.2	6.24	1.2	1.3	5	9	1	1	欢乐园第三巢	10	2
290	2019	10.71	128.5	2.2	6.24	1.2	1.3	1	10	2	2	欢乐园第三巢	10	2
291	2019	10.71	128.5	2.2	6.24	1.2	1.3	3	10	2	2	欢乐园第三巢	10	2
293	2019	10.71	128.5	2.2	6.24	1.2	1.3	2	10	1	2	欢乐园第三巢	10	1
294	2019	10.71	128.5	2.2	6.24	1.2	1.3	5	9	1	1	欢乐园第三巢	10	2
295	2019	10.71	128.5	2.2	6.24	1.2	1.3	2	10	1	2	欢乐园第三巢	10	2
296	2019	10.71	128.5	2.2	6.24	1.2	1.3	3	10	2	2	欢乐园第三巢	10	2
297	2019	10.71	128.5	2.2	6.24	1.2	1.3	4	9	2	1	欢乐园第三巢	10	2
298	2019	10.71	128.5	2.2	6.24	1.2	1.3	4	9	2	1	欢乐园第三巢	10	1
299	2019	10.71	128.5	2.2	6.24	1.2	1.3	3	10	2	2	欢乐园第三巢	10	1
300	2019	10.71	128.5	2.2	6.24	1.2	1.3	4	9	2	1	欢乐园第三巢	10	1
301	2019	10.71	128.5	2.2	6.24	1.2	1.3	2	10	1	2	欢乐园第三巢	10	1
302	2019	10.71	128.5	2.2	6.24	1.2	1.3	5	9	1	1	欢乐园第三巢	10	1
303	2019	10.71	128.5	2.2	6.24	1.2	1.3	3	10	2	2	欢乐园第三巢	10	1
304	2019	10.71	128.5	2.2	6.24	1.2	1.3	5	9	1	1	欢乐园第三巢	10	2
305	2019	10.71	128.5	2.2	6.24	1.2	1.3	4	9	2	1	欢乐园第三巢	10	2
306	2019	10.71	128.5	2.2	6.24	1.2	1.3	3	10	2	2	欢乐园第三巢	10	1
307	2019	10.71	128.5	2.2	6.24	1.2	1.3	2	10	1	2	欢乐园第三巢	10	2
308	2019	10.71	128.5	2.2	6.24	1.2	1.3	5	9	1	1	欢乐园第三巢	10	2
309	2019	10.71	128.5	2.2	6.24	1.2	1.3	4	9	2	1	欢乐园第三巢	10	1
310	2019	10.71	128.5	2.2	6.24	1.2	1.3	1	10	2	2	欢乐园第三巢	10	1
311	2019	10.71	128.5	2.2	6.24	1.2	1.3	1	10	2	2	欢乐园第三巢	10	2
312	2019	10.71	128.5	2.2	6.24	1.2	1.3	3	10	2	2	欢乐园第三巢	10
313	2019	10.71	128.5	2.2	6.24	1.2	1.3	5	9	1	1	欢乐园第三巢	10	2
314	2019	10.71	128.5	2.2	6.24	1.2	1.3	5	9	1	1	欢乐园第三巢	10
315	2019	10.71	128.5	2.2	6.24	1.2	1.3	4	9	2	1	欢乐园第三巢	10
316	2019	10.71	128.5	2.2	6.24	1.2	1.3	5	9	1	1	欢乐园第三巢	10	2
317	2019	10.71	128.5	2.2	6.24	1.2	1.3	2	10	1	2	欢乐园第三巢	10	2
321	2019	10.71	128.5	2.2	6.24	1.2	1.3	3	10	2	2	欢乐园第三巢	10	1
322	2019	10.71	128.5	2.2	6.24	1.2	1.3	1	10	2	2	欢乐园第三巢	10	1
323	2019	10.71	128.5	2.2	6.24	1.2	1.3	3	10	2	2	欢乐园第三巢	10	1
324	2019	10.71	128.5	2.2	6.24	1.2	1.3	3	10	2	2	欢乐园第三巢	10	1
325	2019	10.71	128.5	2.2	6.24	1.2	1.3	1	10	2	2	欢乐园第三巢	10	2
326	2019	10.71	128.5	2.2	6.24	1.2	1.3	1	10	2	2	欢乐园第三巢	10	1
327	2019	10.71	128.5	2.2	6.24	1.2	1.3	3	10	2	2	欢乐园第三巢	10	2
328	2019	10.71	128.5	2.2	6.24	1.2	1.3	2	10	1	2	欢乐园第三巢	10	1
329	2019	10.71	128.5	2.2	6.24	1.2	1.3	3	10	2	2	欢乐园第三巢	10	2
330	2019	10.71	128.5	2.2	6.24	1.2	1.3	4	9	2	1	欢乐园第三巢	10	1
331	2019	10.71	128.5	2.2	6.24	1.2	1.3	2	10	1	2	欢乐园第三巢	10	1
332	2019	10.71	128.5	2.2	6.24	1.2	1.3	2	10	1	2	欢乐园第三巢	10	1
333	2019	10.71	128.5	2.2	6.24	1.2	1.3	5	9	1	1	欢乐园第三巢	10	2
334	2019	10.71	128.5	2.2	6.24	1.2	1.3	2	10	1	2	欢乐园第三巢	10
335	2019	10.71	128.5	2.2	6.24	1.2	1.3	1	10	2	2	欢乐园第三巢	10
336	2019	10.71	128.5	2.2	6.24	1.2	1.3	4	9	2	1	欢乐园第三巢	10
337	2019	10.71	128.5	2.2	6.24	1.2	1.3	5	9	1	1	欢乐园第三巢	10	1
338	2019	10.71	128.5	2.2	6.24	1.2	1.3	2	10	1	2	欢乐园第三巢	10	1
339	2019	10.71	128.5	2.2	6.24	1.2	1.3	4	9	2	1	欢乐园第三巢	10
340	2019	10.71	128.5	2.2	6.24	1.2	1.3	3	10	2	2	欢乐园第三巢	10	3
341	2019	10.71	128.5	2.2	6.25	1.2	1.3	4	10	2	1	欢乐园第三巢	10	1
342	2019	10.71	128.5	2.2	6.25	1.2	1.3	4	10	2	1	欢乐园第三巢	10	1
343	2019	10.71	128.5	2.2	6.25	1.2	1.3	3	11	2	2	欢乐园第三巢	10	1
344	2019	10.71	128.5	2.2	6.25	1.2	1.3	3	11	2	2	欢乐园第三巢	10	1
346	2019	10.71	128.5	2.2	6.25	1.2	1.3	3	11	2	2	欢乐园第三巢	10	1
349	2019	10.71	128.5	2.2	6.25	1.2	1.3	5	10	1	1	欢乐园第三巢	10	1
352	2019	10.71	128.5	2.2	6.25	1.2	1.3	3	11	2	2	欢乐园第三巢	10	2
353	2019	10.71	128.5	2.2	6.25	1.2	1.3	2	11	1	2	欢乐园第三巢	10	1
354	2019	10.71	128.5	2.2	6.25	1.2	1.3	2	11	1	2	欢乐园第三巢	10	1
356	2019	10.71	128.5	2.2	6.25	1.2	1.3	2	11	1	2	欢乐园第三巢	10	1
359	2019	10.71	128.5	2.2	6.25	1.2	1.3	2	11	1	2	欢乐园第三巢	10	2
360	2019	10.71	128.5	2.2	6.26	1.2	1.3	1	12	2	2	欢乐园第三巢	10
363	2019	10.71	128.5	2.2	6.26	1.2	1.3	3	12	2	2	欢乐园第三巢	10	1
364	2019	10.71	128.5	2.2	6.26	1.2	1.3	1	12	2	2	欢乐园第三巢	10
365	2019	10.71	128.5	2.2	6.26	1.2	1.3	3	12	2	2	欢乐园第三巢	10
366	2019	10.71	128.5	2.2	6.26	1.2	1.3	2	12	1	2	欢乐园第三巢	10
368	2019	10.71	128.5	2.2	6.26	1.2	1.3	4	11	2	1	欢乐园第三巢	10	1
372	2019	10.71	128.5	2.2	6.26	1.2	1.3	5	11	1	1	欢乐园第三巢	10	2
374	2019	10.71	128.5	2.2	6.26	1.2	1.3	4	11	2	1	欢乐园第三巢	10	1
385	2019	10.71	128.5	2.2	6.26	1.2	1.3	4	11	2	1	欢乐园第三巢	10
386	2019	10.71	128.5	2.2	6.26	1.2	1.3	1	12	2	2	欢乐园第三巢	10	2
387	2019	10.71	128.5	2.2	6.26	1.2	1.3	2	12	1	2	欢乐园第三巢	10	1
389	2019	10.71	128.5	2.2	6.26	1.2	1.3	3	12	2	2	欢乐园第三巢	10	2
392	2019	10.71	128.5	2.2	6.26	1.2	1.3	2	12	1	2	欢乐园第三巢	10	2
394	2019	10.71	128.5	2.2	6.26	1.2	1.3	2	12	1	2	欢乐园第三巢	10	2
395	2019	10.71	128.5	2.2	6.26	1.2	1.3	4	11	2	1	欢乐园第三巢	10
396	2019	10.71	128.5	2.2	6.26	1.2	1.3	3	12	2	2	欢乐园第三巢	10	1
403	2019	10.71	128.5	2.2	6.26	1.2	1.3	4	11	2	1	欢乐园第三巢	10
404	2019	10.71	128.5	2.2	6.26	1.2	1.3	2	12	1	2	欢乐园第三巢	10	1
405	2019	10.71	128.5	2.2	6.26	1.2	1.3	1	12	2	2	欢乐园第三巢	10
406	2019	10.71	128.5	2.2	6.26	1.2	1.3	5	11	1	1	欢乐园第三巢	10	2
408	2019	10.71	128.5	2.2	6.26	1.2	1.3	4	11	2	1	欢乐园第三巢	10	1
411	2019	10.71	128.5	2.2	6.26	1.2	1.3	3	12	2	2	欢乐园第三巢	10	2
413	2019	10.71	128.5	2.2	6.26	1.2	1.3	3	12	2	2	欢乐园第三巢	10	2
416	2019	10.71	128.5	2.2	6.27	1.2	1.3	5	12	1	1	欢乐园第三巢	10	2
418	2019	10.71	128.5	2.2	6.27	1.2	1.3	4	12	2	1	欢乐园第三巢	10	1
419	2019	10.71	128.5	2.2	6.27	1.2	1.3	4	12	2	1	欢乐园第三巢	10	2
420	2019	10.71	128.5	2.2	6.27	1.2	1.3	3	13	2	2	欢乐园第三巢	10	1
421	2019	10.71	128.5	2.2	6.27	1.2	1.3	5	12	1	1	欢乐园第三巢	10	1
422	2019	10.71	128.5	2.2	6.27	1.2	1.3	5	12	1	1	欢乐园第三巢	10	1
423	2019	10.71	128.5	2.2	6.27	1.2	1.3	3	13	2	2	欢乐园第三巢	10	1
424	2019	10.71	128.5	2.2	6.27	1.2	1.3	3	13	2	2	欢乐园第三巢	10	1
425	2019	10.71	128.5	2.2	6.27	1.2	1.3	5	12	1	1	欢乐园第三巢	10	2
426	2019	10.71	128.5	2.2	6.27	1.2	1.3	5	12	1	1	欢乐园第三巢	10	1
427	2019	10.71	128.5	2.2	6.27	1.2	1.3	5	12	1	1	欢乐园第三巢	10	1
428	2019	10.71	128.5	2.2	6.27	1.2	1.3	3	13	2	2	欢乐园第三巢	10	1
429	2019	10.71	128.5	2.2	6.27	1.2	1.3	4	12	2	1	欢乐园第三巢	10	1
430	2019	10.71	128.5	2.2	6.27	1.2	1.3	3	13	2	2	欢乐园第三巢	10	2
431	2019	10.71	128.5	2.2	6.27	1.2	1.3	5	12	1	1	欢乐园第三巢	10	1
432	2019	10.71	128.5	2.2	6.27	1.2	1.3	4	12	2	1	欢乐园第三巢	10	1
433	2019	10.71	128.5	2.2	6.27	1.2	1.3	3	13	2	2	欢乐园第三巢	10	2
434	2019	10.71	128.5	2.2	6.28	1.2	1.3	3	14	2	2	欢乐园第三巢	10	2
435	2019	10.71	128.5	2.2	6.28	1.2	1.3	3	14	2	2	欢乐园第三巢	10	2
436	2019	10.71	128.5	2.2	6.28	1.2	1.3	4	13	2	1	欢乐园第三巢	10	1
437	2019	10.71	128.5	2.2	6.28	1.2	1.3	3	14	2	2	欢乐园第三巢	10	1
438	2019	10.71	128.5	2.2	6.28	1.2	1.3	5	13	1	1	欢乐园第三巢	10	1
439	2019	10.71	128.5	2.2	6.28	1.2	1.3	3	14	2	2	欢乐园第三巢	10	1
441	2019	10.71	128.5	2.2	6.28	1.2	1.3	4	13	2	1	欢乐园第三巢	10	1
442	2019	10.71	128.5	2.2	6.28	1.2	1.3	3	14	2	2	欢乐园第三巢	10	1
443	2019	10.71	128.5	2.2	6.28	1.2	1.3	4	13	2	1	欢乐园第三巢	10	2
445	2019	10.71	128.5	2.2	6.28	1.2	1.3	5	13	1	1	欢乐园第三巢	10	1
446	2019	10.71	128.5	2.2	6.28	1.2	1.3	5	13	1	1	欢乐园第三巢	10	2
447	2019	10.71	128.5	2.2	6.28	1.2	1.3	3	14	2	2	欢乐园第三巢	10	1
448	2019	10.71	128.5	2.2	6.28	1.2	1.3	3	14	2	2	欢乐园第三巢	10	2
449	2019	10.71	128.5	2.2	6.28	1.2	1.3	4	13	2	1	欢乐园第三巢	10	1
450	2019	10.71	128.5	2.2	6.28	1.2	1.3	3	14	2	2	欢乐园第三巢	10	1
451	2019	10.71	128.5	2.2	6.28	1.2	1.3	4	13	2	1	欢乐园第三巢	10	2
452	2019	10.71	128.5	2.2	6.28	1.2	1.3	3	14	2	2	欢乐园第三巢	10	1
453	2019	10.71	128.5	2.2	6.28	1.2	1.3	5	13	1	1	欢乐园第三巢	10	1
454	2019	10.71	128.5	2.2	6.28	1.2	1.3	5	13	1	1	欢乐园第三巢	10	2
455	2019	10.71	128.5	2.2	6.28	1.2	1.3	3	14	2	2	欢乐园第三巢	10	1
456	2019	10.71	128.5	2.2	6.28	1.2	1.3	4	13	2	1	欢乐园第三巢	10	1
457	2019	10.71	128.5	2.2	6.28	1.2	1.3	5	13	1	1	欢乐园第三巢	10	1
458	2019	10.71	128.5	2.2	6.28	1.2	1.3	3	14	2	2	欢乐园第三巢	10	1
459	2019	10.71	128.5	2.2	6.28	1.2	1.3	4	13	2	1	欢乐园第三巢	10	1
460	2019	10.71	128.5	2.2	6.28	1.2	1.3	5	13	1	1	欢乐园第三巢	10	1
461	2019	10.71	128.5	2.2	6.28	1.2	1.3	4	13	2	1	欢乐园第三巢	10	2
462	2019	10.71	128.5	2.2	6.28	1.2	1.3	5	13	1	1	欢乐园第三巢	10	2
463	2019	10.71	128.5	2.2	6.28	1.2	1.3	5	13	1	1	欢乐园第三巢	10	1
464	2019	10.71	128.5	2.2	6.28	1.2	1.3	5	13	1	1	欢乐园第三巢	10	2
465	2019	10.71	128.5	2.2	6.28	1.2	1.3	5	13	1	1	欢乐园第三巢	10	2
466	2019	10.71	128.5	2.2	6.28	1.2	1.3	3	14	2	2	欢乐园第三巢	10	2
467	2019	10.71	128.5	2.2	6.28	1.2	1.3	5	13	1	1	欢乐园第三巢	10	2
468	2019	10.71	128.5	2.2	6.28	1.2	1.3	3	14	2	2	欢乐园第三巢	10	1
469	2019	10.71	128.5	2.2	6.28	1.2	1.3	5	13	1	1	欢乐园第三巢	10	1
470	2019	10.71	128.5	2.2	6.28	1.2	1.3	4	13	2	1	欢乐园第三巢	10	1
471	2019	10.71	128.5	2.2	6.28	1.2	1.3	3	14	2	2	欢乐园第三巢	10	1
472	2019	10.71	128.5	2.2	6.28	1.2	1.3	5	13	1	1	欢乐园第三巢	10	2
473	2019	10.71	128.5	2.2	6.28	1.2	1.3	4	13	2	1	欢乐园第三巢	10	1
474	2019	10.71	128.5	2.2	6.28	1.2	1.3	5	13	1	1	欢乐园第三巢	10	1
475	2019	10.71	128.5	2.2	6.28	1.2	1.3	4	13	2	1	欢乐园第三巢	10	2
476	2019	10.71	128.5	2.2	6.28	1.2	1.3	3	14	2	2	欢乐园第三巢	10	1
477	2019	10.71	128.5	2.2	6.28	1.2	1.3	4	13	2	1	欢乐园第三巢	10	1
478	2019	10.71	128.5	2.2	6.28	1.2	1.3	4	13	2	1	欢乐园第三巢	10	3
479	2019	10.71	128.5	2.2	6.28	1.2	1.3	5	13	1	1	欢乐园第三巢	10	1
480	2019	10.71	128.5	2.2	6.28	1.2	1.3	5	13	1	1	欢乐园第三巢	10	1
481	2019	10.71	128.5	2.2	6.24	1.2	1.3					桥头第一巢	11	1
482	2019	10.71	128.5	2.2	6.24	1.2	1.3					桥头第一巢	11	1
483	2019	10.71	128.5	2.2	6.25	1.2	1.3					桥头第一巢	11	1
484	2019	10.71	128.5	2.2	6.25	1.2	1.3					桥头第一巢	11	1
485	2019	10.71	128.5	2.2	6.25	1.2	1.3					桥头第一巢	11	1
486	2019	10.71	128.5	2.2	6.25	1.2	1.3					桥头第一巢	11	2
487	2019	10.71	128.5	2.2	6.25	1.2	1.3					桥头第一巢	11
488	2019	10.71	128.5	2.2	6.25	1.2	1.3					桥头第一巢	11	1
489	2019	10.71	128.5	2.2	6.25	1.2	1.3					桥头第一巢	11	2
490	2019	10.71	128.5	2.2	6.25	1.2	1.3					桥头第一巢	11	2
491	2019	10.71	128.5	2.2	6.27	1.2	1.3					桥头第一巢	11
492	2019	10.71	128.5	2.2	6.27	1.2	1.3					桥头第一巢	11
493	2019	10.71	128.5	2.2	6.27	1.2	1.3	1	4	2	2	桥头第一巢	11	2
494	2019	10.71	128.5	2.2	6.28	1.2	1.3					桥头第一巢	11	2
495	2019	10.71	128.5	2.2	6.28	1.2	1.3					桥头第一巢	11
496	2019	10.71	128.5	2.2	6.28	1.2	1.3					桥头第一巢	11	1
497	2019	10.71	128.5	2.2	6.28	1.2	1.3					桥头第一巢	11	2
498	2019	10.71	128.5	2.2	6.28	1.2	1.3					桥头第一巢	11
499	2019	10.71	128.5	2.2	6.28	1.2	1.3					桥头第一巢	11	1
500	2019	10.71	128.5	2.2	6.28	1.2	1.3					桥头第一巢	11	2
501	2019	10.71	128.5	2.2	6.28	1.2	1.3					桥头第一巢	11	1
502	2019	10.71	128.5	2.2	6.28	1.2	1.3					桥头第一巢	11
503	2019	10.71	128.5	2.2	6.28	1.2	1.3					桥头第一巢	11	1
504	2019	10.71	128.5	2.2	6.28	1.2	1.3					桥头第一巢	11	1
505	2019	10.71	128.5	2.2	6.28	1.2	1.3					桥头第一巢	11	2
506	2019	10.71	128.5	2.2	6.28	1.2	1.3					桥头第一巢	11	1
507	2019	10.71	128.5	2.2	6.28	1.2	1.3					桥头第一巢	11	1
508	2019	10.71	128.5	2.2	6.28	1.2	1.3					桥头第一巢	11	2
509	2019	10.71	128.5	2.2	6.28	1.2	1.3					桥头第一巢	11	2
510	2019	10.71	128.5	2.2	6.28	1.2	1.3					桥头第一巢	11
511	2019	10.71	128.5	2.2	6.28	1.2	1.3					桥头第一巢	11
512	2019	10.71	128.5	2.2	6.29	1.2	1.3					桥头第一巢	11
513	2019	10.71	128.5	2.2	6.29	1.2	1.3					桥头第一巢	11	1
514	2019	10.71	128.5	2.2	6.29	1.2	1.3	3	6	1	2	桥头第一巢	11	2
515	2019	10.71	128.5	2.2	6.29	1.2	1.3					桥头第一巢	11	2
516	2019	10.71	128.5	2.2	6.29	1.2	1.3	1	6	2	2	桥头第一巢	11	2
517	2019	10.71	128.5	2.2	6.29	1.2	1.3	3	6	1	2	桥头第一巢	11	2
518	2019	10.71	128.5	2.2	6.3	1.2	1.3	4	6	1	1	桥头第一巢	11	1
519	2019	10.71	128.5	2.2	6.3	1.2	1.3	5	6	2	1	桥头第一巢	11	1
520	2019	10.71	128.5	2.2	6.3	1.2	1.3	5	6	2	1	桥头第一巢	11	1
521	2019	10.71	128.5	2.2	6.3	1.2	1.3	5	6	2	1	桥头第一巢	11	2
522	2019	10.71	128.5	2.2	6.3	1.2	1.3	3	7	1	2	桥头第一巢	11	2
523	2019	10.71	128.5	2.2	6.3	1.2	1.3	4	6	1	1	桥头第一巢	11	2
524	2019	10.71	128.5	2.2	6.3	1.2	1.3	2	7	2	2	桥头第一巢	11	2
525	2019	10.71	128.5	2.2	6.3	1.2	1.3	4	6	1	1	桥头第一巢	11	2
526	2019	10.71	128.5	2.2	6.3	1.2	1.3	1	7	2	2	桥头第一巢	11	2
527	2019	10.71	128.5	2.2	6.3	1.2	1.3	3	7	1	2	桥头第一巢	11	2
528	2019	10.71	128.5	2.2	6.3	1.2	1.3	4	6	1	1	桥头第一巢	11	2
529	2019	10.71	128.5	2.2	6.3	1.2	1.3	2	7	2	2	桥头第一巢	11	2
530	2019	10.71	128.5	2.2	6.3	1.2	1.3	3	7	1	2	桥头第一巢	11	2
531	2019	10.71	128.5	2.2	6.3	1.2	1.3	5	6	2	1	桥头第一巢	11	1
532	2019	10.71	128.5	2.2	6.3	1.2	1.3	3	7	1	2	桥头第一巢	11	1
533	2019	10.71	128.5	2.2	6.3	1.2	1.3	3	7	1	2	桥头第一巢	11	1
534	2019	10.71	128.5	2.2	6.3	1.2	1.3	3	7	1	2	桥头第一巢	11	2
535	2019	10.71	128.5	2.2	6.3	1.2	1.3	4	6	1	1	桥头第一巢	11	2
536	2019	11.45	124.1	2	7.1	1.2	1.3	5	7	2	1	桥头第一巢	11	2
537	2019	11.45	124.1	2	7.1	1.2	1.3	3	8	1	2	桥头第一巢	11	2
538	2019	11.45	124.1	2	7.1	1.2	1.3	1	8	2	2	桥头第一巢	11	2
539	2019	11.45	124.1	2	7.1	1.2	1.3	2	8	2	2	桥头第一巢	11	2
540	2019	11.45	124.1	2	7.1	1.2	1.3	4	7	1	1	桥头第一巢	11	2
541	2019	11.45	124.1	2	7.1	1.2	1.3	4	7	1	1	桥头第一巢	11	1
542	2019	11.45	124.1	2	7.1	1.2	1.3	3	8	1	2	桥头第一巢	11	1
543	2019	11.45	124.1	2	7.1	1.2	1.3	2	8	2	2	桥头第一巢	11	2
544	2019	11.45	124.1	2	7.1	1.2	1.3	1	8	2	2	桥头第一巢	11	1
545	2019	11.45	124.1	2	7.1	1.2	1.3	4	7	1	1	桥头第一巢	11	2
546	2019	11.45	124.1	2	7.1	1.2	1.3	3	8	1	2	桥头第一巢	11	2
547	2019	11.45	124.1	2	7.2	1.2	1.3	1	9	2	2	桥头第一巢	11	2
548	2019	11.45	124.1	2	7.2	1.2	1.3	3	9	1	2	桥头第一巢	11	1
549	2019	11.45	124.1	2	7.2	1.2	1.3	5	8	2	1	桥头第一巢	11	2
550	2019	11.45	124.1	2	7.2	1.2	1.3	5	8	2	1	桥头第一巢	11	2
551	2019	11.45	124.1	2	7.2	1.2	1.3	5	8	2	1	桥头第一巢	11	2
552	2019	11.45	124.1	2	7.2	1.2	1.3	4	8	1	1	桥头第一巢	11	1
553	2019	11.45	124.1	2	7.2	1.2	1.3	2	9	2	2	桥头第一巢	11	2
554	2019	11.45	124.1	2	7.2	1.2	1.3	1	9	2	2	桥头第一巢	11	1
555	2019	11.45	124.1	2	7.2	1.2	1.3	5	8	2	1	桥头第一巢	11
556	2019	11.45	124.1	2	7.2	1.2	1.3	2	9	2	2	桥头第一巢	11	2
557	2019	11.45	124.1	2	7.2	1.2	1.3	3	9	1	2	桥头第一巢	11	1
558	2019	11.45	124.1	2	7.2	1.2	1.3	1	9	2	2	桥头第一巢	11	1
559	2019	11.45	124.1	2	7.2	1.2	1.3	2	9	2	2	桥头第一巢	11	1
560	2019	11.45	124.1	2	7.2	1.2	1.3	1	9	2	2	桥头第一巢	11	1
561	2019	11.45	124.1	2	7.2	1.2	1.3	2	9	2	2	桥头第一巢	11	2
562	2019	11.45	124.1	2	7.2	1.2	1.3	1	9	2	2	桥头第一巢	11	2
563	2019	11.45	124.1	2	7.2	1.2	1.3	2	9	2	2	桥头第一巢	11	2
564	2019	11.45	124.1	2	7.2	1.2	1.3	5	8	2	1	桥头第一巢	11	1
565	2019	11.45	124.1	2	7.2	1.2	1.3	3	9	1	2	桥头第一巢	11	1
566	2019	11.45	124.1	2	7.2	1.2	1.3	4	8	1	1	桥头第一巢	11	2
661	2018	10.61	104.4	2.2	6.25	1.5	1.05	4	4	2	1	2号岛第二巢	2	1
662	2018	10.61	104.4	2.2	6.25	1.5	1.05	1	5	2	2	2号岛第二巢	2	1
663	2018	10.61	104.4	2.2	6.25	1.5	1.05	1	5	2	2	2号岛第二巢	2	1
664	2018	10.61	104.4	2.2	6.25	1.5	1.05	1	5	2	2	2号岛第二巢	2	1
665	2018	10.61	104.4	2.2	6.25	1.5	1.05	2	5	2	2	2号岛第二巢	2	1
666	2018	10.61	104.4	2.2	6.25	1.5	1.05	1	5	2	2	2号岛第二巢	2	1
667	2018	10.61	104.4	2.2	6.25	1.5	1.05	2	5	2	2	2号岛第二巢	2	1
668	2018	10.61	104.4	2.2	6.25	1.5	1.05	4	4	2	1	2号岛第二巢	2	1
669	2018	10.61	104.4	2.2	6.25	1.5	1.05	4	4	2	1	2号岛第二巢	2	1
670	2018	10.61	104.4	2.2	6.25	1.5	1.05	3	4	1	1	2号岛第二巢	2	1
671	2018	10.61	104.4	2.2	6.25	1.5	1.05	2	5	2	2	2号岛第二巢	2	1
672	2018	10.61	104.4	2.2	6.25	1.5	1.05	3	4	1	1	2号岛第二巢	2	1
673	2018	10.61	104.4	2.2	6.25	1.5	1.05	2	5	2	2	2号岛第二巢	2	1
674	2018	10.61	104.4	2.2	6.25	1.5	1.05	3	4	1	1	2号岛第二巢	2	1
675	2018	10.61	104.4	2.2	6.25	1.5	1.05	4	4	2	1	2号岛第二巢	2	1
676	2018	10.61	104.4	2.2	6.25	1.5	1.05	1	5	2	2	2号岛第二巢	2	1
677	2018	10.61	104.4	2.2	6.25	1.5	1.05	4	4	2	1	2号岛第二巢	2	1
678	2018	10.61	104.4	2.2	6.25	1.5	1.05	2	5	2	2	2号岛第二巢	2	1
679	2018	10.61	104.4	2.2	6.26	1.5	1.05	4	5	2	1	2号岛第二巢	2	1
680	2018	10.61	104.4	2.2	6.26	1.5	1.05	2	6	2	2	2号岛第二巢	2	1
681	2018	10.61	104.4	2.2	6.26	1.5	1.05	2	6	2	2	2号岛第二巢	2	1
682	2018	10.61	104.4	2.2	6.26	1.5	1.05	2	6	2	2	2号岛第二巢	2	1
683	2018	10.61	104.4	2.2	6.26	1.5	1.05	2	6	2	2	2号岛第二巢	2	1
684	2018	10.61	104.4	2.2	6.26	1.5	1.05	4	5	2	1	2号岛第二巢	2	1
685	2018	10.61	104.4	2.2	6.26	1.5	1.05	3	5	1	1	2号岛第二巢	2	1
686	2018	10.61	104.4	2.2	6.26	1.5	1.05	3	5	1	1	2号岛第二巢	2	1
687	2018	10.61	104.4	2.2	6.26	1.5	1.05	1	6	2	2	2号岛第二巢	2	1
688	2018	10.61	104.4	2.2	6.26	1.5	1.05	2	6	2	2	2号岛第二巢	2	1
689	2018	10.61	104.4	2.2	6.26	1.5	1.05	3	5	1	1	2号岛第二巢	2	1
690	2018	10.61	104.4	2.2	6.26	1.5	1.05	1	6	2	2	2号岛第二巢	2	1
691	2018	10.61	104.4	2.2	6.26	1.5	1.05	1	6	2	2	2号岛第二巢	2	1
692	2018	10.61	104.4	2.2	6.26	1.5	1.05	2	6	2	2	2号岛第二巢	2	1
693	2018	10.61	104.4	2.2	6.26	1.5	1.05	1	6	2	2	2号岛第二巢	2	1
694	2018	10.61	104.4	2.2	6.26	1.5	1.05	1	6	2	2	2号岛第二巢	2	1
695	2018	10.61	104.4	2.2	6.26	1.5	1.05	3	5	1	1	2号岛第二巢	2	1
696	2018	10.61	104.4	2.2	6.26	1.5	1.05	4	5	2	1	2号岛第二巢	2	1
697	2018	10.61	104.4	2.2	6.26	1.5	1.05	4	5	2	1	2号岛第二巢	2	1
698	2018	10.61	104.4	2.2	6.26	1.5	1.05	4	5	2	1	2号岛第二巢	2	1
699	2018	10.61	104.4	2.2	6.26	1.5	1.05	4	5	2	1	2号岛第二巢	2	1
700	2018	10.61	104.4	2.2	6.26	1.5	1.05	4	5	2	1	2号岛第二巢	2	1
701	2018	10.61	104.4	2.2	6.26	1.5	1.05	3	5	1	1	2号岛第二巢	2	1
702	2018	10.61	104.4	2.2	6.26	1.5	1.05	3	5	1	1	2号岛第二巢	2	1
703	2018	10.61	104.4	2.2	6.26	1.5	1.05	1	6	2	2	2号岛第二巢	2	1
704	2018	10.61	104.4	2.2	6.26	1.5	1.05	4	5	2	1	2号岛第二巢	2	1
705	2018	10.61	104.4	2.2	6.26	1.5	1.05	1	6	2	2	2号岛第二巢	2	1
706	2018	10.61	104.4	2.2	6.26	1.5	1.05	4	5	2	1	2号岛第二巢	2	1
707	2018	10.61	104.4	2.2	6.26	1.5	1.05	2	6	2	2	2号岛第二巢	2	1
708	2018	10.61	104.4	2.2	6.26	1.5	1.05	3	5	1	1	2号岛第二巢	2	1
709	2018	10.61	104.4	2.2	6.26	1.5	1.05	1	6	2	2	2号岛第二巢	2	1
710	2018	10.61	104.4	2.2	6.26	1.5	1.05	4	5	2	1	2号岛第二巢	2	1
711	2018	10.61	104.4	2.2	6.26	1.5	1.05	2	6	2	2	2号岛第二巢	2	1
712	2018	10.61	104.4	2.2	6.26	1.5	1.05	3	5	1	1	2号岛第二巢	2	1
713	2018	10.61	104.4	2.2	6.26	1.5	1.05	1	6	2	2	2号岛第二巢	2	1
714	2018	10.61	104.4	2.2	6.26	1.5	1.05	3	5	1	1	2号岛第二巢	2	1
715	2018	10.61	104.4	2.2	6.26	1.5	1.05	3	5	1	1	2号岛第二巢	2	1
716	2018	10.61	104.4	2.2	6.26	1.5	1.05	3	5	1	1	2号岛第二巢	2	1
717	2018	10.61	104.4	2.2	6.26	1.5	1.05	2	6	2	2	2号岛第二巢	2	1
718	2018	10.61	104.4	2.2	6.26	1.5	1.05	4	5	2	1	2号岛第二巢	2	1
719	2018	10.61	104.4	2.2	6.26	1.5	1.05	2	6	2	2	2号岛第二巢	2	1
720	2018	10.61	104.4	2.2	6.26	1.5	1.05	4	5	2	1	2号岛第二巢	2	1
721	2018	10.61	104.4	2.2	6.26	1.5	1.05	1	6	2	2	2号岛第二巢	2	1
722	2018	10.61	104.4	2.2	6.26	1.5	1.05	1	6	2	2	2号岛第二巢	2	1
723	2018	10.61	104.4	2.2	6.26	1.5	1.05	2	6	2	2	2号岛第二巢	2	1
724	2018	10.61	104.4	2.2	6.26	1.5	1.05	2	6	2	2	2号岛第二巢	2	1
725	2018	10.61	104.4	2.2	6.26	1.5	1.05	2	6	2	2	2号岛第二巢	2	1
726	2018	10.61	104.4	2.2	6.26	1.5	1.05	2	6	2	2	2号岛第二巢	2	1
727	2018	10.61	104.4	2.2	6.26	1.5	1.05	1	6	2	2	2号岛第二巢	2	1
728	2018	10.61	104.4	2.2	6.26	1.5	1.05	2	6	2	2	2号岛第二巢	2	1
729	2018	10.61	104.4	2.2	6.26	1.5	1.05	2	6	2	2	2号岛第二巢	2	1
730	2018	10.61	104.4	2.2	6.26	1.5	1.05	1	6	2	2	2号岛第二巢	2	1
731	2018	10.61	104.4	2.2	6.26	1.5	1.05	3	5	1	1	2号岛第二巢	2	1
732	2018	10.61	104.4	2.2	6.26	1.5	1.05	2	6	2	2	2号岛第二巢	2	1
733	2018	10.61	104.4	2.2	6.26	1.5	1.05	1	6	2	2	2号岛第二巢	2	1
734	2018	10.61	104.4	2.2	6.26	1.5	1.05	4	5	2	1	2号岛第二巢	2	1
735	2018	10.61	104.4	2.2	6.26	1.5	1.05	2	6	2	2	2号岛第二巢	2	1
736	2018	10.61	104.4	2.2	6.26	1.5	1.05	3	5	1	1	2号岛第二巢	2	1
737	2018	10.61	104.4	2.2	6.26	1.5	1.05	3	5	1	1	2号岛第二巢	2	1
738	2018	10.61	104.4	2.2	6.26	1.5	1.05	3	5	1	1	2号岛第二巢	2	1
739	2018	10.61	104.4	2.2	6.26	1.5	1.05	1	6	2	2	2号岛第二巢	2	1
740	2018	10.61	104.4	2.2	6.26	1.5	1.05	2	6	2	2	2号岛第二巢	2	1
741	2018	10.61	104.4	2.2	6.26	1.5	1.05	3	5	1	1	2号岛第二巢	2	1
742	2018	10.61	104.4	2.2	6.26	1.5	1.05	4	5	2	1	2号岛第二巢	2	1
743	2018	10.61	104.4	2.2	6.26	1.5	1.05	1	6	2	2	2号岛第二巢	2	1
744	2018	10.61	104.4	2.2	6.26	1.5	1.05	2	6	2	2	2号岛第二巢	2	1
745	2018	10.61	104.4	2.2	6.26	1.5	1.05	3	5	1	1	2号岛第二巢	2	1
746	2018	10.61	104.4	2.2	6.26	1.5	1.05	2	6	2	2	2号岛第二巢	2	1
747	2018	10.61	104.4	2.2	6.26	1.5	1.05	4	5	2	1	2号岛第二巢	2	1
748	2018	10.61	104.4	2.2	6.26	1.5	1.05	4	5	2	1	2号岛第二巢	2	1
749	2018	10.61	104.4	2.2	6.26	1.5	1.05	2	6	2	2	2号岛第二巢	2	1
751	2018	10.61	104.4	2.2	6.27	1.5	1.05	2	7	2	2	2号岛第二巢	2	1
752	2018	10.61	104.4	2.2	6.27	1.5	1.05	2	7	2	2	2号岛第二巢	2	1
753	2018	10.61	104.4	2.2	6.27	1.5	1.05	2	7	2	2	2号岛第二巢	2	1
755	2018	10.61	104.4	2.2	6.27	1.5	1.05	2	7	2	2	2号岛第二巢	2	1
756	2018	10.61	104.4	2.2	6.27	1.5	1.05	4	6	2	1	2号岛第二巢	2	1
757	2018	10.61	104.4	2.2	6.27	1.5	1.05	3	6	1	1	2号岛第二巢	2	1
758	2018	10.61	104.4	2.2	6.27	1.5	1.05	2	7	2	2	2号岛第二巢	2	1
759	2018	10.61	104.4	2.2	6.27	1.5	1.05	4	6	2	1	2号岛第二巢	2	1
760	2018	10.61	104.4	2.2	6.27	1.5	1.05	2	7	2	2	2号岛第二巢	2	1
761	2018	10.61	104.4	2.2	6.27	1.5	1.05	3	6	1	1	2号岛第二巢	2	1
762	2018	10.61	104.4	2.2	6.27	1.5	1.05	2	7	2	2	2号岛第二巢	2	1
763	2018	10.61	104.4	2.2	6.27	1.5	1.05	3	6	1	1	2号岛第二巢	2	1
764	2018	10.61	104.4	2.2	6.27	1.5	1.05	3	6	1	1	2号岛第二巢	2	1
765	2018	10.61	104.4	2.2	6.27	1.5	1.05	3	6	1	1	2号岛第二巢	2	1
766	2018	10.61	104.4	2.2	6.27	1.5	1.05	2	7	2	2	2号岛第二巢	2	1
767	2018	10.61	104.4	2.2	6.27	1.5	1.05	1	7	2	2	2号岛第二巢	2	1
768	2018	10.61	104.4	2.2	6.27	1.5	1.05	1	7	2	2	2号岛第二巢	2	1
769	2018	10.61	104.4	2.2	6.27	1.5	1.05	2	7	2	2	2号岛第二巢	2	1
770	2018	10.61	104.4	2.2	6.27	1.5	1.05	4	6	2	1	2号岛第二巢	2	1
771	2018	10.61	104.4	2.2	6.27	1.5	1.05	4	6	2	1	2号岛第二巢	2	1
772	2018	10.61	104.4	2.2	6.27	1.5	1.05	2	7	2	2	2号岛第二巢	2	2
773	2018	10.61	104.4	2.2	6.27	1.5	1.05	4	6	2	1	2号岛第二巢	2	1
774	2018	10.61	104.4	2.2	6.27	1.5	1.05	2	7	2	2	2号岛第二巢	2	1
775	2018	10.61	104.4	2.2	6.27	1.5	1.05	1	7	2	2	2号岛第二巢	2	1
776	2018	10.61	104.4	2.2	6.27	1.5	1.05	4	6	2	1	2号岛第二巢	2	1
777	2018	10.61	104.4	2.2	6.27	1.5	1.05	3	6	1	1	2号岛第二巢	2	1
778	2018	10.61	104.4	2.2	6.27	1.5	1.05	2	7	2	2	2号岛第二巢	2	1
779	2018	10.61	104.4	2.2	6.27	1.5	1.05	4	6	2	1	2号岛第二巢	2	1
780	2018	10.61	104.4	2.2	6.27	1.5	1.05	4	6	2	1	2号岛第二巢	2	1
781	2018	10.61	104.4	2.2	6.27	1.5	1.05	1	7	2	2	2号岛第二巢	2	1
782	2018	10.61	104.4	2.2	6.27	1.5	1.05	2	7	2	2	2号岛第二巢	2	1
783	2018	10.61	104.4	2.2	6.27	1.5	1.05	2	7	2	2	2号岛第二巢	2	1
784	2018	10.61	104.4	2.2	6.27	1.5	1.05	2	7	2	2	2号岛第二巢	2	1
785	2018	10.61	104.4	2.2	6.27	1.5	1.05	3	6	1	1	2号岛第二巢	2	1
786	2018	10.61	104.4	2.2	6.27	1.5	1.05	2	7	2	2	2号岛第二巢	2	1
787	2018	10.61	104.4	2.2	6.27	1.5	1.05	1	7	2	2	2号岛第二巢	2	1
788	2018	10.61	104.4	2.2	6.27	1.5	1.05	1	7	2	2	2号岛第二巢	2	1
789	2018	10.61	104.4	2.2	6.27	1.5	1.05	1	7	2	2	2号岛第二巢	2	1
790	2018	10.61	104.4	2.2	6.27	1.5	1.05	3	6	1	1	2号岛第二巢	2	1
791	2018	10.61	104.4	2.2	6.27	1.5	1.05	2	7	2	2	2号岛第二巢	2	1
792	2018	10.61	104.4	2.2	6.27	1.5	1.05	1	7	2	2	2号岛第二巢	2	1
793	2018	10.61	104.4	2.2	6.27	1.5	1.05	3	6	1	1	2号岛第二巢	2	1
794	2018	10.61	104.4	2.2	6.27	1.5	1.05	2	7	2	2	2号岛第二巢	2	1
795	2018	10.61	104.4	2.2	6.27	1.5	1.05	2	7	2	2	2号岛第二巢	2	1
796	2018	10.61	104.4	2.2	6.27	1.5	1.05	1	7	2	2	2号岛第二巢	2	1
797	2018	10.61	104.4	2.2	6.27	1.5	1.05	2	7	2	2	2号岛第二巢	2	1
798	2018	10.61	104.4	2.2	6.27	1.5	1.05	4	6	2	1	2号岛第二巢	2	1
799	2018	10.61	104.4	2.2	6.27	1.5	1.05	2	7	2	2	2号岛第二巢	2	1
800	2018	10.61	104.4	2.2	6.27	1.5	1.05	4	6	2	1	2号岛第二巢	2	1
801	2018	10.61	104.4	2.2	6.27	1.5	1.05	1	7	2	2	2号岛第二巢	2	1
802	2018	10.61	104.4	2.2	6.27	1.5	1.05	3	6	1	1	2号岛第二巢	2	1
803	2018	10.61	104.4	2.2	6.27	1.5	1.05	2	7	2	2	2号岛第二巢	2	1
804	2018	10.61	104.4	2.2	6.27	1.5	1.05	3	6	1	1	2号岛第二巢	2	1
805	2018	10.61	104.4	2.2	6.27	1.5	1.05	4	6	2	1	2号岛第二巢	2	1
806	2018	10.61	104.4	2.2	6.27	1.5	1.05	1	7	2	2	2号岛第二巢	2	1
807	2018	10.61	104.4	2.2	6.27	1.5	1.05	1	7	2	2	2号岛第二巢	2	1
808	2018	10.61	104.4	2.2	6.27	1.5	1.05	2	7	2	2	2号岛第二巢	2	1
809	2018	10.61	104.4	2.2	6.27	1.5	1.05	2	7	2	2	2号岛第二巢	2	1
810	2018	10.61	104.4	2.2	6.28	1.5	1.05	4	7	2	1	2号岛第二巢	2	1
811	2018	10.61	104.4	2.2	6.28	1.5	1.05	4	7	2	1	2号岛第二巢	2	1
812	2018	10.61	104.4	2.2	6.28	1.5	1.05	1	8	2	2	2号岛第二巢	2	1
813	2018	10.61	104.4	2.2	6.28	1.5	1.05	2	8	2	2	2号岛第二巢	2	1
814	2018	10.61	104.4	2.2	6.28	1.5	1.05	4	7	2	1	2号岛第二巢	2	1
815	2018	10.61	104.4	2.2	6.28	1.5	1.05	3	7	1	1	2号岛第二巢	2	1
816	2018	10.61	104.4	2.2	6.28	1.5	1.05	4	7	2	1	2号岛第二巢	2	1
817	2018	10.61	104.4	2.2	6.28	1.5	1.05	4	7	2	1	2号岛第二巢	2	1
818	2018	10.61	104.4	2.2	6.28	1.5	1.05	4	7	2	1	2号岛第二巢	2	1
819	2018	10.61	104.4	2.2	6.28	1.5	1.05	3	7	1	1	2号岛第二巢	2	1
820	2018	10.61	104.4	2.2	6.28	1.5	1.05	1	8	2	2	2号岛第二巢	2	1
821	2018	10.61	104.4	2.2	6.28	1.5	1.05	3	7	1	1	2号岛第二巢	2	1
822	2018	10.61	104.4	2.2	6.28	1.5	1.05	1	8	2	2	2号岛第二巢	2	1
823	2018	10.61	104.4	2.2	6.28	1.5	1.05	3	7	1	1	2号岛第二巢	2	1
824	2018	10.61	104.4	2.2	6.28	1.5	1.05	1	8	2	2	2号岛第二巢	2	1
825	2018	10.61	104.4	2.2	6.28	1.5	1.05	4	7	2	1	2号岛第二巢	2	1
826	2018	10.61	104.4	2.2	6.28	1.5	1.05	2	8	2	2	2号岛第二巢	2	1
827	2018	10.61	104.4	2.2	6.28	1.5	1.05	4	7	2	1	2号岛第二巢	2	1
828	2018	10.61	104.4	2.2	6.28	1.5	1.05	3	7	1	1	2号岛第二巢	2	1
829	2018	10.61	104.4	2.2	6.28	1.5	1.05	2	8	2	2	2号岛第二巢	2	1
830	2018	10.61	104.4	2.2	6.28	1.5	1.05	2	8	2	2	2号岛第二巢	2	1
831	2018	10.61	104.4	2.2	6.28	1.5	1.05	1	8	2	2	2号岛第二巢	2	1
832	2018	10.61	104.4	2.2	6.28	1.5	1.05	3	7	1	1	2号岛第二巢	2	1
833	2018	10.61	104.4	2.2	6.28	1.5	1.05	4	7	2	1	2号岛第二巢	2	1
834	2018	10.61	104.4	2.2	6.28	1.5	1.05	3	7	1	1	2号岛第二巢	2	1
835	2018	10.61	104.4	2.2	6.28	1.5	1.05	2	8	2	2	2号岛第二巢	2	1
836	2018	10.61	104.4	2.2	6.28	1.5	1.05	4	7	2	1	2号岛第二巢	2	1
837	2018	10.61	104.4	2.2	6.28	1.5	1.05	2	8	2	2	2号岛第二巢	2	1
838	2018	10.61	104.4	2.2	6.28	1.5	1.05	4	7	2	1	2号岛第二巢	2	1
839	2018	10.61	104.4	2.2	6.28	1.5	1.05	1	8	2	2	2号岛第二巢	2	1
840	2018	10.61	104.4	2.2	6.28	1.5	1.05	3	7	1	1	2号岛第二巢	2	1
841	2018	10.61	104.4	2.2	6.28	1.5	1.05	3	7	1	1	2号岛第二巢	2	1
842	2018	10.61	104.4	2.2	6.28	1.5	1.05	3	7	1	1	2号岛第二巢	2	1
843	2018	10.61	104.4	2.2	6.28	1.5	1.05	2	8	2	2	2号岛第二巢	2	1
844	2018	10.61	104.4	2.2	6.28	1.5	1.05	1	8	2	2	2号岛第二巢	2	1
845	2018	10.61	104.4	2.2	6.28	1.5	1.05	1	8	2	2	2号岛第二巢	2	1
846	2018	10.61	104.4	2.2	6.28	1.5	1.05	2	8	2	2	2号岛第二巢	2	1
847	2018	10.61	104.4	2.2	6.28	1.5	1.05	2	8	2	2	2号岛第二巢	2	1
848	2018	10.61	104.4	2.2	6.28	1.5	1.05	2	8	2	2	2号岛第二巢	2	1
849	2018	10.61	104.4	2.2	6.28	1.5	1.05	3	7	1	1	2号岛第二巢	2	1
850	2018	10.61	104.4	2.2	6.28	1.5	1.05	4	7	2	1	2号岛第二巢	2	1
851	2018	10.61	104.4	2.2	6.28	1.5	1.05	3	7	1	1	2号岛第二巢	2	1
852	2018	10.61	104.4	2.2	6.28	1.5	1.05	3	7	1	1	2号岛第二巢	2	1
853	2018	10.61	104.4	2.2	6.28	1.5	1.05	2	8	2	2	2号岛第二巢	2	2
854	2018	10.61	104.4	2.2	6.28	1.5	1.05	3	7	1	1	2号岛第二巢	2	1
855	2018	10.61	104.4	2.2	6.28	1.5	1.05	2	8	2	2	2号岛第二巢	2	1
856	2018	10.61	104.4	2.2	6.28	1.5	1.05	3	7	1	1	2号岛第二巢	2	1
857	2018	10.61	104.4	2.2	6.28	1.5	1.05	1	8	2	2	2号岛第二巢	2	1
858	2018	10.61	104.4	2.2	6.28	1.5	1.05	3	7	1	1	2号岛第二巢	2	1
859	2018	13.68	122.7	2.1	7.1	1.5	1.05	2	11	2	2	2号岛第二巢	2	1
860	2018	13.68	122.7	2.1	7.1	1.5	1.05	3	10	1	1	2号岛第二巢	2	1
861	2018	13.68	122.7	2.1	7.1	1.5	1.05	2	11	2	2	2号岛第二巢	2	1
862	2018	13.68	122.7	2.1	7.1	1.5	1.05	4	10	2	1	2号岛第二巢	2	1
863	2018	13.68	122.7	2.1	7.1	1.5	1.05	4	10	2	1	2号岛第二巢	2	1
864	2018	13.68	122.7	2.1	7.1	1.5	1.05	1	11	2	2	2号岛第二巢	2	1
865	2018	13.68	122.7	2.1	7.1	1.5	1.05	1	11	2	2	2号岛第二巢	2	1
866	2018	13.68	122.7	2.1	7.1	1.5	1.05	3	10	1	1	2号岛第二巢	2	1
867	2018	13.68	122.7	2.1	7.1	1.5	1.05	4	10	2	1	2号岛第二巢	2	1
868	2018	13.68	122.7	2.1	7.1	1.5	1.05	3	10	1	1	2号岛第二巢	2	1
869	2018	13.68	122.7	2.1	7.1	1.5	1.05	1	11	2	2	2号岛第二巢	2	1
870	2018	13.68	122.7	2.1	7.1	1.5	1.05	1	11	2	2	2号岛第二巢	2	1
871	2018	13.68	122.7	2.1	7.1	1.5	1.05	4	10	2	1	2号岛第二巢	2	1
872	2018	13.68	122.7	2.1	7.1	1.5	1.05	3	10	1	1	2号岛第二巢	2	1
873	2018	13.68	122.7	2.1	7.1	1.5	1.05	1	11	2	2	2号岛第二巢	2	1
874	2018	13.68	122.7	2.1	7.1	1.5	1.05	4	10	2	1	2号岛第二巢	2	1
875	2018	13.68	122.7	2.1	7.1	1.5	1.05	1	11	2	2	2号岛第二巢	2	1
876	2018	13.68	122.7	2.1	7.1	1.5	1.05	4	10	2	1	2号岛第二巢	2	1
877	2018	13.68	122.7	2.1	7.1	1.5	1.05	4	10	2	1	2号岛第二巢	2	1
878	2018	13.68	122.7	2.1	7.1	1.5	1.05	1	11	2	2	2号岛第二巢	2	1
879	2018	13.68	122.7	2.1	7.1	1.5	1.05	3	10	1	1	2号岛第二巢	2	1
880	2018	13.68	122.7	2.1	7.1	1.5	1.05	2	11	2	2	2号岛第二巢	2	1
881	2018	13.68	122.7	2.1	7.1	1.5	1.05	2	11	2	2	2号岛第二巢	2	1
882	2018	13.68	122.7	2.1	7.1	1.5	1.05	3	10	1	1	2号岛第二巢	2	1
883	2018	13.68	122.7	2.1	7.1	1.5	1.05	3	10	1	1	2号岛第二巢	2	1
884	2018	13.68	122.7	2.1	7.1	1.5	1.05	1	11	2	2	2号岛第二巢	2	1
885	2018	13.68	122.7	2.1	7.1	1.5	1.05	1	11	2	2	2号岛第二巢	2	1
886	2018	13.68	122.7	2.1	7.1	1.5	1.05	2	11	2	2	2号岛第二巢	2	1
887	2018	13.68	122.7	2.1	7.1	1.5	1.05	3	10	1	1	2号岛第二巢	2	1
888	2018	13.68	122.7	2.1	7.1	1.5	1.05	1	11	2	2	2号岛第二巢	2	1
889	2018	13.68	122.7	2.1	7.1	1.5	1.05	4	10	2	1	2号岛第二巢	2	1
890	2018	13.68	122.7	2.1	7.1	1.5	1.05	1	11	2	2	2号岛第二巢	2	1
891	2018	13.68	122.7	2.1	7.1	1.5	1.05	4	10	2	1	2号岛第二巢	2	1
892	2018	13.68	122.7	2.1	7.1	1.5	1.05	4	10	2	1	2号岛第二巢	2	1
893	2018	13.68	122.7	2.1	7.1	1.5	1.05	2	11	2	2	2号岛第二巢	2	1
894	2018	13.68	122.7	2.1	7.1	1.5	1.05	4	10	2	1	2号岛第二巢	2	1
895	2018	13.68	122.7	2.1	7.1	1.5	1.05	4	10	2	1	2号岛第二巢	2	1
896	2018	13.68	122.7	2.1	7.1	1.5	1.05	1	11	2	2	2号岛第二巢	2	1
897	2018	13.68	122.7	2.1	7.1	1.5	1.05	3	10	1	1	2号岛第二巢	2	1
898	2018	13.68	122.7	2.1	7.1	1.5	1.05	2	11	2	2	2号岛第二巢	2	1
899	2018	13.68	122.7	2.1	7.1	1.5	1.05	2	11	2	2	2号岛第二巢	2	1
900	2018	13.68	122.7	2.1	7.1	1.5	1.05	1	11	2	2	2号岛第二巢	2	1
901	2018	13.68	122.7	2.1	7.1	1.5	1.05	2	11	2	2	2号岛第二巢	2	1
902	2018	13.68	122.7	2.1	7.1	1.5	1.05	4	10	2	1	2号岛第二巢	2	1
903	2018	13.68	122.7	2.1	7.1	1.5	1.05	2	11	2	2	2号岛第二巢	2	1
904	2018	13.68	122.7	2.1	7.1	1.5	1.05	4	10	2	1	2号岛第二巢	2	1
905	2018	13.68	122.7	2.1	7.1	1.5	1.05	4	10	2	1	2号岛第二巢	2	1
906	2018	13.68	122.7	2.1	7.1	1.5	1.05	2	11	2	2	2号岛第二巢	2	1
907	2018	13.68	122.7	2.1	7.1	1.5	1.05	3	10	1	1	2号岛第二巢	2	1
908	2018	13.68	122.7	2.1	7.1	1.5	1.05	4	10	2	1	2号岛第二巢	2	1
909	2018	13.68	122.7	2.1	7.1	1.5	1.05	1	11	2	2	2号岛第二巢	2	1
910	2018	13.68	122.7	2.1	7.1	1.5	1.05	3	10	1	1	2号岛第二巢	2	1
911	2018	13.68	122.7	2.1	7.1	1.5	1.05	2	11	2	2	2号岛第二巢	2	1
912	2018	13.68	122.7	2.1	7.1	1.5	1.05	1	11	2	2	2号岛第二巢	2	1
913	2018	13.68	122.7	2.1	7.1	1.5	1.05	3	10	1	1	2号岛第二巢	2	1
914	2018	13.68	122.7	2.1	7.1	1.5	1.05	2	11	2	2	2号岛第二巢	2	1
915	2018	13.68	122.7	2.1	7.1	1.5	1.05	2	11	2	2	2号岛第二巢	2	1
916	2018	13.68	122.7	2.1	7.1	1.5	1.05	4	10	2	1	2号岛第二巢	2	1
917	2018	13.68	122.7	2.1	7.1	1.5	1.05	3	10	1	1	2号岛第二巢	2	1
918	2018	13.68	122.7	2.1	7.1	1.5	1.05	1	11	2	2	2号岛第二巢	2	1
919	2018	13.68	122.7	2.1	7.1	1.5	1.05	1	11	2	2	2号岛第二巢	2	1
920	2018	13.68	122.7	2.1	7.1	1.5	1.05	3	10	1	1	2号岛第二巢	2	1
921	2018	13.68	122.7	2.1	7.1	1.5	1.05	1	11	2	2	2号岛第二巢	2	1
922	2018	13.68	122.7	2.1	7.1	1.5	1.05	1	11	2	2	2号岛第二巢	2	1
923	2018	13.68	122.7	2.1	7.1	1.5	1.05	3	10	1	1	2号岛第二巢	2	1
1521	2018	10.61	104.4	2.2	6.2	2	1.05	1	5	2	2	桥头第一巢	11	1
1522	2018	10.61	104.4	2.2	6.2	2	1.05	3	5	2	2	桥头第一巢	11	1
1525	2018	10.61	104.4	2.2	6.22	2	1.05	2	7	2	2	桥头第一巢	11	1
1526	2018	10.61	104.4	2.2	6.22	2	1.05	2	7	2	2	桥头第一巢	11	1
1527	2018	10.61	104.4	2.2	6.22	2	1.05	1	7	2	2	桥头第一巢	11	1
1528	2018	10.61	104.4	2.2	6.22	2	1.05			2		桥头第一巢	11	1
1529	2018	10.61	104.4	2.2	6.22	2	1.05	1	7	2	2	桥头第一巢	11	1
1530	2018	10.61	104.4	2.2	6.22	2	1.05			2		桥头第一巢	11	1
1531	2018	10.61	104.4	2.2	6.22	2	1.05	4	5	2	1	桥头第一巢	11	1
1532	2018	10.61	104.4	2.2	6.22	2	1.05	1	7	2	2	桥头第一巢	11	1
1533	2018	10.61	104.4	2.2	6.22	2	1.05	1	7	2	2	桥头第一巢	11	1
1534	2018	10.61	104.4	2.2	6.22	2	1.05	1	7	2	2	桥头第一巢	11	1
1535	2018	10.61	104.4	2.2	6.22	2	1.05	1	7	2	2	桥头第一巢	11	1
1536	2018	10.61	104.4	2.2	6.22	2	1.05	4	5	2	1	桥头第一巢	11	1
1537	2018	10.61	104.4	2.2	6.22	2	1.05	3	7	2	2	桥头第一巢	11	1
1538	2018	10.61	104.4	2.2	6.22	2	1.05	1	7	2	2	桥头第一巢	11	1
1539	2018	10.61	104.4	2.2	6.22	2	1.05	3	7	2	2	桥头第一巢	11	1
1540	2018	10.61	104.4	2.2	6.22	2	1.05	3	7	2	2	桥头第一巢	11	1
1541	2018	10.61	104.4	2.2	6.22	2	1.05	1	7	2	2	桥头第一巢	11	1
1542	2018	10.61	104.4	2.2	6.22	2	1.05	3	7	2	2	桥头第一巢	11	1
1543	2018	10.61	104.4	2.2	6.22	2	1.05	1	7	2	2	桥头第一巢	11	1
1544	2018	10.61	104.4	2.2	6.22	2	1.05			2		桥头第一巢	11	1
1545	2018	10.61	104.4	2.2	6.22	2	1.05			2		桥头第一巢	11	1
1547	2018	10.61	104.4	2.2	6.22	2	1.05	3	7	2	2	桥头第一巢	11	1
1548	2018	10.61	104.4	2.2	6.22	2	1.05	3	7	2	2	桥头第一巢	11	1
1549	2018	10.61	104.4	2.2	6.22	2	1.05	2	7	2	2	桥头第一巢	11	1
1550	2018	10.61	104.4	2.2	6.22	2	1.05	3	7	2	2	桥头第一巢	11	1
1554	2018	10.61	104.4	2.2	6.23	2	1.05	1	8	2	2	桥头第一巢	11	1
1555	2018	10.61	104.4	2.2	6.23	2	1.05	1	8	2	2	桥头第一巢	11	1
1556	2018	10.61	104.4	2.2	6.23	2	1.05	2	8	2	2	桥头第一巢	11	1
1557	2018	10.61	104.4	2.2	6.23	2	1.05	2	8	2	2	桥头第一巢	11	1
1558	2018	10.61	104.4	2.2	6.23	2	1.05	2	8	2	2	桥头第一巢	11	1
1559	2018	10.61	104.4	2.2	6.23	2	1.05	3	8	2	2	桥头第一巢	11	1
1560	2018	10.61	104.4	2.2	6.23	2	1.05	4	6	2	1	桥头第一巢	11	1
1561	2018	10.61	104.4	2.2	6.23	2	1.05	4	6	2	1	桥头第一巢	11	1
1562	2018	10.61	104.4	2.2	6.23	2	1.05	1	8	2	2	桥头第一巢	11	1
1565	2018	10.61	104.4	2.2	6.23	2	1.05	1	8	2	2	桥头第一巢	11	1
1569	2018	10.61	104.4	2.2	6.23	2	1.05	3	8	2	2	桥头第一巢	11	1
1586	2018	10.61	104.4	2.2	6.23	2	1.05	2	8	2	2	桥头第一巢	11	1
1588	2018	10.61	104.4	2.2	6.23	2	1.05	2	8	2	2	桥头第一巢	11	1
1589	2018	10.61	104.4	2.2	6.23	2	1.05	2	8	2	2	桥头第一巢	11	1
1590	2018	10.61	104.4	2.2	6.23	2	1.05	1	8	2	2	桥头第一巢	11	1
1592	2018	10.61	104.4	2.2	6.23	2	1.05	1	8	2	2	桥头第一巢	11	1
1593	2018	10.61	104.4	2.2	6.23	2	1.05	4	6	2	1	桥头第一巢	11	1
1606	2018	10.61	104.4	2.2	6.23	2	1.05	3	8	2	2	桥头第一巢	11	1
1607	2018	10.61	104.4	2.2	6.23	2	1.05	3	8	2	2	桥头第一巢	11	1
1636	2018	10.61	104.4	2.2	6.25	2	1.05	4	8	2	1	桥头第一巢	11	1
1639	2018	10.61	104.4	2.2	6.25	2	1.05	4	8	2	1	桥头第一巢	11
1641	2018	10.61	104.4	2.2	6.25	2	1.05	1	10	2	2	桥头第一巢	11	1
1644	2018	10.61	104.4	2.2	6.25	2	1.05	4	8	2	1	桥头第一巢	11	1
1666	2018	10.61	104.4	2.2	6.25	2	1.05	4	8	2	1	桥头第一巢	11	1
1701	2018	10.61	104.4	2.2	6.26	2	1.05	4	9	2	1	桥头第一巢	11	1
1702	2018	10.61	104.4	2.2	6.26	2	1.05	3	11	2	2	桥头第一巢	11	1
1703	2018	10.61	104.4	2.2	6.26	2	1.05	4	9	2	1	桥头第一巢	11	1
1704	2018	10.61	104.4	2.2	6.26	2	1.05	1	11	2	2	桥头第一巢	11	1
1705	2018	10.61	104.4	2.2	6.26	2	1.05	2	11	2	2	桥头第一巢	11	1
1706	2018	10.61	104.4	2.2	6.26	2	1.05	4	9	2	1	桥头第一巢	11	1
1708	2018	10.61	104.4	2.2	6.26	2	1.05	3	11	2	2	桥头第一巢	11	1
1709	2018	10.61	104.4	2.2	6.26	2	1.05	1	11	2	2	桥头第一巢	11	1
1710	2018	10.61	104.4	2.2	6.26	2	1.05	1	11	2	2	桥头第一巢	11	1
1711	2018	10.61	104.4	2.2	6.26	2	1.05	1	11	2	2	桥头第一巢	11	1
1719	2018	10.61	104.4	2.2	6.26	2	1.05	2	11	2	2	桥头第一巢	11	1
1720	2018	10.61	104.4	2.2	6.26	2	1.05	1	11	2	2	桥头第一巢	11	1
1721	2018	10.61	104.4	2.2	6.26	2	1.05	2	11	2	2	桥头第一巢	11	1
1722	2018	10.61	104.4	2.2	6.26	2	1.05	2	11	2	2	桥头第一巢	11	1
1723	2018	10.61	104.4	2.2	6.26	2	1.05	3	11	2	2	桥头第一巢	11	1
1741	2018	10.61	104.4	2.2	6.26	2	1.05	3	11	2	2	桥头第一巢	11	1
1743	2018	10.61	104.4	2.2	6.26	2	1.05	4	9	2	1	桥头第一巢	11
1744	2018	10.61	104.4	2.2	6.26	2	1.05	4	9	2	1	桥头第一巢	11	1
1748	2018	10.61	104.4	2.2	6.26	2	1.05	3	11	2	2	桥头第一巢	11	1
1750	2018	10.61	104.4	2.2	6.26	2	1.05	4	9	2	1	桥头第一巢	11	1
1756	2018	10.61	104.4	2.2	6.26	2	1.05	2	11	2	2	桥头第一巢	11
1775	2018	10.61	104.4	2.2	6.27	2	1.05	1	12	2	2	桥头第一巢	11	1
1782	2018	10.61	104.4	2.2	6.27	2	1.05	4	10	2	1	桥头第一巢	11	1
1788	2018	10.61	104.4	2.2	6.27	2	1.05	4	10	2	1	桥头第一巢	11	1
1804	2018	10.61	104.4	2.2	6.27	2	1.05	3	12	2	2	桥头第一巢	11	1
1805	2018	10.61	104.4	2.2	6.27	2	1.05	1	12	2	2	桥头第一巢	11	1
1806	2018	10.61	104.4	2.2	6.27	2	1.05	4	10	2	1	桥头第一巢	11	1
1807	2018	10.61	104.4	2.2	6.27	2	1.05	1	12	2	2	桥头第一巢	11	1
1808	2018	10.61	104.4	2.2	6.27	2	1.05	4	10	2	1	桥头第一巢	11	1
1809	2018	10.61	104.4	2.2	6.27	2	1.05	2	12	2	2	桥头第一巢	11	1
1810	2018	10.61	104.4	2.2	6.27	2	1.05	3	12	2	2	桥头第一巢	11	1
1811	2018	10.61	104.4	2.2	6.27	2	1.05	3	12	2	2	桥头第一巢	11	1
1812	2018	10.61	104.4	2.2	6.27	2	1.05	2	12	2	2	桥头第一巢	11	1
1813	2018	10.61	104.4	2.2	6.27	2	1.05	3	12	2	2	桥头第一巢	11	1
1814	2018	10.61	104.4	2.2	6.27	2	1.05	1	12	2	2	桥头第一巢	11	1
1815	2018	10.61	104.4	2.2	6.27	2	1.05	1	12	2	2	桥头第一巢	11	1
1816	2018	10.61	104.4	2.2	6.27	2	1.05	1	12	2	2	桥头第一巢	11	1
1817	2018	10.61	104.4	2.2	6.27	2	1.05	1	12	2	2	桥头第一巢	11	1
1818	2018	10.61	104.4	2.2	6.27	2	1.05	3	12	2	2	桥头第一巢	11	1
1819	2018	10.61	104.4	2.2	6.27	2	1.05	1	12	2	2	桥头第一巢	11	1
1937	2020	10.45	136.1	2.4	6.20，10:55	2	1.44	1	6	2	2	332山谷第三巢	332	2
1938	2020	10.45	136.1	2.4	6.20，10:55	2	1.44	2	6	2	2	332山谷第三巢	332	1
1939	2020	10.45	136.1	2.4	6.20，10:55	2	1.44	1	6	2	2	332山谷第三巢	332	1
1940	2020	10.45	136.1	2.4	6.20，13:27	2	1.44	1	6	2	2	332山谷第三巢	332	1
1942	2020	10.45	136.1	2.4	6.20，13:27	2	1.44	2	6	2	2	332山谷第三巢	332	2
1943	2020	10.45	136.1	2.4	6.20，13:27	2	1.44	2	6	2	2	332山谷第三巢	332	2
1944	2020	10.45	136.1	2.4	6.20，13:27	2	1.44	2	6	2	2	332山谷第三巢	332	1
1945	2020	10.45	136.1	2.4	6.20，15:59	2	1.44	1	6	2	2	332山谷第三巢	332	2
1946	2020	10.45	136.1	2.4	6.20，15:59	2	1.44	2	6	2	2	332山谷第三巢	332	2
1947	2020	10.45	136.1	2.4	6.20，15:59	2	1.44	1	6	2	2	332山谷第三巢	332	1
1948	2020	10.45	136.1	2.4	6.20，15:59	2	1.44	2	6	2	2	332山谷第三巢	332	1
1949	2020	10.45	136.1	2.4	6.20，15:59	2	1.44	1	6	2	2	332山谷第三巢	332	1
1950	2020	10.45	136.1	2.4	6.20，15:59	2	1.44	2	6	2	2	332山谷第三巢	332	2
1951	2020	10.45	136.1	2.4	6.20，15:59	2	1.44	2	6	2	2	332山谷第三巢	332	2
1952	2020	10.45	136.1	2.4	6.20，15:59	2	1.44	1	6	2	2	332山谷第三巢	332	1
1953	2020	10.45	136.1	2.4	6.20，15:59	2	1.44	1	6	2	2	332山谷第三巢	332	1
1954	2020	10.45	136.1	2.4	6.21，4:39	2	1.44	1	7	2	2	332山谷第三巢	332	2
1955	2020	10.45	136.1	2.4	6.21，7:11	2	1.44	2	7	2	2	332山谷第三巢	332	2
1956	2020	10.45	136.1	2.4	6.21，7:11	2	1.44	2	7	2	2	332山谷第三巢	332	2
1957	2020	10.45	136.1	2.4	6.21，9:43	2	1.44	1	7	2	2	332山谷第三巢	332	1
1958	2020	10.45	136.1	2.4	6.21，9:43	2	1.44	2	7	2	2	332山谷第三巢	332	2
1959	2020	10.45	136.1	2.4	6.21，9:43	2	1.44	1	7	2	2	332山谷第三巢	332	2
1960	2020	10.45	136.1	2.4	6.21，9:43	2	1.44	1	7	2	2	332山谷第三巢	332	1
1961	2020	10.45	136.1	2.4	6.21，9:43	2	1.44	2	7	2	2	332山谷第三巢	332	2
1962	2020	10.45	136.1	2.4	6.21，9:43	2	1.44	2	7	2	2	332山谷第三巢	332	2
1963	2020	10.45	136.1	2.4	6.21，12:15	2	1.44	2	7	2	2	332山谷第三巢	332	2
1967	2020	10.45	136.1	2.4	6.21，12:15	2	1.44	1	7	2	2	332山谷第三巢	332	1
1968	2020	10.45	136.1	2.4	6.21，12:15	2	1.44	2	7	2	2	332山谷第三巢	332	2
1969	2020	10.45	136.1	2.4	6.21，12:15	2	1.44	2	7	2	2	332山谷第三巢	332	1
1970	2020	10.45	136.1	2.4	6.21，12:15	2	1.44	1	7	2	2	332山谷第三巢	332	1
1971	2020	10.45	136.1	2.4	6.21，12:15	2	1.44	1	7	2	2	332山谷第三巢	332	1
1972	2020	10.45	136.1	2.4	6.21，14:47	2	1.44	1	7	2	2	332山谷第三巢	332	2
1973	2020	10.45	136.1	2.4	6.21，14:47	2	1.44	2	7	2	2	332山谷第三巢	332	1
1974	2020	10.45	136.1	2.4	6.21，14:47	2	1.44	2	7	2	2	332山谷第三巢	332	1
1975	2020	10.45	136.1	2.4	6.21，14:47	2	1.44	1	7	2	2	332山谷第三巢	332	2
1976	2020	10.45	136.1	2.4	6.21，14:47	2	1.44	1	7	2	2	332山谷第三巢	332	2
1977	2020	10.45	136.1	2.4	6.21，17:19	2	1.44	2	7	2	2	332山谷第三巢	332	1
1978	2020	10.45	136.1	2.4	6.21，17:19	2	1.44	2	7	2	2	332山谷第三巢	332	3
1979	2020	10.45	136.1	2.4	6.21，17:19	2	1.44	1	7	2	2	332山谷第三巢	332	3
1980	2020	10.45	136.1	2.4	6.24，11:12	2	1.44	2	10	2	2	332山谷第三巢	332	2
1981	2020	10.45	136.1	2.4	6.24，11:12	2	1.44	1	10	2	2	332山谷第三巢	332	1
1982	2020	10.45	136.1	2.4	6.24，11:12	2	1.44	1	10	2	2	332山谷第三巢	332	2
1983	2020	10.45	136.1	2.4	6.24，11:12	2	1.44	2	10	2	2	332山谷第三巢	332	2
1984	2020	10.45	136.1	2.4	6.24，11:12	2	1.44	1	10	2	2	332山谷第三巢	332	1
1985	2020	10.45	136.1	2.4	6.24，11:12	2	1.44	2	10	2	2	332山谷第三巢	332	2
1986	2020	10.45	136.1	2.4	6.24，11:12	2	1.44	2	10	2	2	332山谷第三巢	332	1
1987	2020	10.45	136.1	2.4	6.24，13:44	2	1.44	2	10	2	2	332山谷第三巢	332	2
1988	2020	10.45	136.1	2.4	6.24，13:44	2	1.44	1	10	2	2	332山谷第三巢	332	2
1989	2020	10.45	136.1	2.4	6.24，13:44	2	1.44	2	10	2	2	332山谷第三巢	332	1
1990	2020	10.45	136.1	2.4	6.24，13:44	2	1.44	1	10	2	2	332山谷第三巢	332	2
1991	2020	10.45	136.1	2.4	6.24，13:44	2	1.44	1	10	2	2	332山谷第三巢	332	2
1992	2020	10.45	136.1	2.4	6.24，13:44	2	1.44	2	10	2	2	332山谷第三巢	332	2
1993	2020	10.45	136.1	2.4	6.24，13:44	2	1.44	2	10	2	2	332山谷第三巢	332	1
1994	2020	10.45	136.1	2.4	6.24，13:44	2	1.44	2	10	2	2	332山谷第三巢	332	1
1995	2020	10.45	136.1	2.4	6.24，13:44	2	1.44	2	10	2	2	332山谷第三巢	332	4
1996	2020	10.45	136.1	2.4	6.24，13:44	2	1.44	1	10	2	2	332山谷第三巢	332	2
1997	2020	10.45	136.1	2.4	6.24，16:16	2	1.44	1	10	2	2	332山谷第三巢	332	3
1998	2020	10.45	136.1	2.4	6.24，16:16	2	1.44	2	10	2	2	332山谷第三巢	332	2
1999	2020	10.45	136.1	2.4	6.24，16:16	2	1.44	2	10	2	2	332山谷第三巢	332	2
2000	2020	10.45	136.1	2.4	6.24，16:16	2	1.44	1	10	2	2	332山谷第三巢	332	2
2001	2020	10.45	136.1	2.4	6.24，16:16	2	1.44	1	10	2	2	332山谷第三巢	332	2
2002	2020	10.45	136.1	2.4	6.24，16:16	2	1.44	2	10	2	2	332山谷第三巢	332	2
2003	2020	10.45	136.1	2.4	6.24，16:16	2	1.44	2	10	2	2	332山谷第三巢	332	1
2004	2020	10.45	136.1	2.4	6.24，16:16	2	1.44	1	10	2	2	332山谷第三巢	332	1
2005	2020	10.45	136.1	2.4	6.24，16:16	2	1.44	2	10	2	2	332山谷第三巢	332	2
2006	2020	10.45	136.1	2.4	6.24，16:16	2	1.44	1	10	2	2	332山谷第三巢	332	2
2007	2020	10.45	136.1	2.4	6.24，16:16	2	1.44	2	10	2	2	332山谷第三巢	332	2
2008	2020	10.45	136.1	2.4	6.24，16:16	2	1.44	1	10	2	2	332山谷第三巢	332	1
2009	2020	10.45	136.1	2.4	6.24，18:48	2	1.44	2	10	2	2	332山谷第三巢	332	2
2010	2020	10.45	136.1	2.4	6.24，18:48	2	1.44	2	10	2	2	332山谷第三巢	332	2
2011	2020	10.45	136.1	2.4	6.24，18:48	2	1.44	2	10	2	2	332山谷第三巢	332	2
2012	2020	10.45	136.1	2.4	6.24，18:48	2	1.44	2	10	2	2	332山谷第三巢	332	2
2013	2020	10.45	136.1	2.4	6.24，18:48	2	1.44	2	10	2	2	332山谷第三巢	332	2
2014	2020	10.45	136.1	2.4	6.24，18:48	2	1.44	2	10	2	2	332山谷第三巢	332	2
2015	2020	10.45	136.1	2.4	6.24，18:48	2	1.44	2	10	2	2	332山谷第三巢	332	2
2016	2020	10.45	136.1	2.4	6.24，18:48	2	1.44	1	10	2	2	332山谷第三巢	332	2
2017	2020	10.45	136.1	2.4	6.25，4:56	2	1.44	1	11	2	2	332山谷第三巢	332	3
2018	2020	10.45	136.1	2.4	6.25，4:56	2	1.44	2	11	2	2	332山谷第三巢	332	2
2019	2020	10.45	136.1	2.4	6.25，4:56	2	1.44	2	11	2	2	332山谷第三巢	332	2
2020	2020	10.45	136.1	2.4	6.25，7:28	2	1.44	2	11	2	2	332山谷第三巢	332	2
2021	2020	10.45	136.1	2.4	6.25，7:28	2	1.44	1	11	2	2	332山谷第三巢	332	1
2022	2020	10.45	136.1	2.4	6.25，7:28	2	1.44	1	11	2	2	332山谷第三巢	332	3
2023	2020	10.45	136.1	2.4	6.25，7:28	2	1.44	2	11	2	2	332山谷第三巢	332	2
2024	2020	10.45	136.1	2.4	6.25，7:28	2	1.44	1	11	2	2	332山谷第三巢	332	3
2025	2020	10.45	136.1	2.4	6.25，7:28	2	1.44	2	11	2	2	332山谷第三巢	332	1
2026	2020	10.45	136.1	2.4	6.25，7:28	2	1.44	1	11	2	2	332山谷第三巢	332	2
2027	2020	10.45	136.1	2.4	6.25，7:28	2	1.44	2	11	2	2	332山谷第三巢	332	2
2028	2020	10.45	136.1	2.4	6.25，7:28	2	1.44	1	11	2	2	332山谷第三巢	332	2
2029	2020	10.45	136.1	2.4	6.25，7:28	2	1.44	1	11	2	2	332山谷第三巢	332	1
2030	2020	10.45	136.1	2.4	6.25，7:28	2	1.44	2	11	2	2	332山谷第三巢	332	2
2031	2020	10.45	136.1	2.4	6.25，10:00	2	1.44	2	11	2	2	332山谷第三巢	332	2
2032	2020	10.45	136.1	2.4	6.25，10:00	2	1.44	1	11	2	2	332山谷第三巢	332	2
2033	2020	10.45	136.1	2.4	6.25，10:00	2	1.44	2	11	2	2	332山谷第三巢	332	2
2034	2020	10.45	136.1	2.4	6.25，11:47	2	1.44	1	11	2	2	332山谷第三巢	332	2
2035	2020	10.45	136.1	2.4	6.25，11:47	2	1.44	2	11	2	2	332山谷第三巢	332	1
2036	2020	10.45	136.1	2.4	6.25，11:47	2	1.44	2	11	2	2	332山谷第三巢	332	2
2037	2020	10.45	136.1	2.4	6.25，11:47	2	1.44	1	11	2	2	332山谷第三巢	332	2
2038	2020	10.45	136.1	2.4	6.25，11:47	2	1.44	2	11	2	2	332山谷第三巢	332	2
2040	2020	10.45	136.1	2.4	6.25，11:47	2	1.44	2	11	2	2	332山谷第三巢	332	1
2041	2020	10.45	136.1	2.4	6.25，11:47	2	1.44	1	11	2	2	332山谷第三巢	332	2
2042	2020	10.45	136.1	2.4	6.25，11:47	2	1.44	1	11	2	2	332山谷第三巢	332	1
2043	2020	10.45	136.1	2.4	6.25，11:47	2	1.44	2	11	2	2	332山谷第三巢	332	4
2044	2020	10.45	136.1	2.4	6.25，11:47	2	1.44	1	11	2	2	332山谷第三巢	332	2
2045	2020	10.45	136.1	2.4	6.25，14:19	2	1.44	2	11	2	2	332山谷第三巢	332	2
2046	2020	10.45	136.1	2.4	6.25，14:19	2	1.44	1	11	2	2	332山谷第三巢	332	2
2047	2020	10.45	136.1	2.4	6.25，14:19	2	1.44	1	11	2	2	332山谷第三巢	332	2
2048	2020	10.45	136.1	2.4	6.25，14:19	2	1.44	1	11	2	2	332山谷第三巢	332	1
2049	2020	10.45	136.1	2.4	6.25，14:19	2	1.44	2	11	2	2	332山谷第三巢	332	2
2050	2020	10.45	136.1	2.4	6.25，14:19	2	1.44	2	11	2	2	332山谷第三巢	332	2
2051	2020	10.45	136.1	2.4	6.25，14:19	2	1.44	1	11	2	2	332山谷第三巢	332	2
2052	2020	10.45	136.1	2.4	6.25，14:19	2	1.44	2	11	2	2	332山谷第三巢	332	2
2053	2020	10.45	136.1	2.4	6.25，14:19	2	1.44	1	11	2	2	332山谷第三巢	332	1
2054	2020	10.45	136.1	2.4	6.25，14:19	2	1.44	1	11	2	2	332山谷第三巢	332	2
2055	2020	10.45	136.1	2.4	6.25，14:19	2	1.44	1	11	2	2	332山谷第三巢	332	2
2056	2020	10.45	136.1	2.4	6.25，14:19	2	1.44	1	11	2	2	332山谷第三巢	332	2
2057	2020	10.45	136.1	2.4	6.25，14:19	2	1.44	1	11	2	2	332山谷第三巢	332	2
2058	2020	10.45	136.1	2.4	6.25，16:51	2	1.44	1	11	2	2	332山谷第三巢	332	2
2059	2020	10.45	136.1	2.4	6.25，16:51	2	1.44	2	11	2	2	332山谷第三巢	332	2
2060	2020	10.45	136.1	2.4	6.25，16:51	2	1.44	1	11	2	2	332山谷第三巢	332	2
2061	2020	10.45	136.1	2.4	6.25，19:23	2	1.44	1	11	2	2	332山谷第三巢	332	2
2114	2020	10.45	136.1	2.4	6.15，14:25	2	1.44	2	1	2	2	332山谷第三巢	332	1
2116	2020	10.45	136.1	2.4	6.15，14:25	2	1.44	2	1	2	2	332山谷第三巢	332	1
